# Supplementary material for: Prediction of soil organic carbon in a coal mining area by Vis-NIR spectroscopy
Source: PLoS One. 2018 Apr 20;13(4):e0196198. doi: 10.1371/journal.pone.0196198 (PMC5909913; doi:10.1371/journal.pone.0196198)
Supplement: S1 File — (XLS) [file pone.0196198.s001.xls]

## Sheet: Sheet1
Sample numbers and spectral wavelength (nm)	1	2	3	4	5	6	7	8	9	10	11	12	13	14	15	16	17	18	19	20	21	22	23	24	25	26	27	28	29	30	31	32	33	34	35	36	37	38	39	40	41	42	43	44	45	46	47	48	49
Soil organic carbon content (g/kg)	7.128	12.012	13.464	11.352	14.652	15.18	15.18	12.804	6.732	9.768	11.616	14.256	27.324	16.632	22.308	9.108	3.96	9.108	4.224	16.632	20.988	11.484	7.524	8.844	13.2	8.712	20.196	14.124	4.356	12.408	1.584	1.188	11.088	8.712	25.872	8.184	16.764	8.316	14.388	12.408	27.72	8.052	10.956	12.144	11.748	10.032	17.028	4.884	7.656
400	0.054	0.067	0.083	0.079	0.077	0.078	0.084	0.079	0.074	0.073	0.085	0.067	0.069	0.086	0.063	0.067	0.079	0.057	0.051	0.057	0.061	0.047	0.062	0.084	0.055	0.081	0.078	0.079	0.073	0.085	0.08	0.055	0.057	0.048	0.106	0.049	0.052	0.055	0.054	0.059	0.048	0.055	0.058	0.057	0.063	0.048	0.048	0.056	0.044
401	0.055	0.066	0.084	0.079	0.078	0.078	0.085	0.08	0.074	0.073	0.085	0.067	0.069	0.086	0.064	0.067	0.079	0.058	0.051	0.057	0.061	0.047	0.062	0.084	0.055	0.082	0.078	0.079	0.073	0.085	0.08	0.055	0.057	0.048	0.105	0.05	0.052	0.055	0.054	0.059	0.048	0.056	0.059	0.058	0.063	0.049	0.049	0.056	0.044
402	0.055	0.067	0.085	0.08	0.079	0.079	0.086	0.08	0.076	0.074	0.086	0.067	0.069	0.087	0.065	0.068	0.08	0.058	0.052	0.057	0.062	0.048	0.062	0.085	0.056	0.083	0.08	0.079	0.074	0.086	0.08	0.056	0.058	0.049	0.105	0.051	0.051	0.055	0.055	0.059	0.048	0.055	0.06	0.058	0.064	0.049	0.05	0.058	0.044
403	0.055	0.067	0.085	0.08	0.079	0.08	0.086	0.08	0.076	0.074	0.086	0.067	0.07	0.088	0.065	0.068	0.081	0.058	0.052	0.058	0.062	0.048	0.063	0.086	0.056	0.084	0.08	0.079	0.075	0.087	0.081	0.057	0.059	0.049	0.106	0.051	0.052	0.055	0.055	0.06	0.048	0.056	0.06	0.058	0.064	0.049	0.049	0.058	0.044
404	0.056	0.068	0.086	0.081	0.08	0.08	0.087	0.082	0.077	0.075	0.087	0.068	0.071	0.089	0.066	0.069	0.081	0.059	0.053	0.059	0.063	0.049	0.063	0.087	0.057	0.085	0.081	0.081	0.075	0.088	0.082	0.057	0.058	0.049	0.107	0.051	0.053	0.055	0.055	0.06	0.05	0.057	0.06	0.059	0.065	0.05	0.05	0.059	0.045
405	0.057	0.069	0.087	0.082	0.081	0.081	0.087	0.083	0.077	0.076	0.088	0.069	0.071	0.09	0.066	0.07	0.082	0.06	0.053	0.06	0.063	0.05	0.064	0.088	0.057	0.085	0.082	0.082	0.076	0.088	0.083	0.057	0.058	0.049	0.107	0.052	0.054	0.055	0.056	0.061	0.05	0.057	0.06	0.06	0.066	0.05	0.05	0.059	0.045
406	0.056	0.068	0.087	0.082	0.081	0.081	0.087	0.082	0.077	0.076	0.089	0.069	0.072	0.09	0.067	0.07	0.083	0.059	0.053	0.059	0.063	0.049	0.065	0.089	0.057	0.086	0.083	0.082	0.076	0.089	0.083	0.058	0.059	0.05	0.108	0.052	0.054	0.056	0.056	0.061	0.049	0.057	0.06	0.059	0.066	0.05	0.05	0.058	0.044
407	0.057	0.069	0.087	0.083	0.081	0.081	0.088	0.083	0.077	0.077	0.089	0.07	0.072	0.09	0.067	0.07	0.082	0.06	0.053	0.06	0.063	0.049	0.065	0.088	0.058	0.086	0.082	0.082	0.076	0.089	0.084	0.058	0.06	0.05	0.109	0.053	0.054	0.057	0.056	0.062	0.049	0.057	0.061	0.059	0.067	0.051	0.05	0.06	0.045
408	0.057	0.07	0.088	0.083	0.082	0.082	0.089	0.084	0.079	0.077	0.089	0.07	0.072	0.09	0.068	0.071	0.083	0.061	0.054	0.061	0.064	0.05	0.065	0.089	0.059	0.086	0.082	0.083	0.077	0.09	0.084	0.058	0.06	0.05	0.109	0.052	0.053	0.057	0.056	0.062	0.05	0.058	0.062	0.06	0.067	0.051	0.051	0.06	0.045
409	0.057	0.07	0.088	0.084	0.083	0.083	0.089	0.084	0.08	0.078	0.09	0.07	0.073	0.091	0.068	0.071	0.084	0.06	0.054	0.061	0.064	0.05	0.065	0.089	0.059	0.087	0.083	0.083	0.078	0.091	0.084	0.058	0.06	0.05	0.108	0.052	0.053	0.057	0.057	0.062	0.05	0.058	0.062	0.061	0.067	0.051	0.051	0.061	0.046
410	0.057	0.07	0.088	0.084	0.083	0.083	0.089	0.084	0.079	0.078	0.09	0.071	0.073	0.091	0.068	0.071	0.084	0.061	0.054	0.061	0.064	0.05	0.066	0.09	0.058	0.088	0.084	0.083	0.078	0.091	0.084	0.059	0.06	0.052	0.109	0.053	0.054	0.057	0.058	0.063	0.05	0.058	0.062	0.061	0.067	0.052	0.053	0.062	0.046
411	0.058	0.07	0.089	0.085	0.083	0.083	0.09	0.085	0.08	0.079	0.091	0.071	0.073	0.092	0.069	0.072	0.084	0.061	0.055	0.062	0.065	0.05	0.066	0.09	0.06	0.088	0.084	0.084	0.078	0.092	0.085	0.059	0.06	0.051	0.109	0.053	0.054	0.057	0.057	0.063	0.05	0.059	0.062	0.06	0.068	0.052	0.052	0.062	0.047
412	0.058	0.071	0.089	0.085	0.084	0.084	0.09	0.085	0.08	0.079	0.091	0.072	0.074	0.092	0.069	0.072	0.085	0.062	0.055	0.062	0.065	0.051	0.066	0.091	0.06	0.088	0.084	0.084	0.079	0.092	0.085	0.059	0.06	0.051	0.11	0.052	0.054	0.057	0.057	0.063	0.05	0.06	0.063	0.061	0.068	0.052	0.052	0.062	0.047
413	0.058	0.071	0.09	0.085	0.083	0.084	0.091	0.086	0.08	0.079	0.091	0.072	0.074	0.092	0.069	0.073	0.085	0.062	0.055	0.062	0.065	0.05	0.067	0.092	0.06	0.089	0.084	0.085	0.079	0.092	0.087	0.06	0.061	0.051	0.11	0.053	0.055	0.058	0.058	0.064	0.051	0.06	0.063	0.062	0.069	0.053	0.053	0.062	0.047
414	0.058	0.072	0.09	0.086	0.084	0.085	0.092	0.086	0.081	0.08	0.092	0.073	0.074	0.093	0.07	0.073	0.086	0.062	0.056	0.062	0.066	0.051	0.068	0.092	0.06	0.089	0.085	0.085	0.079	0.093	0.088	0.061	0.062	0.052	0.111	0.054	0.056	0.059	0.058	0.065	0.051	0.06	0.063	0.062	0.069	0.052	0.052	0.061	0.046
415	0.059	0.072	0.091	0.087	0.084	0.086	0.092	0.087	0.081	0.081	0.093	0.073	0.075	0.094	0.07	0.074	0.086	0.063	0.056	0.063	0.067	0.051	0.068	0.093	0.061	0.09	0.085	0.086	0.08	0.094	0.087	0.061	0.061	0.052	0.11	0.054	0.056	0.059	0.059	0.064	0.051	0.061	0.063	0.063	0.07	0.053	0.052	0.063	0.047
416	0.06	0.072	0.092	0.087	0.085	0.086	0.092	0.087	0.081	0.081	0.094	0.074	0.076	0.094	0.07	0.075	0.087	0.063	0.056	0.063	0.067	0.052	0.069	0.094	0.061	0.091	0.086	0.086	0.081	0.095	0.088	0.06	0.061	0.052	0.11	0.054	0.055	0.059	0.059	0.065	0.052	0.062	0.064	0.063	0.07	0.054	0.053	0.064	0.048
417	0.06	0.073	0.092	0.088	0.086	0.087	0.093	0.088	0.082	0.082	0.094	0.074	0.076	0.095	0.071	0.075	0.088	0.064	0.056	0.064	0.068	0.052	0.069	0.095	0.062	0.092	0.087	0.087	0.081	0.095	0.089	0.061	0.063	0.053	0.111	0.055	0.057	0.06	0.06	0.066	0.052	0.061	0.065	0.062	0.07	0.054	0.053	0.064	0.048
418	0.059	0.073	0.092	0.088	0.086	0.087	0.093	0.088	0.082	0.082	0.094	0.074	0.076	0.095	0.071	0.075	0.087	0.064	0.057	0.064	0.067	0.052	0.069	0.095	0.062	0.092	0.087	0.087	0.081	0.095	0.09	0.062	0.063	0.054	0.112	0.055	0.058	0.061	0.061	0.066	0.053	0.063	0.066	0.064	0.071	0.055	0.054	0.064	0.049
419	0.06	0.073	0.093	0.089	0.086	0.087	0.094	0.089	0.083	0.082	0.095	0.074	0.076	0.096	0.072	0.076	0.088	0.064	0.057	0.064	0.068	0.052	0.07	0.095	0.062	0.092	0.087	0.088	0.082	0.096	0.091	0.062	0.063	0.054	0.113	0.055	0.057	0.06	0.061	0.066	0.052	0.063	0.066	0.064	0.072	0.055	0.055	0.065	0.049
420	0.061	0.074	0.093	0.089	0.087	0.088	0.094	0.09	0.083	0.083	0.095	0.075	0.077	0.096	0.073	0.076	0.089	0.064	0.057	0.065	0.069	0.053	0.07	0.096	0.063	0.093	0.088	0.088	0.083	0.097	0.091	0.063	0.063	0.054	0.113	0.055	0.057	0.06	0.061	0.067	0.052	0.063	0.066	0.064	0.072	0.055	0.055	0.066	0.049
421	0.061	0.074	0.094	0.09	0.087	0.089	0.094	0.09	0.084	0.083	0.096	0.075	0.077	0.097	0.073	0.077	0.09	0.065	0.057	0.065	0.069	0.053	0.071	0.097	0.063	0.093	0.088	0.089	0.083	0.097	0.092	0.063	0.064	0.055	0.113	0.056	0.058	0.061	0.061	0.067	0.054	0.063	0.066	0.065	0.072	0.055	0.055	0.066	0.049
422	0.061	0.075	0.094	0.09	0.087	0.089	0.095	0.091	0.084	0.084	0.096	0.076	0.078	0.097	0.073	0.078	0.09	0.065	0.058	0.066	0.069	0.054	0.071	0.097	0.063	0.094	0.088	0.089	0.084	0.098	0.093	0.064	0.064	0.056	0.114	0.057	0.058	0.062	0.062	0.068	0.053	0.064	0.067	0.065	0.072	0.056	0.055	0.066	0.05
423	0.061	0.075	0.095	0.091	0.088	0.09	0.096	0.091	0.085	0.085	0.097	0.076	0.078	0.097	0.074	0.078	0.091	0.066	0.058	0.066	0.07	0.054	0.072	0.098	0.064	0.094	0.089	0.09	0.084	0.099	0.094	0.064	0.065	0.056	0.114	0.058	0.059	0.062	0.063	0.069	0.053	0.064	0.068	0.065	0.073	0.056	0.056	0.067	0.05
424	0.062	0.076	0.096	0.092	0.088	0.091	0.096	0.092	0.085	0.086	0.098	0.077	0.079	0.098	0.075	0.079	0.091	0.066	0.059	0.067	0.07	0.054	0.072	0.099	0.065	0.095	0.09	0.09	0.085	0.099	0.094	0.065	0.065	0.056	0.115	0.057	0.059	0.063	0.063	0.069	0.054	0.065	0.068	0.066	0.074	0.057	0.056	0.068	0.05
425	0.062	0.076	0.096	0.092	0.089	0.091	0.097	0.093	0.086	0.086	0.098	0.077	0.079	0.099	0.075	0.079	0.092	0.067	0.059	0.067	0.07	0.054	0.073	0.1	0.066	0.096	0.09	0.091	0.085	0.1	0.095	0.065	0.065	0.056	0.115	0.058	0.059	0.063	0.063	0.069	0.054	0.065	0.068	0.066	0.074	0.057	0.056	0.068	0.05
426	0.063	0.077	0.097	0.093	0.09	0.092	0.098	0.094	0.086	0.087	0.099	0.078	0.079	0.1	0.076	0.08	0.093	0.067	0.06	0.068	0.071	0.055	0.073	0.101	0.066	0.097	0.091	0.092	0.086	0.101	0.096	0.065	0.065	0.056	0.115	0.058	0.059	0.063	0.063	0.069	0.054	0.066	0.068	0.066	0.074	0.057	0.056	0.068	0.05
427	0.063	0.077	0.097	0.094	0.09	0.093	0.098	0.095	0.087	0.088	0.1	0.078	0.08	0.1	0.077	0.081	0.094	0.068	0.06	0.068	0.072	0.055	0.074	0.102	0.067	0.098	0.092	0.093	0.087	0.102	0.097	0.066	0.066	0.057	0.115	0.058	0.059	0.063	0.064	0.07	0.054	0.066	0.069	0.066	0.075	0.057	0.056	0.069	0.051
428	0.064	0.077	0.098	0.094	0.091	0.093	0.099	0.095	0.087	0.088	0.1	0.079	0.08	0.101	0.077	0.082	0.095	0.068	0.061	0.069	0.072	0.055	0.075	0.102	0.067	0.098	0.092	0.093	0.088	0.102	0.098	0.067	0.066	0.058	0.116	0.059	0.06	0.065	0.065	0.071	0.055	0.067	0.07	0.067	0.076	0.059	0.057	0.07	0.052
429	0.064	0.078	0.099	0.095	0.092	0.094	0.1	0.096	0.088	0.089	0.101	0.079	0.081	0.102	0.078	0.083	0.095	0.069	0.061	0.069	0.073	0.056	0.075	0.104	0.068	0.099	0.093	0.094	0.089	0.103	0.098	0.067	0.067	0.058	0.116	0.059	0.06	0.065	0.065	0.071	0.056	0.068	0.07	0.068	0.076	0.059	0.058	0.071	0.052
430	0.064	0.079	0.1	0.096	0.092	0.095	0.1	0.097	0.089	0.09	0.102	0.08	0.081	0.102	0.078	0.083	0.096	0.069	0.062	0.07	0.073	0.057	0.076	0.105	0.068	0.1	0.093	0.095	0.09	0.104	0.099	0.068	0.067	0.059	0.117	0.06	0.061	0.065	0.066	0.072	0.056	0.068	0.071	0.068	0.076	0.059	0.058	0.071	0.052
431	0.065	0.079	0.1	0.097	0.093	0.096	0.101	0.097	0.089	0.091	0.103	0.081	0.082	0.103	0.079	0.084	0.097	0.07	0.062	0.07	0.073	0.057	0.076	0.105	0.069	0.101	0.094	0.095	0.09	0.105	0.101	0.068	0.068	0.06	0.118	0.061	0.061	0.066	0.066	0.073	0.056	0.069	0.071	0.068	0.077	0.06	0.058	0.072	0.053
432	0.065	0.079	0.101	0.097	0.093	0.097	0.101	0.098	0.09	0.091	0.103	0.081	0.082	0.103	0.079	0.085	0.097	0.07	0.062	0.071	0.074	0.057	0.077	0.106	0.069	0.101	0.094	0.096	0.09	0.106	0.102	0.069	0.068	0.06	0.118	0.061	0.062	0.066	0.067	0.073	0.056	0.07	0.072	0.069	0.078	0.06	0.059	0.072	0.053
433	0.065	0.08	0.101	0.098	0.093	0.097	0.102	0.099	0.09	0.092	0.104	0.082	0.083	0.104	0.08	0.086	0.098	0.071	0.063	0.071	0.075	0.058	0.077	0.107	0.07	0.102	0.095	0.096	0.092	0.107	0.102	0.069	0.068	0.06	0.118	0.061	0.062	0.066	0.067	0.073	0.056	0.07	0.073	0.069	0.078	0.061	0.059	0.073	0.053
434	0.066	0.08	0.102	0.099	0.094	0.098	0.103	0.1	0.091	0.093	0.105	0.082	0.084	0.105	0.081	0.086	0.099	0.071	0.064	0.072	0.075	0.058	0.078	0.108	0.071	0.103	0.096	0.097	0.093	0.107	0.104	0.069	0.069	0.06	0.119	0.061	0.062	0.067	0.068	0.074	0.057	0.071	0.073	0.07	0.079	0.061	0.06	0.074	0.054
435	0.066	0.081	0.103	0.1	0.095	0.099	0.103	0.101	0.092	0.094	0.105	0.083	0.084	0.105	0.082	0.087	0.1	0.072	0.064	0.072	0.076	0.059	0.079	0.109	0.072	0.104	0.096	0.098	0.094	0.108	0.105	0.07	0.069	0.061	0.119	0.062	0.062	0.068	0.068	0.075	0.057	0.072	0.074	0.07	0.08	0.062	0.06	0.075	0.054
436	0.067	0.082	0.104	0.101	0.095	0.1	0.104	0.101	0.092	0.095	0.106	0.084	0.085	0.106	0.082	0.088	0.101	0.072	0.065	0.073	0.077	0.059	0.08	0.11	0.072	0.104	0.097	0.099	0.094	0.109	0.106	0.071	0.07	0.062	0.12	0.063	0.063	0.068	0.069	0.076	0.058	0.072	0.074	0.071	0.08	0.062	0.061	0.075	0.055
437	0.068	0.082	0.105	0.102	0.096	0.101	0.105	0.102	0.093	0.096	0.107	0.084	0.085	0.107	0.083	0.089	0.102	0.073	0.065	0.074	0.077	0.06	0.081	0.111	0.073	0.105	0.098	0.1	0.095	0.11	0.107	0.072	0.07	0.062	0.12	0.064	0.063	0.069	0.07	0.076	0.058	0.073	0.075	0.071	0.081	0.063	0.061	0.076	0.055
438	0.068	0.083	0.106	0.103	0.097	0.101	0.106	0.103	0.094	0.096	0.108	0.085	0.086	0.107	0.084	0.09	0.103	0.074	0.066	0.075	0.078	0.06	0.082	0.113	0.074	0.107	0.098	0.1	0.096	0.111	0.108	0.073	0.07	0.063	0.12	0.064	0.064	0.069	0.07	0.077	0.058	0.074	0.075	0.072	0.081	0.064	0.061	0.077	0.055
439	0.068	0.083	0.106	0.103	0.097	0.102	0.106	0.104	0.094	0.097	0.109	0.085	0.086	0.108	0.084	0.091	0.103	0.075	0.066	0.075	0.078	0.061	0.082	0.113	0.074	0.107	0.099	0.1	0.097	0.112	0.108	0.073	0.07	0.063	0.12	0.064	0.064	0.069	0.07	0.077	0.059	0.075	0.076	0.073	0.082	0.064	0.062	0.078	0.056
440	0.069	0.084	0.106	0.103	0.098	0.103	0.107	0.104	0.094	0.098	0.109	0.086	0.087	0.108	0.085	0.092	0.104	0.075	0.067	0.075	0.079	0.061	0.082	0.114	0.075	0.108	0.099	0.101	0.097	0.112	0.11	0.074	0.071	0.064	0.121	0.065	0.064	0.07	0.071	0.078	0.058	0.075	0.076	0.073	0.083	0.064	0.062	0.078	0.056
441	0.069	0.084	0.107	0.104	0.098	0.103	0.107	0.105	0.095	0.098	0.11	0.086	0.087	0.109	0.085	0.092	0.104	0.075	0.067	0.076	0.079	0.061	0.083	0.115	0.075	0.109	0.1	0.102	0.098	0.113	0.111	0.074	0.072	0.064	0.122	0.065	0.065	0.071	0.072	0.079	0.059	0.075	0.077	0.073	0.083	0.065	0.062	0.078	0.056
442	0.07	0.084	0.107	0.105	0.099	0.104	0.108	0.106	0.095	0.099	0.11	0.087	0.087	0.11	0.086	0.093	0.105	0.076	0.068	0.076	0.079	0.062	0.084	0.116	0.076	0.109	0.1	0.102	0.099	0.114	0.112	0.075	0.072	0.064	0.122	0.065	0.065	0.071	0.072	0.079	0.059	0.076	0.078	0.073	0.084	0.065	0.062	0.079	0.057
443	0.07	0.085	0.108	0.105	0.099	0.105	0.109	0.107	0.096	0.1	0.111	0.087	0.088	0.11	0.086	0.093	0.106	0.076	0.068	0.077	0.08	0.062	0.085	0.117	0.076	0.11	0.101	0.103	0.1	0.115	0.113	0.075	0.072	0.065	0.122	0.066	0.066	0.072	0.073	0.08	0.06	0.077	0.078	0.074	0.084	0.066	0.063	0.08	0.057
444	0.07	0.085	0.109	0.106	0.1	0.105	0.109	0.108	0.097	0.101	0.112	0.088	0.088	0.111	0.087	0.094	0.107	0.077	0.069	0.077	0.08	0.062	0.085	0.118	0.077	0.111	0.101	0.104	0.1	0.115	0.113	0.076	0.073	0.066	0.123	0.067	0.066	0.072	0.073	0.08	0.06	0.078	0.078	0.074	0.085	0.067	0.063	0.081	0.058
445	0.071	0.086	0.109	0.107	0.1	0.106	0.11	0.108	0.097	0.101	0.112	0.088	0.089	0.111	0.087	0.095	0.107	0.077	0.069	0.078	0.081	0.063	0.086	0.118	0.077	0.112	0.102	0.104	0.101	0.116	0.114	0.077	0.073	0.066	0.123	0.067	0.066	0.073	0.074	0.081	0.06	0.078	0.079	0.075	0.085	0.067	0.064	0.081	0.058
446	0.071	0.086	0.11	0.107	0.101	0.107	0.11	0.109	0.098	0.102	0.113	0.089	0.089	0.112	0.088	0.096	0.108	0.078	0.069	0.078	0.081	0.063	0.086	0.119	0.078	0.112	0.102	0.105	0.102	0.117	0.115	0.077	0.073	0.067	0.124	0.068	0.067	0.073	0.074	0.081	0.061	0.079	0.08	0.075	0.086	0.068	0.064	0.082	0.059
447	0.072	0.087	0.111	0.108	0.101	0.107	0.111	0.11	0.098	0.103	0.114	0.09	0.09	0.113	0.089	0.096	0.109	0.078	0.07	0.079	0.082	0.064	0.087	0.12	0.078	0.113	0.103	0.105	0.103	0.118	0.116	0.077	0.074	0.067	0.124	0.068	0.067	0.073	0.074	0.082	0.06	0.079	0.08	0.076	0.086	0.068	0.064	0.082	0.059
448	0.072	0.087	0.111	0.109	0.102	0.108	0.112	0.11	0.099	0.104	0.114	0.09	0.09	0.113	0.089	0.097	0.11	0.079	0.071	0.079	0.082	0.064	0.087	0.121	0.079	0.114	0.104	0.106	0.103	0.119	0.117	0.078	0.074	0.067	0.124	0.068	0.067	0.074	0.075	0.083	0.061	0.079	0.08	0.076	0.087	0.068	0.065	0.083	0.059
449	0.072	0.088	0.112	0.109	0.102	0.108	0.112	0.111	0.099	0.104	0.115	0.091	0.091	0.114	0.089	0.098	0.11	0.079	0.071	0.08	0.082	0.064	0.088	0.122	0.079	0.115	0.104	0.106	0.104	0.119	0.118	0.079	0.075	0.068	0.125	0.069	0.068	0.075	0.076	0.083	0.061	0.08	0.081	0.077	0.087	0.069	0.065	0.084	0.06
450	0.073	0.088	0.112	0.11	0.103	0.109	0.113	0.112	0.1	0.105	0.116	0.091	0.091	0.115	0.09	0.098	0.111	0.08	0.071	0.08	0.083	0.065	0.089	0.123	0.08	0.115	0.105	0.107	0.104	0.12	0.118	0.079	0.075	0.068	0.125	0.069	0.068	0.075	0.076	0.084	0.062	0.081	0.081	0.077	0.088	0.069	0.065	0.084	0.06
451	0.073	0.088	0.113	0.111	0.103	0.109	0.113	0.112	0.1	0.105	0.116	0.092	0.091	0.115	0.09	0.099	0.111	0.08	0.072	0.08	0.083	0.065	0.089	0.123	0.08	0.116	0.105	0.108	0.105	0.121	0.119	0.08	0.075	0.069	0.125	0.07	0.068	0.075	0.077	0.084	0.062	0.081	0.082	0.077	0.088	0.07	0.066	0.084	0.06
452	0.074	0.089	0.113	0.111	0.104	0.11	0.113	0.113	0.101	0.106	0.117	0.092	0.092	0.115	0.091	0.099	0.112	0.081	0.072	0.081	0.084	0.065	0.09	0.124	0.081	0.117	0.105	0.108	0.106	0.121	0.119	0.08	0.076	0.069	0.125	0.07	0.068	0.076	0.077	0.084	0.062	0.082	0.082	0.077	0.089	0.07	0.066	0.085	0.061
453	0.074	0.089	0.113	0.112	0.104	0.111	0.114	0.114	0.101	0.107	0.117	0.093	0.092	0.116	0.091	0.1	0.112	0.081	0.073	0.081	0.084	0.066	0.09	0.125	0.081	0.117	0.106	0.108	0.106	0.122	0.119	0.08	0.076	0.069	0.125	0.07	0.069	0.076	0.077	0.084	0.062	0.082	0.082	0.078	0.089	0.07	0.066	0.086	0.061
454	0.074	0.089	0.114	0.112	0.105	0.111	0.114	0.114	0.102	0.107	0.117	0.093	0.092	0.116	0.091	0.1	0.113	0.081	0.073	0.081	0.084	0.066	0.09	0.125	0.082	0.118	0.106	0.109	0.107	0.122	0.12	0.081	0.076	0.07	0.126	0.07	0.069	0.077	0.078	0.085	0.063	0.082	0.083	0.078	0.09	0.071	0.067	0.086	0.061
455	0.075	0.09	0.114	0.113	0.105	0.111	0.115	0.115	0.102	0.108	0.118	0.094	0.093	0.117	0.092	0.101	0.114	0.082	0.073	0.082	0.084	0.066	0.091	0.126	0.082	0.119	0.107	0.11	0.108	0.123	0.12	0.081	0.076	0.07	0.126	0.071	0.069	0.077	0.078	0.085	0.063	0.083	0.083	0.078	0.09	0.071	0.067	0.086	0.061
456	0.075	0.09	0.115	0.113	0.105	0.112	0.115	0.115	0.103	0.108	0.119	0.094	0.093	0.118	0.092	0.101	0.114	0.082	0.074	0.082	0.085	0.066	0.092	0.127	0.082	0.119	0.107	0.11	0.108	0.124	0.121	0.082	0.077	0.071	0.126	0.071	0.07	0.077	0.078	0.086	0.063	0.083	0.083	0.078	0.09	0.071	0.067	0.086	0.061
457	0.075	0.09	0.115	0.114	0.106	0.112	0.116	0.116	0.103	0.109	0.119	0.094	0.093	0.118	0.092	0.102	0.114	0.082	0.074	0.082	0.085	0.066	0.092	0.127	0.083	0.12	0.107	0.11	0.109	0.124	0.121	0.082	0.077	0.071	0.126	0.071	0.07	0.078	0.079	0.086	0.063	0.083	0.084	0.079	0.091	0.071	0.067	0.087	0.062
458	0.075	0.09	0.115	0.114	0.106	0.113	0.116	0.116	0.103	0.109	0.119	0.095	0.093	0.118	0.093	0.102	0.115	0.083	0.074	0.083	0.085	0.067	0.092	0.128	0.083	0.12	0.108	0.11	0.109	0.125	0.122	0.082	0.077	0.071	0.127	0.071	0.07	0.078	0.079	0.086	0.063	0.084	0.084	0.079	0.091	0.072	0.067	0.087	0.062
459	0.076	0.091	0.116	0.114	0.106	0.113	0.116	0.117	0.104	0.109	0.12	0.095	0.094	0.118	0.093	0.102	0.115	0.083	0.074	0.083	0.085	0.067	0.092	0.128	0.083	0.121	0.108	0.111	0.109	0.125	0.122	0.083	0.078	0.071	0.127	0.072	0.07	0.078	0.08	0.087	0.064	0.084	0.084	0.08	0.091	0.072	0.068	0.088	0.063
460	0.076	0.091	0.116	0.115	0.107	0.113	0.117	0.117	0.104	0.11	0.121	0.095	0.094	0.119	0.093	0.103	0.116	0.083	0.075	0.083	0.085	0.067	0.093	0.129	0.084	0.121	0.109	0.111	0.11	0.126	0.122	0.083	0.078	0.072	0.127	0.072	0.071	0.079	0.08	0.087	0.064	0.085	0.085	0.08	0.092	0.072	0.068	0.088	0.063
461	0.076	0.091	0.116	0.115	0.107	0.114	0.117	0.118	0.104	0.11	0.121	0.096	0.094	0.119	0.094	0.103	0.116	0.084	0.075	0.083	0.086	0.067	0.093	0.129	0.084	0.122	0.109	0.112	0.11	0.126	0.123	0.083	0.078	0.072	0.127	0.072	0.071	0.079	0.08	0.087	0.064	0.085	0.085	0.08	0.092	0.072	0.068	0.088	0.063
462	0.077	0.092	0.117	0.116	0.107	0.114	0.118	0.118	0.105	0.111	0.121	0.096	0.095	0.12	0.094	0.104	0.117	0.084	0.076	0.084	0.086	0.067	0.094	0.13	0.084	0.123	0.109	0.112	0.111	0.127	0.123	0.084	0.078	0.072	0.128	0.072	0.071	0.08	0.081	0.088	0.064	0.085	0.085	0.08	0.092	0.073	0.068	0.089	0.063
463	0.077	0.092	0.117	0.116	0.108	0.114	0.118	0.119	0.105	0.111	0.122	0.096	0.095	0.12	0.094	0.104	0.117	0.084	0.076	0.084	0.086	0.068	0.094	0.13	0.085	0.123	0.109	0.112	0.111	0.127	0.124	0.084	0.079	0.072	0.128	0.073	0.071	0.08	0.081	0.088	0.064	0.086	0.086	0.081	0.093	0.073	0.068	0.089	0.063
464	0.077	0.092	0.117	0.116	0.108	0.114	0.118	0.119	0.105	0.112	0.122	0.097	0.095	0.12	0.094	0.104	0.117	0.085	0.076	0.084	0.086	0.068	0.094	0.13	0.085	0.123	0.11	0.112	0.111	0.128	0.124	0.084	0.079	0.073	0.128	0.073	0.071	0.08	0.081	0.088	0.064	0.086	0.086	0.081	0.093	0.073	0.068	0.089	0.064
465	0.077	0.093	0.118	0.117	0.108	0.115	0.118	0.12	0.106	0.112	0.123	0.097	0.095	0.121	0.094	0.105	0.118	0.085	0.076	0.084	0.087	0.068	0.095	0.131	0.085	0.124	0.11	0.113	0.112	0.128	0.124	0.084	0.079	0.073	0.128	0.073	0.072	0.08	0.081	0.088	0.064	0.086	0.086	0.081	0.094	0.073	0.069	0.09	0.064
466	0.078	0.093	0.118	0.117	0.109	0.115	0.119	0.12	0.106	0.113	0.123	0.098	0.095	0.121	0.095	0.105	0.118	0.085	0.076	0.085	0.087	0.068	0.095	0.132	0.085	0.125	0.111	0.113	0.112	0.129	0.124	0.085	0.079	0.073	0.128	0.073	0.072	0.081	0.082	0.089	0.065	0.087	0.087	0.082	0.094	0.074	0.069	0.09	0.064
467	0.078	0.093	0.118	0.117	0.109	0.115	0.119	0.12	0.106	0.113	0.123	0.098	0.095	0.122	0.095	0.105	0.118	0.086	0.077	0.085	0.087	0.068	0.095	0.132	0.086	0.125	0.111	0.113	0.113	0.129	0.125	0.085	0.079	0.073	0.128	0.073	0.072	0.081	0.082	0.089	0.065	0.087	0.087	0.082	0.095	0.074	0.069	0.091	0.065
468	0.078	0.093	0.118	0.118	0.109	0.116	0.119	0.121	0.107	0.113	0.124	0.098	0.096	0.122	0.095	0.105	0.119	0.086	0.077	0.085	0.087	0.068	0.096	0.133	0.086	0.125	0.111	0.114	0.113	0.13	0.125	0.085	0.08	0.073	0.128	0.073	0.072	0.081	0.082	0.089	0.065	0.087	0.087	0.082	0.095	0.074	0.069	0.091	0.065
469	0.078	0.093	0.119	0.118	0.109	0.116	0.12	0.121	0.107	0.114	0.124	0.098	0.096	0.122	0.095	0.106	0.119	0.086	0.077	0.085	0.087	0.069	0.096	0.133	0.086	0.126	0.111	0.114	0.114	0.13	0.125	0.086	0.08	0.074	0.129	0.074	0.072	0.082	0.083	0.09	0.065	0.087	0.088	0.082	0.095	0.075	0.069	0.091	0.065
470	0.079	0.094	0.119	0.119	0.11	0.117	0.12	0.122	0.108	0.114	0.125	0.099	0.096	0.123	0.096	0.106	0.12	0.086	0.078	0.086	0.088	0.069	0.096	0.134	0.087	0.126	0.112	0.115	0.114	0.131	0.126	0.086	0.08	0.074	0.129	0.074	0.073	0.082	0.083	0.09	0.066	0.088	0.088	0.082	0.095	0.075	0.07	0.091	0.065
471	0.079	0.094	0.119	0.119	0.11	0.117	0.121	0.123	0.108	0.115	0.125	0.099	0.097	0.123	0.096	0.107	0.12	0.087	0.078	0.086	0.088	0.069	0.097	0.134	0.087	0.127	0.112	0.115	0.115	0.131	0.126	0.086	0.08	0.075	0.129	0.074	0.073	0.082	0.083	0.09	0.066	0.088	0.088	0.083	0.096	0.075	0.07	0.092	0.066
472	0.079	0.094	0.119	0.12	0.111	0.117	0.121	0.123	0.108	0.115	0.126	0.1	0.097	0.124	0.096	0.107	0.121	0.087	0.078	0.086	0.088	0.069	0.097	0.134	0.087	0.127	0.113	0.115	0.115	0.132	0.126	0.087	0.081	0.075	0.129	0.074	0.073	0.083	0.084	0.09	0.066	0.088	0.088	0.083	0.096	0.075	0.07	0.092	0.066
473	0.08	0.095	0.12	0.12	0.111	0.118	0.121	0.123	0.109	0.116	0.126	0.1	0.097	0.124	0.097	0.108	0.121	0.088	0.079	0.086	0.088	0.07	0.098	0.135	0.088	0.128	0.113	0.116	0.116	0.132	0.127	0.087	0.081	0.075	0.129	0.075	0.073	0.083	0.084	0.091	0.066	0.089	0.088	0.083	0.096	0.075	0.07	0.092	0.066
474	0.08	0.095	0.12	0.12	0.111	0.118	0.122	0.124	0.109	0.116	0.126	0.1	0.097	0.124	0.097	0.108	0.121	0.088	0.079	0.087	0.089	0.07	0.098	0.136	0.088	0.129	0.113	0.116	0.116	0.133	0.127	0.088	0.081	0.075	0.13	0.075	0.074	0.084	0.084	0.091	0.066	0.089	0.089	0.083	0.097	0.076	0.07	0.093	0.066
475	0.08	0.095	0.121	0.121	0.112	0.118	0.122	0.124	0.11	0.117	0.127	0.101	0.097	0.125	0.097	0.108	0.122	0.088	0.079	0.087	0.089	0.07	0.098	0.136	0.088	0.129	0.114	0.116	0.116	0.133	0.128	0.088	0.081	0.075	0.13	0.075	0.074	0.084	0.085	0.091	0.066	0.09	0.09	0.084	0.097	0.076	0.071	0.093	0.066
476	0.08	0.095	0.121	0.121	0.112	0.119	0.122	0.125	0.11	0.117	0.127	0.101	0.097	0.125	0.097	0.109	0.122	0.088	0.079	0.087	0.089	0.07	0.098	0.137	0.089	0.13	0.114	0.117	0.117	0.134	0.128	0.088	0.082	0.076	0.13	0.075	0.074	0.084	0.085	0.092	0.066	0.09	0.09	0.084	0.098	0.076	0.071	0.094	0.067
477	0.081	0.096	0.121	0.121	0.112	0.119	0.123	0.125	0.11	0.117	0.128	0.101	0.098	0.126	0.098	0.109	0.123	0.089	0.08	0.087	0.089	0.07	0.099	0.137	0.089	0.13	0.114	0.117	0.117	0.134	0.129	0.089	0.082	0.076	0.13	0.076	0.074	0.084	0.085	0.092	0.067	0.09	0.09	0.084	0.098	0.077	0.071	0.094	0.067
478	0.081	0.096	0.122	0.122	0.112	0.119	0.123	0.126	0.111	0.118	0.128	0.102	0.098	0.126	0.098	0.11	0.123	0.089	0.08	0.088	0.089	0.071	0.099	0.138	0.09	0.131	0.115	0.117	0.118	0.135	0.129	0.089	0.082	0.077	0.13	0.076	0.075	0.085	0.086	0.093	0.067	0.091	0.09	0.084	0.098	0.077	0.071	0.094	0.067
479	0.081	0.096	0.122	0.122	0.113	0.12	0.123	0.126	0.111	0.118	0.128	0.102	0.098	0.126	0.098	0.11	0.123	0.09	0.08	0.088	0.089	0.071	0.1	0.138	0.09	0.131	0.115	0.118	0.118	0.135	0.13	0.089	0.083	0.077	0.131	0.076	0.075	0.085	0.086	0.093	0.067	0.091	0.091	0.085	0.099	0.077	0.071	0.095	0.067
480	0.082	0.097	0.122	0.123	0.113	0.121	0.124	0.127	0.112	0.119	0.129	0.103	0.099	0.127	0.099	0.111	0.124	0.09	0.081	0.088	0.09	0.071	0.1	0.139	0.09	0.132	0.116	0.118	0.119	0.136	0.131	0.09	0.083	0.077	0.131	0.076	0.075	0.086	0.087	0.093	0.067	0.092	0.091	0.085	0.099	0.078	0.072	0.095	0.068
481	0.082	0.097	0.123	0.124	0.114	0.121	0.125	0.127	0.112	0.12	0.13	0.103	0.099	0.127	0.099	0.112	0.124	0.09	0.081	0.089	0.09	0.071	0.101	0.14	0.091	0.133	0.116	0.119	0.12	0.137	0.131	0.09	0.083	0.078	0.131	0.077	0.075	0.086	0.087	0.094	0.067	0.092	0.091	0.085	0.099	0.078	0.072	0.095	0.068
482	0.082	0.098	0.123	0.124	0.114	0.121	0.125	0.128	0.113	0.12	0.13	0.103	0.099	0.128	0.099	0.112	0.125	0.091	0.082	0.089	0.091	0.072	0.101	0.141	0.091	0.133	0.116	0.119	0.12	0.137	0.132	0.091	0.083	0.078	0.131	0.077	0.076	0.086	0.087	0.094	0.067	0.092	0.092	0.086	0.1	0.078	0.072	0.096	0.068
483	0.083	0.098	0.124	0.125	0.115	0.122	0.125	0.128	0.113	0.121	0.131	0.104	0.1	0.128	0.1	0.113	0.126	0.091	0.082	0.09	0.091	0.072	0.102	0.141	0.092	0.134	0.117	0.12	0.121	0.138	0.133	0.091	0.084	0.079	0.132	0.077	0.076	0.087	0.088	0.095	0.068	0.093	0.093	0.086	0.101	0.079	0.073	0.097	0.069
484	0.083	0.098	0.124	0.125	0.115	0.122	0.126	0.129	0.113	0.121	0.131	0.104	0.1	0.129	0.1	0.113	0.126	0.092	0.082	0.09	0.091	0.072	0.102	0.142	0.092	0.135	0.117	0.12	0.121	0.139	0.134	0.092	0.084	0.079	0.132	0.078	0.076	0.087	0.088	0.095	0.068	0.094	0.093	0.087	0.101	0.079	0.073	0.097	0.069
485	0.083	0.099	0.125	0.126	0.116	0.123	0.126	0.13	0.114	0.122	0.132	0.105	0.1	0.129	0.101	0.114	0.127	0.092	0.083	0.09	0.092	0.073	0.103	0.143	0.092	0.135	0.118	0.121	0.122	0.139	0.135	0.092	0.084	0.079	0.132	0.078	0.077	0.088	0.089	0.096	0.068	0.094	0.093	0.087	0.101	0.08	0.073	0.098	0.069
486	0.084	0.099	0.125	0.126	0.116	0.123	0.127	0.131	0.114	0.123	0.133	0.105	0.101	0.13	0.101	0.114	0.127	0.093	0.083	0.091	0.092	0.073	0.103	0.144	0.093	0.136	0.118	0.121	0.123	0.14	0.136	0.093	0.085	0.08	0.133	0.079	0.077	0.088	0.089	0.096	0.068	0.095	0.094	0.087	0.102	0.08	0.073	0.098	0.07
487	0.084	0.099	0.126	0.127	0.117	0.124	0.128	0.131	0.115	0.123	0.133	0.106	0.101	0.13	0.102	0.115	0.128	0.093	0.084	0.091	0.092	0.073	0.104	0.145	0.094	0.137	0.119	0.121	0.123	0.141	0.136	0.093	0.085	0.08	0.133	0.079	0.077	0.089	0.09	0.096	0.069	0.095	0.094	0.087	0.102	0.08	0.074	0.099	0.07
488	0.085	0.1	0.126	0.128	0.117	0.125	0.128	0.132	0.115	0.124	0.134	0.106	0.102	0.131	0.102	0.116	0.129	0.094	0.084	0.091	0.093	0.074	0.104	0.145	0.094	0.138	0.119	0.122	0.124	0.141	0.137	0.094	0.085	0.08	0.134	0.079	0.077	0.089	0.09	0.097	0.069	0.096	0.095	0.088	0.103	0.081	0.074	0.099	0.071
489	0.085	0.1	0.127	0.128	0.118	0.125	0.129	0.133	0.116	0.125	0.134	0.107	0.102	0.131	0.103	0.116	0.129	0.094	0.085	0.092	0.093	0.074	0.105	0.146	0.095	0.138	0.119	0.123	0.125	0.142	0.138	0.094	0.086	0.081	0.134	0.08	0.078	0.089	0.09	0.097	0.069	0.096	0.095	0.088	0.103	0.081	0.074	0.1	0.071
490	0.086	0.101	0.127	0.129	0.118	0.126	0.129	0.133	0.117	0.125	0.135	0.107	0.102	0.132	0.103	0.117	0.13	0.095	0.085	0.093	0.093	0.074	0.106	0.147	0.095	0.139	0.12	0.123	0.125	0.143	0.139	0.095	0.086	0.081	0.134	0.08	0.078	0.09	0.091	0.098	0.069	0.097	0.096	0.089	0.104	0.082	0.075	0.101	0.071
491	0.086	0.101	0.128	0.13	0.118	0.127	0.13	0.134	0.117	0.126	0.136	0.108	0.103	0.133	0.104	0.118	0.131	0.095	0.086	0.093	0.094	0.075	0.106	0.148	0.096	0.14	0.121	0.124	0.126	0.144	0.14	0.095	0.086	0.082	0.135	0.08	0.079	0.091	0.092	0.099	0.07	0.098	0.096	0.089	0.105	0.083	0.075	0.101	0.072
492	0.086	0.102	0.128	0.13	0.119	0.127	0.13	0.135	0.118	0.127	0.136	0.109	0.103	0.133	0.104	0.118	0.131	0.096	0.086	0.093	0.094	0.075	0.107	0.149	0.096	0.141	0.121	0.124	0.127	0.145	0.141	0.096	0.087	0.082	0.135	0.081	0.079	0.091	0.092	0.099	0.07	0.098	0.097	0.09	0.105	0.083	0.076	0.102	0.072
493	0.087	0.102	0.129	0.131	0.12	0.128	0.131	0.136	0.118	0.128	0.137	0.109	0.104	0.134	0.105	0.119	0.132	0.096	0.087	0.094	0.095	0.075	0.107	0.15	0.097	0.142	0.122	0.125	0.128	0.145	0.142	0.096	0.087	0.083	0.136	0.081	0.079	0.092	0.093	0.1	0.07	0.099	0.097	0.09	0.106	0.084	0.076	0.103	0.073
494	0.087	0.103	0.129	0.132	0.12	0.129	0.132	0.137	0.119	0.128	0.138	0.11	0.104	0.135	0.105	0.12	0.133	0.097	0.087	0.094	0.095	0.076	0.108	0.15	0.097	0.142	0.122	0.126	0.129	0.146	0.143	0.097	0.088	0.083	0.136	0.082	0.08	0.092	0.093	0.1	0.07	0.1	0.098	0.09	0.106	0.084	0.076	0.103	0.073
495	0.088	0.103	0.13	0.132	0.121	0.129	0.132	0.137	0.119	0.129	0.138	0.11	0.105	0.135	0.106	0.121	0.134	0.098	0.088	0.095	0.095	0.076	0.109	0.151	0.098	0.143	0.122	0.126	0.13	0.147	0.144	0.098	0.088	0.084	0.137	0.082	0.08	0.093	0.094	0.101	0.071	0.1	0.098	0.091	0.107	0.084	0.077	0.104	0.073
496	0.088	0.104	0.131	0.133	0.121	0.13	0.133	0.138	0.12	0.13	0.139	0.111	0.105	0.136	0.106	0.122	0.134	0.098	0.088	0.095	0.096	0.077	0.11	0.153	0.099	0.144	0.123	0.127	0.13	0.148	0.146	0.098	0.088	0.084	0.137	0.083	0.08	0.093	0.094	0.102	0.071	0.101	0.099	0.091	0.107	0.085	0.077	0.105	0.074
497	0.089	0.104	0.131	0.134	0.122	0.131	0.134	0.139	0.12	0.131	0.14	0.112	0.106	0.136	0.107	0.122	0.135	0.099	0.089	0.096	0.096	0.077	0.11	0.153	0.099	0.145	0.124	0.128	0.131	0.149	0.147	0.099	0.089	0.085	0.138	0.083	0.081	0.094	0.095	0.102	0.071	0.102	0.099	0.092	0.108	0.086	0.077	0.105	0.074
498	0.089	0.105	0.132	0.135	0.122	0.131	0.134	0.14	0.121	0.131	0.14	0.112	0.106	0.137	0.107	0.123	0.136	0.099	0.089	0.096	0.097	0.077	0.111	0.154	0.1	0.146	0.124	0.128	0.132	0.149	0.148	0.1	0.089	0.086	0.138	0.084	0.081	0.094	0.095	0.103	0.072	0.102	0.1	0.092	0.109	0.086	0.078	0.106	0.075
499	0.09	0.105	0.132	0.135	0.123	0.132	0.135	0.14	0.121	0.132	0.141	0.112	0.106	0.137	0.108	0.124	0.137	0.1	0.09	0.097	0.097	0.078	0.111	0.155	0.101	0.147	0.125	0.129	0.133	0.15	0.149	0.1	0.089	0.086	0.139	0.084	0.081	0.095	0.096	0.104	0.072	0.103	0.101	0.093	0.109	0.087	0.078	0.107	0.075
500	0.09	0.105	0.133	0.136	0.123	0.133	0.136	0.141	0.122	0.133	0.142	0.113	0.107	0.138	0.109	0.125	0.137	0.1	0.091	0.098	0.098	0.078	0.112	0.156	0.101	0.147	0.125	0.129	0.134	0.151	0.15	0.101	0.09	0.087	0.139	0.085	0.082	0.096	0.096	0.104	0.072	0.104	0.101	0.093	0.11	0.087	0.079	0.108	0.076
501	0.091	0.106	0.134	0.137	0.124	0.134	0.136	0.142	0.123	0.134	0.142	0.114	0.107	0.139	0.109	0.126	0.138	0.101	0.091	0.098	0.098	0.079	0.113	0.157	0.102	0.148	0.126	0.13	0.135	0.152	0.151	0.102	0.09	0.087	0.139	0.085	0.082	0.096	0.097	0.105	0.073	0.105	0.102	0.094	0.11	0.088	0.079	0.108	0.077
502	0.091	0.107	0.134	0.138	0.125	0.134	0.137	0.143	0.123	0.135	0.143	0.114	0.108	0.139	0.11	0.127	0.139	0.102	0.092	0.098	0.099	0.079	0.114	0.158	0.102	0.149	0.127	0.131	0.135	0.153	0.153	0.102	0.091	0.088	0.14	0.086	0.083	0.097	0.098	0.105	0.073	0.105	0.102	0.094	0.111	0.088	0.079	0.109	0.077
503	0.092	0.107	0.135	0.139	0.125	0.135	0.138	0.144	0.124	0.136	0.144	0.115	0.108	0.14	0.11	0.128	0.14	0.102	0.093	0.099	0.099	0.08	0.114	0.16	0.103	0.15	0.127	0.131	0.136	0.154	0.154	0.103	0.091	0.088	0.14	0.086	0.083	0.097	0.098	0.106	0.073	0.106	0.103	0.094	0.111	0.089	0.08	0.11	0.077
504	0.092	0.108	0.136	0.139	0.126	0.136	0.138	0.145	0.125	0.136	0.145	0.116	0.109	0.141	0.111	0.128	0.141	0.103	0.093	0.1	0.1	0.08	0.115	0.161	0.104	0.151	0.128	0.132	0.137	0.155	0.155	0.104	0.091	0.089	0.141	0.086	0.083	0.098	0.099	0.107	0.074	0.107	0.104	0.095	0.112	0.09	0.08	0.111	0.078
505	0.093	0.108	0.136	0.14	0.126	0.137	0.139	0.146	0.125	0.137	0.145	0.116	0.109	0.142	0.112	0.129	0.142	0.103	0.094	0.1	0.1	0.081	0.116	0.162	0.104	0.152	0.128	0.133	0.138	0.156	0.156	0.105	0.092	0.089	0.141	0.087	0.084	0.098	0.1	0.107	0.074	0.108	0.104	0.095	0.113	0.09	0.081	0.111	0.078
506	0.093	0.109	0.137	0.141	0.127	0.137	0.139	0.147	0.126	0.138	0.146	0.117	0.11	0.142	0.112	0.13	0.142	0.104	0.094	0.101	0.101	0.081	0.116	0.163	0.105	0.153	0.129	0.133	0.139	0.157	0.157	0.105	0.092	0.09	0.142	0.088	0.084	0.099	0.1	0.108	0.074	0.108	0.105	0.096	0.114	0.091	0.081	0.112	0.079
507	0.094	0.109	0.138	0.142	0.128	0.138	0.14	0.147	0.126	0.139	0.147	0.117	0.11	0.143	0.113	0.131	0.143	0.105	0.095	0.101	0.101	0.082	0.117	0.164	0.106	0.154	0.129	0.134	0.14	0.158	0.159	0.106	0.093	0.091	0.142	0.088	0.085	0.1	0.101	0.109	0.074	0.109	0.105	0.096	0.114	0.091	0.081	0.113	0.079
508	0.094	0.11	0.138	0.142	0.128	0.139	0.141	0.148	0.127	0.14	0.148	0.118	0.111	0.143	0.113	0.132	0.144	0.105	0.096	0.102	0.101	0.082	0.118	0.165	0.107	0.155	0.13	0.135	0.141	0.159	0.16	0.107	0.093	0.091	0.142	0.089	0.085	0.1	0.101	0.109	0.075	0.11	0.106	0.097	0.115	0.092	0.082	0.114	0.08
509	0.095	0.11	0.139	0.143	0.129	0.14	0.141	0.149	0.128	0.141	0.148	0.119	0.111	0.144	0.114	0.133	0.145	0.106	0.096	0.102	0.102	0.083	0.119	0.166	0.107	0.156	0.13	0.135	0.142	0.159	0.161	0.107	0.094	0.091	0.143	0.089	0.085	0.101	0.102	0.11	0.075	0.11	0.106	0.097	0.115	0.093	0.082	0.114	0.08
510	0.095	0.111	0.14	0.144	0.129	0.14	0.142	0.15	0.128	0.141	0.149	0.119	0.111	0.145	0.115	0.134	0.146	0.107	0.097	0.103	0.102	0.083	0.119	0.167	0.108	0.157	0.131	0.136	0.143	0.16	0.162	0.108	0.094	0.092	0.143	0.09	0.086	0.101	0.102	0.111	0.075	0.111	0.107	0.098	0.116	0.093	0.082	0.115	0.081
511	0.096	0.111	0.14	0.145	0.13	0.141	0.143	0.151	0.129	0.142	0.15	0.12	0.112	0.145	0.115	0.134	0.146	0.107	0.097	0.103	0.103	0.084	0.12	0.168	0.108	0.158	0.132	0.136	0.144	0.161	0.163	0.109	0.094	0.093	0.144	0.09	0.086	0.102	0.103	0.111	0.076	0.112	0.108	0.098	0.116	0.094	0.083	0.116	0.081
512	0.096	0.112	0.141	0.145	0.13	0.142	0.143	0.152	0.129	0.143	0.15	0.12	0.112	0.146	0.116	0.135	0.147	0.108	0.098	0.104	0.103	0.084	0.121	0.169	0.109	0.159	0.132	0.137	0.144	0.162	0.165	0.109	0.095	0.093	0.144	0.091	0.087	0.103	0.104	0.112	0.076	0.113	0.108	0.099	0.117	0.094	0.083	0.117	0.082
513	0.097	0.112	0.142	0.146	0.131	0.143	0.144	0.153	0.13	0.144	0.151	0.121	0.113	0.146	0.116	0.136	0.148	0.108	0.099	0.104	0.104	0.084	0.122	0.17	0.11	0.16	0.133	0.138	0.145	0.163	0.166	0.11	0.095	0.094	0.144	0.091	0.087	0.103	0.104	0.113	0.076	0.113	0.109	0.099	0.118	0.095	0.084	0.118	0.082
514	0.097	0.113	0.142	0.147	0.132	0.143	0.145	0.153	0.131	0.145	0.152	0.122	0.113	0.147	0.117	0.137	0.149	0.109	0.099	0.105	0.104	0.085	0.122	0.171	0.11	0.161	0.133	0.138	0.146	0.164	0.167	0.111	0.096	0.094	0.144	0.092	0.087	0.104	0.105	0.113	0.076	0.114	0.109	0.1	0.118	0.095	0.084	0.118	0.083
515	0.098	0.113	0.143	0.148	0.132	0.144	0.145	0.154	0.132	0.146	0.153	0.123	0.114	0.148	0.118	0.138	0.15	0.11	0.1	0.106	0.105	0.085	0.123	0.172	0.111	0.162	0.134	0.139	0.147	0.165	0.168	0.112	0.096	0.095	0.145	0.092	0.088	0.104	0.105	0.114	0.077	0.115	0.11	0.1	0.119	0.096	0.084	0.119	0.083
516	0.099	0.114	0.144	0.148	0.133	0.145	0.146	0.155	0.132	0.146	0.153	0.123	0.114	0.148	0.118	0.139	0.151	0.11	0.101	0.106	0.105	0.086	0.124	0.173	0.112	0.163	0.134	0.14	0.148	0.166	0.17	0.113	0.096	0.095	0.145	0.093	0.088	0.105	0.106	0.115	0.077	0.116	0.11	0.101	0.12	0.097	0.085	0.12	0.084
517	0.099	0.114	0.144	0.149	0.133	0.146	0.146	0.156	0.133	0.147	0.154	0.124	0.115	0.149	0.119	0.14	0.152	0.111	0.101	0.107	0.106	0.086	0.125	0.174	0.113	0.163	0.135	0.14	0.149	0.167	0.171	0.113	0.097	0.096	0.145	0.094	0.089	0.106	0.107	0.115	0.077	0.117	0.111	0.101	0.12	0.097	0.085	0.121	0.085
518	0.1	0.115	0.145	0.15	0.134	0.146	0.147	0.157	0.133	0.148	0.155	0.124	0.115	0.15	0.119	0.141	0.153	0.112	0.102	0.107	0.106	0.087	0.125	0.175	0.113	0.164	0.135	0.141	0.15	0.167	0.172	0.114	0.097	0.097	0.146	0.094	0.089	0.106	0.107	0.116	0.078	0.117	0.112	0.102	0.121	0.098	0.086	0.122	0.085
519	0.1	0.115	0.146	0.151	0.134	0.147	0.148	0.158	0.134	0.149	0.156	0.125	0.116	0.15	0.12	0.142	0.154	0.112	0.102	0.108	0.106	0.087	0.126	0.176	0.114	0.165	0.136	0.142	0.151	0.168	0.173	0.115	0.097	0.097	0.146	0.094	0.089	0.107	0.108	0.116	0.078	0.118	0.112	0.102	0.121	0.098	0.086	0.123	0.085
520	0.101	0.116	0.146	0.151	0.135	0.148	0.149	0.159	0.134	0.15	0.156	0.126	0.116	0.151	0.121	0.142	0.154	0.113	0.103	0.108	0.107	0.088	0.127	0.177	0.115	0.166	0.137	0.142	0.152	0.169	0.175	0.115	0.098	0.098	0.146	0.095	0.09	0.107	0.108	0.117	0.078	0.119	0.113	0.102	0.122	0.099	0.087	0.123	0.086
521	0.101	0.116	0.147	0.152	0.136	0.149	0.149	0.159	0.135	0.151	0.157	0.126	0.117	0.151	0.121	0.143	0.155	0.114	0.104	0.109	0.107	0.088	0.128	0.178	0.115	0.167	0.137	0.143	0.153	0.17	0.176	0.116	0.098	0.098	0.146	0.095	0.09	0.108	0.109	0.118	0.079	0.12	0.113	0.103	0.123	0.1	0.087	0.124	0.087
522	0.102	0.117	0.148	0.153	0.136	0.15	0.15	0.16	0.136	0.152	0.158	0.127	0.117	0.152	0.122	0.144	0.156	0.114	0.104	0.109	0.108	0.089	0.128	0.179	0.116	0.168	0.138	0.144	0.154	0.171	0.177	0.117	0.099	0.099	0.147	0.096	0.091	0.109	0.11	0.118	0.079	0.12	0.114	0.104	0.123	0.1	0.087	0.125	0.087
523	0.102	0.117	0.148	0.154	0.137	0.15	0.15	0.161	0.136	0.152	0.158	0.128	0.117	0.153	0.122	0.145	0.157	0.115	0.105	0.11	0.108	0.089	0.129	0.18	0.117	0.169	0.138	0.144	0.155	0.172	0.179	0.118	0.099	0.1	0.147	0.097	0.091	0.109	0.11	0.119	0.079	0.121	0.115	0.104	0.124	0.101	0.088	0.126	0.088
524	0.103	0.118	0.149	0.155	0.137	0.151	0.151	0.162	0.137	0.153	0.159	0.128	0.118	0.153	0.123	0.146	0.158	0.116	0.106	0.11	0.109	0.09	0.13	0.181	0.117	0.17	0.139	0.145	0.156	0.173	0.18	0.119	0.1	0.1	0.147	0.097	0.091	0.11	0.111	0.12	0.079	0.122	0.115	0.105	0.125	0.102	0.088	0.127	0.088
525	0.104	0.118	0.15	0.156	0.138	0.152	0.152	0.163	0.138	0.154	0.16	0.129	0.118	0.154	0.124	0.147	0.159	0.116	0.106	0.111	0.109	0.09	0.131	0.183	0.118	0.171	0.139	0.146	0.157	0.174	0.181	0.119	0.1	0.101	0.147	0.097	0.092	0.11	0.111	0.12	0.08	0.123	0.116	0.105	0.125	0.102	0.088	0.128	0.089
526	0.104	0.119	0.15	0.156	0.139	0.153	0.152	0.164	0.138	0.155	0.161	0.13	0.119	0.155	0.124	0.148	0.16	0.117	0.107	0.112	0.11	0.091	0.132	0.184	0.119	0.172	0.14	0.146	0.158	0.175	0.183	0.12	0.1	0.101	0.148	0.098	0.092	0.111	0.112	0.121	0.08	0.124	0.116	0.105	0.126	0.103	0.089	0.128	0.089
527	0.105	0.119	0.151	0.157	0.139	0.153	0.153	0.165	0.139	0.156	0.161	0.13	0.119	0.155	0.125	0.149	0.161	0.118	0.108	0.112	0.11	0.091	0.132	0.185	0.119	0.173	0.141	0.147	0.159	0.176	0.184	0.121	0.101	0.102	0.148	0.099	0.093	0.112	0.113	0.122	0.08	0.124	0.117	0.106	0.126	0.104	0.089	0.129	0.09
528	0.105	0.12	0.152	0.158	0.14	0.154	0.154	0.166	0.14	0.157	0.162	0.131	0.12	0.156	0.125	0.15	0.162	0.119	0.108	0.113	0.111	0.092	0.133	0.186	0.12	0.174	0.141	0.148	0.16	0.177	0.185	0.122	0.101	0.103	0.148	0.099	0.093	0.113	0.113	0.123	0.081	0.125	0.118	0.107	0.127	0.104	0.09	0.13	0.09
529	0.106	0.121	0.152	0.159	0.14	0.155	0.154	0.167	0.14	0.158	0.163	0.132	0.12	0.157	0.126	0.151	0.162	0.119	0.109	0.113	0.111	0.092	0.134	0.187	0.121	0.175	0.142	0.148	0.161	0.178	0.187	0.122	0.102	0.103	0.148	0.1	0.093	0.113	0.114	0.123	0.081	0.126	0.118	0.107	0.128	0.105	0.09	0.131	0.091
530	0.106	0.121	0.153	0.16	0.141	0.156	0.155	0.168	0.141	0.159	0.164	0.132	0.121	0.157	0.127	0.152	0.163	0.12	0.11	0.114	0.112	0.093	0.135	0.188	0.122	0.176	0.142	0.149	0.162	0.179	0.188	0.123	0.102	0.104	0.149	0.1	0.094	0.114	0.115	0.124	0.081	0.127	0.119	0.108	0.128	0.105	0.091	0.132	0.092
531	0.107	0.122	0.154	0.16	0.142	0.157	0.156	0.169	0.142	0.16	0.165	0.133	0.121	0.158	0.127	0.153	0.164	0.121	0.111	0.114	0.112	0.094	0.136	0.189	0.123	0.177	0.143	0.15	0.163	0.18	0.189	0.124	0.102	0.104	0.149	0.101	0.094	0.114	0.115	0.125	0.082	0.128	0.12	0.108	0.129	0.106	0.091	0.133	0.092
532	0.108	0.122	0.154	0.161	0.142	0.157	0.156	0.17	0.142	0.161	0.165	0.134	0.122	0.159	0.128	0.154	0.165	0.121	0.111	0.115	0.113	0.094	0.137	0.191	0.123	0.178	0.144	0.15	0.164	0.181	0.191	0.125	0.103	0.105	0.149	0.102	0.095	0.115	0.116	0.125	0.082	0.128	0.12	0.109	0.13	0.107	0.091	0.134	0.093
533	0.108	0.123	0.155	0.162	0.143	0.158	0.157	0.171	0.143	0.162	0.166	0.134	0.122	0.159	0.129	0.155	0.166	0.122	0.112	0.116	0.113	0.095	0.137	0.192	0.124	0.179	0.144	0.151	0.165	0.182	0.192	0.126	0.103	0.106	0.149	0.102	0.095	0.116	0.117	0.126	0.082	0.129	0.121	0.109	0.13	0.107	0.092	0.135	0.093
534	0.109	0.123	0.156	0.163	0.143	0.159	0.158	0.171	0.143	0.162	0.167	0.135	0.123	0.16	0.129	0.156	0.167	0.123	0.113	0.116	0.113	0.095	0.138	0.193	0.125	0.181	0.145	0.151	0.166	0.183	0.193	0.127	0.104	0.106	0.15	0.103	0.096	0.116	0.117	0.127	0.083	0.13	0.122	0.11	0.131	0.108	0.092	0.136	0.094
535	0.109	0.124	0.156	0.164	0.144	0.16	0.158	0.172	0.144	0.163	0.168	0.136	0.123	0.161	0.13	0.157	0.168	0.124	0.113	0.117	0.114	0.096	0.139	0.194	0.125	0.182	0.145	0.152	0.167	0.184	0.195	0.128	0.104	0.107	0.15	0.103	0.096	0.117	0.118	0.127	0.083	0.131	0.122	0.11	0.132	0.109	0.093	0.137	0.095
536	0.11	0.124	0.157	0.164	0.145	0.161	0.159	0.173	0.145	0.164	0.168	0.136	0.123	0.161	0.13	0.158	0.169	0.124	0.114	0.117	0.114	0.096	0.14	0.195	0.126	0.183	0.146	0.153	0.168	0.185	0.196	0.128	0.105	0.108	0.15	0.104	0.097	0.118	0.119	0.128	0.083	0.132	0.123	0.111	0.132	0.11	0.093	0.138	0.095
537	0.111	0.125	0.158	0.165	0.145	0.161	0.16	0.174	0.146	0.165	0.169	0.137	0.124	0.162	0.131	0.159	0.17	0.125	0.115	0.118	0.115	0.097	0.141	0.197	0.127	0.184	0.146	0.154	0.169	0.186	0.198	0.129	0.105	0.108	0.15	0.104	0.097	0.119	0.119	0.129	0.084	0.133	0.123	0.111	0.133	0.11	0.094	0.138	0.096
538	0.111	0.125	0.158	0.166	0.146	0.162	0.16	0.175	0.146	0.166	0.17	0.138	0.125	0.163	0.132	0.16	0.171	0.126	0.116	0.118	0.115	0.097	0.142	0.198	0.128	0.185	0.147	0.154	0.171	0.187	0.199	0.13	0.106	0.109	0.151	0.105	0.097	0.119	0.12	0.13	0.084	0.134	0.124	0.112	0.134	0.111	0.094	0.139	0.096
539	0.112	0.126	0.159	0.167	0.146	0.163	0.161	0.176	0.147	0.167	0.171	0.139	0.125	0.163	0.132	0.161	0.172	0.127	0.117	0.119	0.116	0.098	0.143	0.199	0.129	0.186	0.148	0.155	0.172	0.188	0.2	0.131	0.106	0.11	0.151	0.106	0.098	0.12	0.121	0.13	0.084	0.134	0.125	0.113	0.134	0.112	0.095	0.14	0.097
540	0.113	0.127	0.16	0.168	0.147	0.164	0.162	0.177	0.148	0.168	0.172	0.139	0.125	0.164	0.133	0.162	0.173	0.128	0.117	0.12	0.116	0.098	0.144	0.2	0.129	0.187	0.148	0.156	0.173	0.189	0.202	0.132	0.106	0.11	0.151	0.106	0.098	0.121	0.121	0.131	0.084	0.135	0.125	0.113	0.135	0.113	0.095	0.141	0.098
541	0.113	0.127	0.16	0.169	0.148	0.165	0.162	0.178	0.148	0.169	0.173	0.14	0.126	0.165	0.133	0.163	0.174	0.128	0.118	0.12	0.117	0.099	0.144	0.201	0.13	0.188	0.149	0.156	0.174	0.19	0.203	0.133	0.107	0.111	0.151	0.107	0.099	0.121	0.122	0.132	0.085	0.136	0.126	0.113	0.136	0.113	0.095	0.142	0.098
542	0.114	0.128	0.161	0.169	0.148	0.166	0.163	0.179	0.149	0.17	0.173	0.141	0.126	0.165	0.134	0.164	0.175	0.129	0.119	0.121	0.117	0.1	0.145	0.203	0.131	0.189	0.149	0.157	0.175	0.191	0.205	0.134	0.107	0.112	0.152	0.108	0.099	0.122	0.123	0.132	0.085	0.137	0.127	0.114	0.137	0.114	0.096	0.143	0.099
543	0.115	0.128	0.162	0.17	0.149	0.167	0.164	0.18	0.15	0.172	0.174	0.142	0.127	0.166	0.135	0.165	0.176	0.13	0.12	0.122	0.118	0.1	0.147	0.204	0.132	0.191	0.15	0.158	0.176	0.192	0.206	0.135	0.108	0.112	0.152	0.108	0.1	0.123	0.124	0.133	0.085	0.138	0.127	0.115	0.137	0.115	0.096	0.144	0.1
544	0.115	0.129	0.163	0.171	0.15	0.167	0.165	0.182	0.15	0.173	0.175	0.142	0.127	0.167	0.136	0.166	0.177	0.131	0.121	0.122	0.118	0.101	0.147	0.205	0.133	0.192	0.151	0.158	0.177	0.193	0.208	0.136	0.108	0.113	0.152	0.109	0.1	0.124	0.124	0.134	0.086	0.139	0.128	0.115	0.138	0.115	0.097	0.145	0.1
545	0.116	0.129	0.163	0.172	0.15	0.168	0.165	0.183	0.151	0.174	0.176	0.143	0.128	0.168	0.136	0.167	0.178	0.132	0.121	0.123	0.119	0.101	0.148	0.207	0.133	0.193	0.151	0.159	0.179	0.194	0.209	0.137	0.109	0.114	0.152	0.109	0.101	0.125	0.125	0.135	0.086	0.14	0.129	0.116	0.139	0.116	0.097	0.146	0.101
546	0.117	0.13	0.164	0.173	0.151	0.169	0.166	0.184	0.152	0.175	0.177	0.144	0.128	0.168	0.137	0.168	0.179	0.133	0.122	0.123	0.119	0.102	0.149	0.208	0.134	0.194	0.152	0.16	0.18	0.195	0.21	0.138	0.109	0.115	0.153	0.11	0.101	0.125	0.126	0.136	0.087	0.141	0.13	0.117	0.14	0.117	0.098	0.148	0.102
547	0.117	0.131	0.165	0.174	0.152	0.17	0.167	0.185	0.152	0.176	0.178	0.145	0.129	0.169	0.138	0.169	0.18	0.133	0.123	0.124	0.12	0.103	0.15	0.209	0.135	0.195	0.152	0.16	0.181	0.197	0.212	0.139	0.11	0.115	0.153	0.111	0.102	0.126	0.126	0.136	0.087	0.142	0.13	0.117	0.14	0.118	0.098	0.149	0.102
548	0.118	0.131	0.165	0.175	0.152	0.171	0.167	0.186	0.153	0.177	0.179	0.145	0.129	0.17	0.138	0.171	0.181	0.134	0.124	0.125	0.12	0.103	0.151	0.211	0.136	0.197	0.153	0.161	0.182	0.198	0.213	0.14	0.11	0.116	0.153	0.111	0.102	0.127	0.127	0.137	0.087	0.143	0.131	0.118	0.141	0.118	0.099	0.15	0.103
549	0.119	0.132	0.166	0.176	0.153	0.172	0.168	0.187	0.154	0.178	0.18	0.146	0.13	0.17	0.139	0.172	0.183	0.135	0.125	0.125	0.121	0.104	0.152	0.212	0.137	0.198	0.154	0.162	0.184	0.199	0.215	0.141	0.11	0.117	0.153	0.112	0.103	0.128	0.128	0.138	0.087	0.144	0.132	0.118	0.142	0.119	0.099	0.151	0.104
550	0.12	0.132	0.167	0.177	0.154	0.173	0.169	0.188	0.155	0.179	0.181	0.147	0.13	0.171	0.14	0.173	0.184	0.136	0.126	0.126	0.121	0.105	0.154	0.214	0.138	0.199	0.154	0.163	0.185	0.2	0.216	0.142	0.111	0.117	0.153	0.113	0.103	0.128	0.129	0.138	0.088	0.145	0.132	0.119	0.143	0.12	0.1	0.152	0.104
551	0.12	0.133	0.168	0.177	0.154	0.174	0.169	0.189	0.155	0.18	0.181	0.148	0.131	0.172	0.14	0.174	0.185	0.137	0.127	0.127	0.122	0.105	0.155	0.215	0.139	0.2	0.155	0.163	0.186	0.201	0.218	0.143	0.111	0.118	0.153	0.113	0.104	0.129	0.129	0.139	0.088	0.145	0.133	0.12	0.143	0.121	0.1	0.153	0.105
552	0.121	0.133	0.168	0.178	0.155	0.174	0.17	0.19	0.156	0.181	0.182	0.149	0.131	0.173	0.141	0.175	0.186	0.138	0.128	0.127	0.122	0.106	0.156	0.216	0.14	0.201	0.156	0.164	0.187	0.202	0.219	0.144	0.112	0.119	0.154	0.114	0.104	0.13	0.13	0.14	0.088	0.146	0.134	0.12	0.144	0.122	0.101	0.154	0.106
553	0.122	0.134	0.169	0.179	0.156	0.175	0.171	0.191	0.157	0.183	0.183	0.149	0.132	0.173	0.142	0.176	0.187	0.139	0.128	0.128	0.123	0.107	0.157	0.218	0.141	0.203	0.156	0.165	0.189	0.204	0.221	0.145	0.112	0.12	0.154	0.115	0.105	0.131	0.131	0.141	0.089	0.148	0.135	0.121	0.145	0.122	0.101	0.155	0.107
554	0.122	0.135	0.17	0.18	0.156	0.176	0.172	0.192	0.158	0.184	0.184	0.15	0.132	0.174	0.142	0.178	0.188	0.14	0.129	0.129	0.123	0.107	0.158	0.219	0.141	0.204	0.157	0.165	0.19	0.205	0.222	0.146	0.113	0.12	0.154	0.115	0.105	0.132	0.132	0.141	0.089	0.148	0.135	0.122	0.146	0.123	0.102	0.156	0.107
555	0.123	0.135	0.171	0.181	0.157	0.177	0.172	0.194	0.158	0.185	0.185	0.151	0.133	0.175	0.143	0.179	0.189	0.141	0.13	0.129	0.124	0.108	0.159	0.22	0.142	0.205	0.157	0.166	0.191	0.206	0.223	0.147	0.113	0.121	0.154	0.116	0.106	0.133	0.132	0.142	0.089	0.149	0.136	0.122	0.146	0.124	0.102	0.157	0.108
556	0.124	0.136	0.171	0.182	0.158	0.178	0.173	0.195	0.159	0.186	0.186	0.152	0.133	0.176	0.144	0.18	0.19	0.141	0.131	0.13	0.124	0.109	0.16	0.222	0.143	0.206	0.158	0.167	0.193	0.207	0.225	0.148	0.114	0.122	0.154	0.117	0.106	0.133	0.133	0.143	0.09	0.15	0.137	0.123	0.147	0.125	0.103	0.158	0.109
557	0.125	0.136	0.172	0.183	0.158	0.179	0.174	0.196	0.16	0.187	0.187	0.153	0.134	0.176	0.144	0.181	0.191	0.142	0.132	0.131	0.125	0.109	0.161	0.223	0.144	0.208	0.159	0.167	0.194	0.208	0.226	0.149	0.114	0.123	0.154	0.118	0.107	0.134	0.134	0.144	0.09	0.151	0.137	0.123	0.148	0.125	0.103	0.159	0.109
558	0.125	0.137	0.173	0.184	0.159	0.18	0.174	0.197	0.161	0.188	0.188	0.153	0.134	0.177	0.145	0.182	0.192	0.143	0.133	0.131	0.125	0.11	0.162	0.225	0.145	0.209	0.159	0.168	0.195	0.209	0.228	0.15	0.115	0.123	0.154	0.118	0.107	0.135	0.135	0.144	0.09	0.152	0.138	0.124	0.149	0.126	0.103	0.161	0.11
559	0.126	0.138	0.173	0.185	0.16	0.181	0.175	0.198	0.161	0.189	0.189	0.154	0.134	0.178	0.146	0.183	0.194	0.144	0.134	0.132	0.125	0.11	0.163	0.226	0.146	0.21	0.16	0.169	0.196	0.211	0.229	0.151	0.115	0.124	0.155	0.119	0.108	0.136	0.135	0.145	0.091	0.153	0.139	0.125	0.149	0.127	0.104	0.162	0.111
560	0.127	0.138	0.174	0.185	0.16	0.182	0.176	0.199	0.162	0.191	0.19	0.155	0.135	0.179	0.146	0.184	0.195	0.145	0.135	0.133	0.126	0.111	0.164	0.228	0.147	0.212	0.161	0.17	0.198	0.212	0.23	0.152	0.116	0.125	0.155	0.12	0.108	0.137	0.136	0.146	0.091	0.154	0.139	0.125	0.15	0.128	0.104	0.163	0.112
561	0.128	0.139	0.175	0.186	0.161	0.183	0.177	0.2	0.163	0.192	0.191	0.156	0.135	0.179	0.147	0.186	0.196	0.146	0.136	0.133	0.126	0.112	0.165	0.229	0.148	0.213	0.161	0.17	0.199	0.213	0.232	0.153	0.116	0.126	0.155	0.12	0.109	0.138	0.137	0.147	0.091	0.155	0.14	0.126	0.151	0.129	0.105	0.164	0.112
562	0.128	0.139	0.175	0.187	0.162	0.184	0.177	0.201	0.164	0.193	0.192	0.157	0.136	0.18	0.148	0.187	0.197	0.147	0.137	0.134	0.127	0.112	0.166	0.231	0.149	0.214	0.162	0.171	0.2	0.214	0.233	0.154	0.117	0.127	0.155	0.121	0.109	0.139	0.138	0.148	0.092	0.156	0.141	0.127	0.152	0.129	0.106	0.165	0.113
563	0.129	0.14	0.176	0.188	0.163	0.184	0.178	0.203	0.164	0.194	0.193	0.157	0.136	0.181	0.148	0.188	0.198	0.148	0.138	0.135	0.127	0.113	0.167	0.232	0.15	0.215	0.162	0.172	0.202	0.215	0.235	0.155	0.117	0.127	0.155	0.122	0.11	0.139	0.138	0.148	0.092	0.157	0.142	0.127	0.153	0.13	0.106	0.166	0.114
564	0.13	0.141	0.177	0.189	0.163	0.185	0.179	0.204	0.165	0.195	0.193	0.158	0.137	0.182	0.149	0.189	0.199	0.149	0.139	0.135	0.128	0.114	0.169	0.233	0.15	0.217	0.163	0.172	0.203	0.217	0.236	0.156	0.117	0.128	0.155	0.122	0.11	0.14	0.139	0.149	0.092	0.158	0.142	0.128	0.153	0.131	0.106	0.168	0.115
565	0.131	0.141	0.177	0.19	0.164	0.186	0.179	0.205	0.166	0.196	0.194	0.159	0.137	0.182	0.15	0.19	0.2	0.15	0.14	0.136	0.128	0.114	0.17	0.235	0.151	0.218	0.164	0.173	0.204	0.218	0.237	0.157	0.118	0.129	0.156	0.123	0.111	0.141	0.14	0.15	0.093	0.159	0.143	0.129	0.154	0.132	0.107	0.169	0.115
566	0.131	0.142	0.178	0.191	0.165	0.187	0.18	0.206	0.167	0.198	0.195	0.16	0.138	0.183	0.15	0.191	0.201	0.151	0.141	0.137	0.129	0.115	0.171	0.236	0.152	0.219	0.164	0.174	0.206	0.219	0.239	0.158	0.118	0.13	0.156	0.124	0.111	0.142	0.141	0.15	0.093	0.16	0.144	0.129	0.155	0.133	0.107	0.17	0.116
567	0.132	0.142	0.179	0.192	0.165	0.188	0.181	0.207	0.167	0.199	0.196	0.161	0.138	0.184	0.151	0.193	0.203	0.152	0.142	0.137	0.129	0.116	0.172	0.237	0.153	0.22	0.165	0.174	0.207	0.22	0.24	0.159	0.119	0.13	0.156	0.124	0.112	0.143	0.141	0.151	0.093	0.161	0.144	0.13	0.156	0.133	0.108	0.171	0.117
568	0.133	0.143	0.179	0.192	0.166	0.189	0.181	0.208	0.168	0.2	0.197	0.161	0.139	0.184	0.152	0.194	0.203	0.153	0.142	0.138	0.13	0.116	0.173	0.239	0.154	0.221	0.165	0.175	0.208	0.221	0.241	0.16	0.119	0.131	0.156	0.125	0.112	0.143	0.142	0.152	0.094	0.161	0.145	0.13	0.156	0.134	0.108	0.172	0.118
569	0.133	0.143	0.18	0.193	0.167	0.19	0.182	0.209	0.169	0.201	0.198	0.162	0.139	0.185	0.152	0.195	0.204	0.153	0.143	0.138	0.13	0.117	0.174	0.24	0.155	0.223	0.166	0.175	0.209	0.222	0.242	0.161	0.12	0.132	0.156	0.126	0.113	0.144	0.143	0.152	0.094	0.162	0.146	0.131	0.157	0.135	0.109	0.173	0.118
570	0.134	0.144	0.18	0.194	0.167	0.191	0.183	0.21	0.17	0.202	0.199	0.163	0.14	0.186	0.153	0.196	0.206	0.154	0.144	0.139	0.131	0.118	0.175	0.241	0.156	0.224	0.167	0.176	0.211	0.224	0.244	0.162	0.12	0.132	0.156	0.126	0.113	0.145	0.144	0.153	0.094	0.163	0.146	0.131	0.158	0.135	0.109	0.174	0.119
571	0.135	0.145	0.181	0.195	0.168	0.191	0.183	0.211	0.17	0.203	0.2	0.164	0.14	0.187	0.154	0.197	0.207	0.155	0.145	0.14	0.131	0.118	0.176	0.243	0.156	0.225	0.167	0.177	0.212	0.225	0.245	0.163	0.12	0.133	0.157	0.127	0.114	0.146	0.144	0.154	0.095	0.164	0.147	0.132	0.158	0.136	0.11	0.175	0.12
572	0.135	0.145	0.182	0.195	0.168	0.192	0.184	0.212	0.171	0.204	0.2	0.164	0.14	0.187	0.154	0.198	0.207	0.156	0.146	0.14	0.131	0.119	0.177	0.244	0.157	0.226	0.168	0.177	0.213	0.226	0.246	0.164	0.121	0.134	0.157	0.128	0.114	0.147	0.145	0.154	0.095	0.165	0.148	0.133	0.159	0.137	0.11	0.176	0.121
573	0.136	0.146	0.182	0.196	0.169	0.193	0.185	0.213	0.172	0.205	0.201	0.165	0.141	0.188	0.155	0.199	0.208	0.157	0.147	0.141	0.132	0.119	0.178	0.245	0.158	0.227	0.168	0.178	0.214	0.227	0.247	0.165	0.121	0.134	0.157	0.128	0.114	0.147	0.146	0.155	0.095	0.166	0.148	0.133	0.16	0.137	0.11	0.177	0.121
574	0.137	0.146	0.183	0.197	0.17	0.194	0.185	0.214	0.172	0.206	0.202	0.166	0.141	0.188	0.155	0.2	0.209	0.158	0.148	0.141	0.132	0.12	0.179	0.246	0.159	0.228	0.169	0.178	0.215	0.228	0.248	0.166	0.122	0.135	0.157	0.129	0.115	0.148	0.146	0.156	0.095	0.166	0.149	0.134	0.16	0.138	0.111	0.178	0.122
575	0.137	0.147	0.183	0.198	0.17	0.194	0.186	0.215	0.173	0.207	0.203	0.167	0.141	0.189	0.156	0.201	0.21	0.158	0.148	0.142	0.133	0.12	0.18	0.248	0.16	0.23	0.169	0.179	0.217	0.229	0.249	0.167	0.122	0.136	0.158	0.13	0.115	0.149	0.147	0.156	0.096	0.167	0.15	0.134	0.161	0.139	0.111	0.179	0.122
576	0.138	0.147	0.184	0.199	0.171	0.195	0.187	0.216	0.174	0.208	0.204	0.167	0.142	0.19	0.156	0.202	0.211	0.159	0.149	0.142	0.133	0.121	0.181	0.249	0.16	0.231	0.17	0.18	0.218	0.23	0.25	0.168	0.123	0.137	0.158	0.13	0.116	0.15	0.148	0.157	0.096	0.168	0.15	0.135	0.162	0.139	0.112	0.18	0.123
577	0.139	0.148	0.184	0.199	0.171	0.196	0.187	0.217	0.174	0.209	0.204	0.168	0.142	0.19	0.157	0.203	0.212	0.16	0.15	0.143	0.133	0.121	0.181	0.25	0.161	0.232	0.17	0.18	0.219	0.231	0.251	0.169	0.123	0.137	0.158	0.131	0.116	0.15	0.148	0.157	0.096	0.169	0.151	0.135	0.163	0.14	0.112	0.181	0.124
578	0.139	0.148	0.185	0.2	0.172	0.196	0.188	0.218	0.175	0.21	0.205	0.169	0.142	0.191	0.157	0.203	0.213	0.161	0.151	0.143	0.134	0.122	0.182	0.251	0.162	0.233	0.171	0.18	0.22	0.232	0.252	0.169	0.123	0.138	0.158	0.131	0.117	0.151	0.149	0.158	0.097	0.169	0.151	0.136	0.163	0.141	0.112	0.182	0.124
579	0.14	0.148	0.185	0.201	0.172	0.197	0.188	0.219	0.176	0.211	0.206	0.169	0.143	0.191	0.158	0.204	0.214	0.161	0.152	0.144	0.134	0.122	0.183	0.252	0.163	0.234	0.171	0.181	0.221	0.233	0.253	0.17	0.124	0.138	0.159	0.132	0.117	0.152	0.149	0.158	0.097	0.17	0.152	0.136	0.164	0.141	0.113	0.183	0.125
580	0.14	0.149	0.186	0.201	0.173	0.198	0.189	0.22	0.176	0.211	0.206	0.17	0.143	0.192	0.158	0.205	0.215	0.162	0.152	0.144	0.134	0.123	0.184	0.253	0.163	0.235	0.171	0.181	0.222	0.233	0.254	0.171	0.124	0.139	0.159	0.132	0.117	0.153	0.15	0.159	0.097	0.171	0.153	0.137	0.164	0.142	0.113	0.183	0.125
581	0.141	0.149	0.186	0.202	0.173	0.198	0.189	0.22	0.177	0.212	0.207	0.17	0.144	0.192	0.158	0.206	0.216	0.163	0.153	0.145	0.135	0.123	0.185	0.254	0.164	0.236	0.172	0.182	0.223	0.234	0.255	0.172	0.124	0.14	0.16	0.133	0.118	0.153	0.151	0.16	0.097	0.172	0.153	0.137	0.165	0.142	0.113	0.184	0.126
582	0.141	0.15	0.187	0.203	0.174	0.199	0.19	0.221	0.178	0.213	0.208	0.171	0.144	0.193	0.159	0.207	0.216	0.163	0.154	0.145	0.135	0.124	0.186	0.255	0.165	0.237	0.173	0.183	0.224	0.235	0.256	0.173	0.125	0.14	0.16	0.133	0.118	0.154	0.151	0.16	0.097	0.172	0.154	0.138	0.166	0.143	0.114	0.185	0.126
583	0.142	0.15	0.187	0.203	0.174	0.2	0.19	0.222	0.178	0.214	0.208	0.172	0.144	0.194	0.159	0.208	0.217	0.164	0.155	0.146	0.135	0.124	0.186	0.256	0.165	0.238	0.173	0.183	0.225	0.236	0.257	0.174	0.125	0.141	0.16	0.134	0.119	0.155	0.152	0.161	0.098	0.173	0.154	0.138	0.166	0.143	0.114	0.186	0.127
584	0.143	0.151	0.188	0.204	0.175	0.2	0.191	0.223	0.179	0.215	0.209	0.172	0.144	0.194	0.16	0.208	0.218	0.165	0.155	0.146	0.136	0.125	0.187	0.257	0.166	0.239	0.173	0.183	0.226	0.237	0.258	0.174	0.125	0.141	0.161	0.134	0.119	0.155	0.152	0.161	0.098	0.174	0.155	0.139	0.167	0.144	0.114	0.187	0.127
585	0.143	0.151	0.188	0.204	0.175	0.201	0.191	0.224	0.179	0.215	0.21	0.173	0.145	0.195	0.16	0.209	0.219	0.165	0.156	0.146	0.136	0.125	0.188	0.258	0.166	0.24	0.174	0.184	0.227	0.238	0.259	0.175	0.126	0.142	0.161	0.135	0.119	0.156	0.153	0.161	0.098	0.174	0.155	0.139	0.167	0.145	0.115	0.188	0.128
586	0.144	0.152	0.188	0.205	0.176	0.202	0.192	0.225	0.18	0.216	0.21	0.174	0.145	0.195	0.161	0.21	0.219	0.166	0.157	0.147	0.136	0.126	0.189	0.259	0.167	0.241	0.174	0.184	0.228	0.239	0.26	0.176	0.126	0.142	0.162	0.135	0.12	0.157	0.153	0.162	0.099	0.175	0.156	0.14	0.168	0.145	0.115	0.188	0.129
587	0.144	0.152	0.189	0.206	0.177	0.202	0.193	0.225	0.181	0.217	0.211	0.174	0.145	0.196	0.161	0.211	0.22	0.167	0.157	0.147	0.137	0.126	0.19	0.26	0.168	0.242	0.175	0.185	0.229	0.24	0.26	0.177	0.126	0.143	0.162	0.136	0.12	0.157	0.154	0.162	0.099	0.176	0.156	0.14	0.169	0.146	0.116	0.189	0.129
588	0.145	0.152	0.189	0.206	0.177	0.203	0.193	0.226	0.181	0.218	0.212	0.175	0.146	0.196	0.162	0.212	0.221	0.167	0.158	0.148	0.137	0.127	0.19	0.261	0.168	0.243	0.175	0.185	0.229	0.241	0.261	0.177	0.127	0.143	0.162	0.136	0.12	0.158	0.154	0.163	0.099	0.176	0.157	0.141	0.169	0.146	0.116	0.19	0.13
589	0.145	0.153	0.189	0.207	0.178	0.203	0.194	0.227	0.182	0.219	0.212	0.175	0.146	0.197	0.162	0.212	0.222	0.168	0.159	0.148	0.137	0.127	0.191	0.262	0.169	0.243	0.176	0.186	0.23	0.241	0.262	0.178	0.127	0.144	0.163	0.137	0.121	0.158	0.155	0.163	0.099	0.177	0.157	0.141	0.17	0.147	0.116	0.191	0.13
590	0.146	0.153	0.19	0.208	0.178	0.204	0.194	0.228	0.182	0.219	0.213	0.176	0.146	0.197	0.162	0.213	0.222	0.169	0.16	0.148	0.138	0.127	0.192	0.263	0.17	0.244	0.176	0.186	0.231	0.242	0.263	0.179	0.127	0.144	0.163	0.137	0.121	0.159	0.156	0.164	0.099	0.178	0.158	0.141	0.17	0.147	0.116	0.191	0.131
591	0.146	0.154	0.19	0.208	0.179	0.205	0.195	0.229	0.183	0.22	0.214	0.176	0.147	0.198	0.163	0.214	0.223	0.169	0.16	0.149	0.138	0.128	0.193	0.264	0.17	0.245	0.176	0.187	0.232	0.243	0.263	0.179	0.127	0.145	0.163	0.138	0.121	0.16	0.156	0.164	0.1	0.178	0.158	0.142	0.171	0.148	0.117	0.192	0.132
592	0.147	0.154	0.191	0.209	0.179	0.205	0.195	0.229	0.183	0.221	0.214	0.177	0.147	0.198	0.163	0.215	0.224	0.17	0.161	0.149	0.138	0.128	0.193	0.265	0.171	0.246	0.177	0.187	0.233	0.244	0.264	0.18	0.128	0.146	0.164	0.138	0.122	0.16	0.157	0.165	0.1	0.179	0.159	0.142	0.171	0.148	0.117	0.193	0.132
593	0.147	0.154	0.191	0.209	0.179	0.206	0.196	0.23	0.184	0.222	0.215	0.177	0.147	0.199	0.164	0.215	0.224	0.171	0.162	0.15	0.139	0.128	0.194	0.266	0.171	0.247	0.177	0.188	0.234	0.245	0.265	0.181	0.128	0.146	0.164	0.138	0.122	0.161	0.157	0.165	0.1	0.179	0.159	0.143	0.172	0.149	0.117	0.194	0.133
594	0.148	0.155	0.191	0.21	0.18	0.206	0.196	0.231	0.185	0.222	0.215	0.178	0.148	0.199	0.164	0.216	0.225	0.171	0.162	0.15	0.139	0.129	0.195	0.267	0.172	0.248	0.178	0.188	0.235	0.246	0.266	0.181	0.128	0.147	0.164	0.139	0.122	0.161	0.158	0.166	0.1	0.18	0.16	0.143	0.172	0.149	0.118	0.194	0.133
595	0.148	0.155	0.192	0.21	0.18	0.207	0.197	0.232	0.185	0.223	0.216	0.178	0.148	0.2	0.164	0.217	0.226	0.172	0.163	0.151	0.139	0.129	0.195	0.267	0.172	0.249	0.178	0.188	0.236	0.246	0.266	0.182	0.129	0.147	0.165	0.139	0.123	0.162	0.158	0.166	0.101	0.181	0.16	0.143	0.173	0.15	0.118	0.195	0.134
596	0.149	0.156	0.192	0.211	0.181	0.207	0.197	0.232	0.186	0.224	0.217	0.179	0.148	0.2	0.165	0.217	0.226	0.172	0.163	0.151	0.139	0.129	0.196	0.268	0.173	0.25	0.178	0.189	0.236	0.247	0.267	0.183	0.129	0.147	0.165	0.14	0.123	0.163	0.159	0.166	0.101	0.181	0.161	0.144	0.173	0.15	0.118	0.196	0.134
597	0.149	0.156	0.192	0.211	0.181	0.208	0.198	0.233	0.186	0.224	0.217	0.179	0.148	0.201	0.165	0.218	0.227	0.173	0.164	0.151	0.139	0.13	0.197	0.269	0.173	0.25	0.179	0.189	0.237	0.248	0.268	0.183	0.129	0.148	0.165	0.14	0.123	0.163	0.159	0.167	0.101	0.182	0.161	0.144	0.174	0.15	0.119	0.196	0.135
598	0.15	0.156	0.193	0.212	0.182	0.208	0.198	0.233	0.187	0.225	0.218	0.18	0.149	0.201	0.165	0.218	0.228	0.173	0.165	0.152	0.14	0.13	0.197	0.27	0.174	0.251	0.179	0.19	0.238	0.248	0.268	0.184	0.13	0.148	0.166	0.14	0.124	0.164	0.159	0.167	0.101	0.182	0.161	0.144	0.174	0.151	0.119	0.197	0.135
599	0.15	0.157	0.193	0.213	0.182	0.209	0.199	0.234	0.187	0.225	0.218	0.18	0.149	0.202	0.166	0.219	0.228	0.174	0.165	0.152	0.14	0.131	0.198	0.27	0.174	0.252	0.18	0.19	0.238	0.249	0.269	0.184	0.13	0.149	0.166	0.141	0.124	0.164	0.16	0.168	0.101	0.183	0.162	0.145	0.175	0.151	0.119	0.197	0.135
600	0.151	0.157	0.193	0.213	0.182	0.209	0.199	0.235	0.188	0.226	0.219	0.181	0.149	0.202	0.166	0.22	0.229	0.174	0.166	0.152	0.14	0.131	0.198	0.271	0.175	0.253	0.18	0.19	0.239	0.25	0.269	0.185	0.13	0.149	0.166	0.141	0.124	0.165	0.16	0.168	0.102	0.183	0.162	0.145	0.175	0.152	0.119	0.198	0.136
601	0.151	0.157	0.193	0.214	0.183	0.21	0.199	0.235	0.188	0.227	0.219	0.181	0.149	0.202	0.166	0.22	0.229	0.175	0.166	0.152	0.141	0.131	0.199	0.272	0.175	0.253	0.18	0.191	0.24	0.25	0.27	0.185	0.13	0.149	0.166	0.141	0.125	0.165	0.161	0.168	0.102	0.184	0.163	0.146	0.176	0.152	0.12	0.199	0.136
602	0.151	0.158	0.194	0.214	0.183	0.21	0.2	0.236	0.189	0.227	0.22	0.182	0.15	0.203	0.167	0.221	0.23	0.175	0.167	0.153	0.141	0.131	0.2	0.273	0.176	0.254	0.181	0.191	0.241	0.251	0.27	0.186	0.131	0.15	0.166	0.142	0.125	0.166	0.161	0.169	0.102	0.184	0.163	0.146	0.176	0.152	0.12	0.199	0.137
603	0.152	0.158	0.194	0.215	0.184	0.211	0.2	0.237	0.189	0.228	0.22	0.182	0.15	0.203	0.167	0.221	0.23	0.176	0.167	0.153	0.141	0.132	0.2	0.273	0.176	0.255	0.181	0.192	0.241	0.252	0.271	0.187	0.131	0.15	0.166	0.142	0.125	0.166	0.162	0.169	0.102	0.185	0.164	0.146	0.177	0.153	0.12	0.2	0.137
604	0.152	0.159	0.194	0.215	0.184	0.211	0.201	0.237	0.19	0.228	0.221	0.183	0.15	0.204	0.167	0.222	0.231	0.176	0.168	0.153	0.141	0.132	0.201	0.274	0.177	0.256	0.182	0.192	0.242	0.253	0.271	0.187	0.131	0.151	0.167	0.143	0.125	0.167	0.162	0.169	0.102	0.185	0.164	0.147	0.177	0.153	0.12	0.2	0.138
605	0.153	0.159	0.195	0.216	0.185	0.212	0.201	0.238	0.191	0.229	0.221	0.183	0.151	0.204	0.168	0.222	0.232	0.177	0.168	0.154	0.142	0.132	0.201	0.275	0.177	0.257	0.182	0.192	0.243	0.253	0.272	0.188	0.131	0.151	0.167	0.143	0.126	0.167	0.163	0.17	0.103	0.186	0.165	0.147	0.178	0.154	0.121	0.201	0.138
606	0.153	0.159	0.195	0.216	0.185	0.212	0.202	0.239	0.191	0.23	0.222	0.184	0.151	0.205	0.168	0.223	0.232	0.177	0.169	0.154	0.142	0.133	0.202	0.276	0.178	0.257	0.182	0.193	0.243	0.254	0.273	0.188	0.132	0.152	0.167	0.143	0.126	0.168	0.163	0.17	0.103	0.186	0.165	0.147	0.178	0.154	0.121	0.202	0.138
607	0.154	0.16	0.195	0.217	0.185	0.212	0.202	0.239	0.192	0.23	0.223	0.184	0.151	0.205	0.168	0.224	0.233	0.178	0.17	0.154	0.142	0.133	0.202	0.276	0.178	0.258	0.183	0.193	0.244	0.255	0.273	0.189	0.132	0.152	0.167	0.144	0.126	0.169	0.164	0.17	0.103	0.187	0.166	0.148	0.179	0.154	0.121	0.202	0.139
608	0.154	0.16	0.196	0.217	0.186	0.213	0.203	0.24	0.192	0.231	0.223	0.185	0.151	0.206	0.169	0.224	0.233	0.178	0.17	0.155	0.142	0.133	0.203	0.277	0.179	0.259	0.183	0.194	0.245	0.256	0.274	0.189	0.132	0.152	0.167	0.144	0.127	0.169	0.164	0.171	0.103	0.187	0.166	0.148	0.179	0.155	0.121	0.203	0.139
609	0.155	0.16	0.196	0.218	0.186	0.213	0.203	0.24	0.193	0.231	0.224	0.185	0.152	0.206	0.169	0.225	0.234	0.179	0.171	0.155	0.143	0.134	0.204	0.278	0.179	0.26	0.183	0.194	0.245	0.256	0.274	0.19	0.132	0.153	0.167	0.144	0.127	0.17	0.164	0.171	0.103	0.188	0.166	0.148	0.18	0.155	0.122	0.203	0.14
610	0.155	0.161	0.196	0.218	0.187	0.214	0.204	0.241	0.193	0.232	0.224	0.186	0.152	0.207	0.169	0.225	0.234	0.179	0.171	0.155	0.143	0.134	0.204	0.278	0.18	0.26	0.184	0.194	0.246	0.257	0.275	0.19	0.133	0.153	0.167	0.145	0.127	0.17	0.165	0.171	0.104	0.188	0.167	0.149	0.18	0.155	0.122	0.204	0.14
611	0.155	0.161	0.196	0.219	0.187	0.214	0.204	0.241	0.194	0.233	0.224	0.186	0.152	0.207	0.169	0.226	0.235	0.18	0.172	0.156	0.143	0.134	0.205	0.279	0.18	0.261	0.184	0.195	0.247	0.257	0.275	0.191	0.133	0.154	0.168	0.145	0.127	0.171	0.165	0.172	0.104	0.189	0.167	0.149	0.181	0.156	0.122	0.204	0.141
612	0.156	0.161	0.197	0.219	0.187	0.215	0.204	0.242	0.194	0.233	0.225	0.187	0.152	0.207	0.17	0.226	0.235	0.18	0.172	0.156	0.143	0.134	0.205	0.28	0.181	0.262	0.185	0.195	0.247	0.258	0.275	0.191	0.133	0.154	0.168	0.145	0.128	0.171	0.166	0.172	0.104	0.189	0.168	0.149	0.181	0.156	0.122	0.205	0.141
613	0.156	0.162	0.197	0.22	0.188	0.215	0.205	0.243	0.195	0.234	0.226	0.187	0.153	0.208	0.17	0.227	0.236	0.181	0.173	0.156	0.144	0.135	0.206	0.28	0.181	0.263	0.185	0.195	0.248	0.259	0.276	0.192	0.134	0.154	0.168	0.145	0.128	0.172	0.166	0.172	0.104	0.19	0.168	0.15	0.181	0.157	0.123	0.205	0.142
614	0.157	0.162	0.197	0.22	0.188	0.215	0.205	0.243	0.195	0.234	0.226	0.187	0.153	0.208	0.17	0.227	0.236	0.181	0.173	0.157	0.144	0.135	0.206	0.281	0.182	0.263	0.185	0.196	0.249	0.26	0.276	0.192	0.134	0.155	0.168	0.146	0.128	0.172	0.166	0.173	0.104	0.19	0.168	0.15	0.182	0.157	0.123	0.206	0.142
615	0.157	0.162	0.197	0.221	0.189	0.216	0.206	0.244	0.196	0.235	0.227	0.188	0.153	0.209	0.171	0.228	0.237	0.182	0.174	0.157	0.144	0.135	0.207	0.282	0.182	0.264	0.186	0.196	0.249	0.26	0.277	0.193	0.134	0.155	0.168	0.146	0.128	0.172	0.167	0.173	0.105	0.191	0.169	0.15	0.182	0.157	0.123	0.206	0.142
616	0.158	0.163	0.198	0.221	0.189	0.216	0.206	0.244	0.196	0.235	0.227	0.188	0.153	0.209	0.171	0.228	0.237	0.182	0.174	0.157	0.144	0.135	0.207	0.282	0.182	0.265	0.186	0.196	0.25	0.261	0.277	0.194	0.134	0.156	0.168	0.146	0.129	0.173	0.167	0.174	0.105	0.191	0.169	0.151	0.183	0.158	0.124	0.207	0.143
617	0.158	0.163	0.198	0.222	0.189	0.217	0.207	0.245	0.197	0.236	0.228	0.189	0.154	0.21	0.171	0.229	0.238	0.183	0.175	0.157	0.145	0.136	0.208	0.283	0.183	0.266	0.186	0.197	0.25	0.262	0.278	0.194	0.134	0.156	0.168	0.147	0.129	0.173	0.168	0.174	0.105	0.191	0.17	0.151	0.183	0.158	0.124	0.207	0.143
618	0.158	0.164	0.198	0.222	0.19	0.217	0.207	0.245	0.197	0.236	0.228	0.189	0.154	0.21	0.171	0.229	0.238	0.183	0.175	0.158	0.145	0.136	0.208	0.283	0.183	0.266	0.187	0.197	0.251	0.262	0.278	0.194	0.135	0.156	0.168	0.147	0.129	0.174	0.168	0.174	0.105	0.192	0.17	0.151	0.184	0.158	0.124	0.208	0.144
619	0.159	0.164	0.198	0.222	0.19	0.218	0.207	0.246	0.198	0.237	0.229	0.19	0.154	0.21	0.172	0.23	0.239	0.183	0.176	0.158	0.145	0.136	0.209	0.284	0.184	0.267	0.187	0.198	0.252	0.263	0.279	0.195	0.135	0.157	0.169	0.147	0.13	0.174	0.168	0.174	0.105	0.192	0.171	0.152	0.184	0.159	0.124	0.208	0.144
620	0.159	0.164	0.199	0.223	0.191	0.218	0.208	0.246	0.198	0.237	0.229	0.19	0.154	0.211	0.172	0.23	0.239	0.184	0.176	0.158	0.145	0.137	0.209	0.285	0.184	0.268	0.187	0.198	0.252	0.264	0.279	0.195	0.135	0.157	0.169	0.148	0.13	0.175	0.169	0.175	0.106	0.193	0.171	0.152	0.185	0.159	0.125	0.209	0.144
621	0.16	0.165	0.199	0.223	0.191	0.218	0.208	0.247	0.199	0.238	0.23	0.19	0.155	0.211	0.172	0.231	0.24	0.184	0.177	0.159	0.145	0.137	0.21	0.285	0.185	0.268	0.188	0.198	0.253	0.264	0.279	0.196	0.136	0.157	0.169	0.148	0.13	0.175	0.169	0.175	0.106	0.193	0.171	0.152	0.185	0.159	0.125	0.209	0.145
622	0.16	0.165	0.199	0.224	0.192	0.219	0.209	0.248	0.199	0.238	0.23	0.191	0.155	0.212	0.173	0.231	0.24	0.185	0.177	0.159	0.146	0.137	0.21	0.286	0.185	0.269	0.188	0.199	0.254	0.265	0.28	0.196	0.136	0.158	0.169	0.148	0.13	0.176	0.17	0.175	0.106	0.194	0.172	0.153	0.186	0.16	0.125	0.21	0.145
623	0.16	0.165	0.199	0.224	0.192	0.219	0.209	0.248	0.2	0.239	0.231	0.191	0.155	0.212	0.173	0.232	0.241	0.185	0.178	0.159	0.146	0.137	0.211	0.286	0.185	0.27	0.189	0.199	0.254	0.266	0.28	0.197	0.136	0.158	0.169	0.148	0.131	0.176	0.17	0.176	0.106	0.194	0.172	0.153	0.186	0.16	0.125	0.21	0.146
624	0.161	0.166	0.2	0.225	0.192	0.22	0.21	0.249	0.2	0.239	0.231	0.192	0.155	0.212	0.173	0.232	0.241	0.186	0.178	0.159	0.146	0.138	0.211	0.287	0.186	0.271	0.189	0.199	0.255	0.266	0.281	0.197	0.136	0.159	0.169	0.149	0.131	0.177	0.17	0.176	0.106	0.195	0.173	0.153	0.187	0.16	0.126	0.211	0.146
625	0.161	0.166	0.2	0.225	0.193	0.22	0.21	0.249	0.201	0.24	0.232	0.192	0.156	0.213	0.173	0.233	0.242	0.186	0.179	0.16	0.146	0.138	0.212	0.288	0.186	0.271	0.189	0.2	0.255	0.267	0.281	0.198	0.137	0.159	0.169	0.149	0.131	0.177	0.171	0.176	0.106	0.195	0.173	0.154	0.187	0.161	0.126	0.211	0.147
626	0.161	0.166	0.2	0.226	0.193	0.221	0.21	0.25	0.201	0.24	0.232	0.193	0.156	0.213	0.174	0.233	0.242	0.187	0.179	0.16	0.147	0.138	0.212	0.288	0.187	0.272	0.19	0.2	0.256	0.268	0.282	0.198	0.137	0.159	0.169	0.149	0.132	0.178	0.171	0.177	0.107	0.195	0.173	0.154	0.187	0.161	0.126	0.212	0.147
627	0.162	0.167	0.2	0.226	0.194	0.221	0.211	0.25	0.202	0.241	0.232	0.193	0.156	0.214	0.174	0.234	0.243	0.187	0.18	0.16	0.147	0.138	0.213	0.289	0.187	0.273	0.19	0.2	0.256	0.268	0.282	0.199	0.137	0.16	0.17	0.15	0.132	0.178	0.172	0.177	0.107	0.196	0.174	0.154	0.188	0.161	0.126	0.212	0.147
628	0.162	0.167	0.201	0.227	0.194	0.221	0.211	0.251	0.202	0.241	0.233	0.194	0.156	0.214	0.174	0.234	0.243	0.187	0.18	0.161	0.147	0.139	0.213	0.289	0.188	0.273	0.19	0.201	0.257	0.269	0.282	0.199	0.137	0.16	0.17	0.15	0.132	0.179	0.172	0.177	0.107	0.196	0.174	0.155	0.188	0.162	0.127	0.213	0.148
629	0.163	0.167	0.201	0.227	0.194	0.222	0.212	0.251	0.203	0.242	0.233	0.194	0.157	0.214	0.175	0.235	0.244	0.188	0.181	0.161	0.147	0.139	0.214	0.29	0.188	0.274	0.191	0.201	0.257	0.27	0.283	0.2	0.138	0.16	0.17	0.15	0.132	0.179	0.172	0.177	0.107	0.197	0.175	0.155	0.189	0.162	0.127	0.213	0.148
630	0.163	0.168	0.201	0.228	0.195	0.222	0.212	0.252	0.203	0.242	0.234	0.194	0.157	0.215	0.175	0.235	0.244	0.188	0.181	0.161	0.147	0.139	0.214	0.29	0.188	0.275	0.191	0.202	0.258	0.27	0.283	0.2	0.138	0.161	0.17	0.151	0.133	0.18	0.173	0.178	0.107	0.197	0.175	0.155	0.189	0.162	0.127	0.214	0.149
631	0.164	0.168	0.202	0.228	0.195	0.223	0.213	0.252	0.204	0.243	0.234	0.195	0.157	0.215	0.175	0.236	0.245	0.189	0.182	0.161	0.148	0.139	0.215	0.291	0.189	0.276	0.192	0.202	0.259	0.271	0.284	0.201	0.138	0.161	0.17	0.151	0.133	0.18	0.173	0.178	0.108	0.198	0.175	0.156	0.19	0.163	0.127	0.214	0.149
632	0.164	0.168	0.202	0.229	0.196	0.223	0.213	0.253	0.204	0.243	0.235	0.195	0.157	0.216	0.175	0.236	0.245	0.189	0.182	0.162	0.148	0.14	0.215	0.292	0.189	0.276	0.192	0.202	0.259	0.272	0.284	0.201	0.138	0.161	0.17	0.151	0.133	0.181	0.174	0.178	0.108	0.198	0.176	0.156	0.19	0.163	0.128	0.215	0.149
633	0.164	0.169	0.202	0.229	0.196	0.223	0.214	0.253	0.205	0.244	0.235	0.196	0.158	0.216	0.176	0.237	0.246	0.19	0.183	0.162	0.148	0.14	0.216	0.292	0.19	0.277	0.192	0.203	0.26	0.272	0.285	0.202	0.139	0.162	0.17	0.151	0.133	0.181	0.174	0.179	0.108	0.199	0.176	0.156	0.191	0.163	0.128	0.215	0.15
634	0.165	0.169	0.202	0.23	0.196	0.224	0.214	0.254	0.205	0.244	0.236	0.196	0.158	0.217	0.176	0.237	0.246	0.19	0.183	0.162	0.148	0.14	0.216	0.293	0.19	0.278	0.193	0.203	0.26	0.273	0.285	0.202	0.139	0.162	0.17	0.152	0.134	0.182	0.174	0.179	0.108	0.199	0.177	0.157	0.191	0.164	0.128	0.216	0.15
635	0.165	0.169	0.203	0.23	0.197	0.224	0.215	0.254	0.206	0.245	0.236	0.197	0.158	0.217	0.176	0.238	0.246	0.19	0.184	0.162	0.149	0.14	0.217	0.293	0.19	0.278	0.193	0.203	0.261	0.273	0.285	0.202	0.139	0.163	0.17	0.152	0.134	0.182	0.175	0.179	0.108	0.199	0.177	0.157	0.191	0.164	0.128	0.216	0.151
636	0.165	0.17	0.203	0.23	0.197	0.225	0.215	0.255	0.206	0.245	0.237	0.197	0.158	0.217	0.176	0.238	0.247	0.191	0.184	0.163	0.149	0.141	0.217	0.294	0.191	0.279	0.193	0.204	0.262	0.274	0.286	0.203	0.139	0.163	0.171	0.152	0.134	0.183	0.175	0.18	0.109	0.2	0.178	0.157	0.192	0.164	0.129	0.217	0.151
637	0.166	0.17	0.203	0.231	0.198	0.225	0.215	0.256	0.207	0.246	0.237	0.197	0.159	0.218	0.177	0.239	0.247	0.191	0.185	0.163	0.149	0.141	0.218	0.295	0.191	0.28	0.194	0.204	0.262	0.275	0.286	0.203	0.14	0.163	0.171	0.153	0.135	0.183	0.176	0.18	0.109	0.2	0.178	0.157	0.192	0.165	0.129	0.217	0.151
638	0.166	0.171	0.203	0.231	0.198	0.225	0.216	0.256	0.207	0.246	0.238	0.198	0.159	0.218	0.177	0.239	0.248	0.192	0.185	0.163	0.149	0.141	0.218	0.295	0.192	0.281	0.194	0.205	0.263	0.275	0.287	0.204	0.14	0.164	0.171	0.153	0.135	0.184	0.176	0.18	0.109	0.201	0.178	0.158	0.193	0.165	0.129	0.218	0.152
639	0.167	0.171	0.204	0.232	0.198	0.226	0.216	0.257	0.208	0.247	0.238	0.198	0.159	0.219	0.177	0.24	0.248	0.192	0.186	0.164	0.15	0.142	0.219	0.296	0.192	0.281	0.195	0.205	0.263	0.276	0.287	0.204	0.14	0.164	0.171	0.153	0.135	0.184	0.176	0.181	0.109	0.201	0.179	0.158	0.193	0.165	0.129	0.218	0.152
640	0.167	0.171	0.204	0.232	0.199	0.226	0.217	0.257	0.208	0.247	0.239	0.199	0.16	0.219	0.178	0.24	0.249	0.193	0.186	0.164	0.15	0.142	0.219	0.296	0.193	0.282	0.195	0.205	0.264	0.277	0.288	0.205	0.14	0.164	0.171	0.153	0.135	0.185	0.177	0.181	0.109	0.202	0.179	0.158	0.194	0.166	0.13	0.219	0.153
641	0.168	0.172	0.204	0.233	0.199	0.227	0.217	0.258	0.209	0.248	0.239	0.199	0.16	0.22	0.178	0.241	0.249	0.193	0.186	0.164	0.15	0.142	0.22	0.297	0.193	0.283	0.195	0.206	0.264	0.277	0.288	0.205	0.141	0.165	0.171	0.154	0.136	0.185	0.177	0.181	0.11	0.202	0.18	0.159	0.194	0.166	0.13	0.219	0.153
642	0.168	0.172	0.204	0.233	0.2	0.227	0.218	0.258	0.209	0.248	0.24	0.2	0.16	0.22	0.178	0.241	0.25	0.194	0.187	0.164	0.15	0.142	0.22	0.298	0.193	0.283	0.196	0.206	0.265	0.278	0.289	0.206	0.141	0.165	0.171	0.154	0.136	0.186	0.178	0.182	0.11	0.203	0.18	0.159	0.195	0.166	0.13	0.22	0.153
643	0.168	0.172	0.205	0.234	0.2	0.228	0.218	0.259	0.21	0.249	0.24	0.2	0.16	0.22	0.178	0.242	0.25	0.194	0.187	0.165	0.151	0.143	0.22	0.298	0.194	0.284	0.196	0.207	0.266	0.279	0.289	0.206	0.141	0.166	0.171	0.154	0.136	0.186	0.178	0.182	0.11	0.203	0.18	0.16	0.195	0.167	0.13	0.22	0.154
644	0.169	0.173	0.205	0.234	0.2	0.228	0.219	0.259	0.21	0.249	0.241	0.2	0.161	0.221	0.179	0.242	0.251	0.194	0.188	0.165	0.151	0.143	0.221	0.299	0.194	0.285	0.196	0.207	0.266	0.279	0.289	0.207	0.141	0.166	0.171	0.154	0.136	0.187	0.179	0.182	0.11	0.204	0.181	0.16	0.196	0.167	0.131	0.221	0.154
645	0.169	0.173	0.205	0.235	0.201	0.228	0.219	0.26	0.211	0.25	0.241	0.201	0.161	0.221	0.179	0.243	0.251	0.195	0.188	0.165	0.151	0.143	0.221	0.299	0.195	0.286	0.197	0.207	0.267	0.28	0.29	0.207	0.142	0.166	0.172	0.155	0.137	0.187	0.179	0.183	0.11	0.204	0.181	0.16	0.196	0.167	0.131	0.221	0.155
646	0.17	0.173	0.206	0.235	0.201	0.229	0.219	0.26	0.211	0.25	0.242	0.201	0.161	0.222	0.179	0.243	0.252	0.195	0.189	0.166	0.151	0.143	0.222	0.3	0.195	0.286	0.197	0.208	0.267	0.281	0.29	0.208	0.142	0.167	0.172	0.155	0.137	0.187	0.179	0.183	0.111	0.204	0.182	0.161	0.197	0.168	0.131	0.222	0.155
647	0.17	0.174	0.206	0.236	0.202	0.229	0.22	0.261	0.212	0.251	0.242	0.202	0.161	0.222	0.179	0.244	0.252	0.196	0.189	0.166	0.151	0.144	0.222	0.301	0.196	0.287	0.198	0.208	0.268	0.281	0.291	0.208	0.142	0.167	0.172	0.155	0.137	0.188	0.18	0.183	0.111	0.205	0.182	0.161	0.197	0.168	0.132	0.222	0.155
648	0.17	0.174	0.206	0.236	0.202	0.23	0.22	0.261	0.212	0.251	0.243	0.202	0.162	0.223	0.18	0.244	0.253	0.196	0.19	0.166	0.152	0.144	0.223	0.301	0.196	0.288	0.198	0.209	0.269	0.282	0.291	0.209	0.143	0.167	0.172	0.156	0.138	0.189	0.18	0.184	0.111	0.205	0.183	0.161	0.197	0.169	0.132	0.222	0.156
649	0.171	0.175	0.206	0.237	0.203	0.23	0.221	0.262	0.213	0.252	0.243	0.203	0.162	0.223	0.18	0.244	0.253	0.197	0.19	0.166	0.152	0.144	0.223	0.302	0.196	0.288	0.198	0.209	0.269	0.283	0.292	0.209	0.143	0.168	0.172	0.156	0.138	0.189	0.181	0.184	0.111	0.206	0.183	0.162	0.198	0.169	0.132	0.223	0.156
650	0.171	0.175	0.207	0.237	0.203	0.23	0.221	0.262	0.214	0.252	0.244	0.203	0.162	0.223	0.18	0.245	0.254	0.197	0.191	0.167	0.152	0.145	0.224	0.302	0.197	0.289	0.199	0.209	0.27	0.283	0.292	0.209	0.143	0.168	0.172	0.156	0.138	0.189	0.181	0.184	0.111	0.206	0.183	0.162	0.198	0.169	0.132	0.223	0.157
651	0.172	0.175	0.207	0.238	0.203	0.231	0.222	0.263	0.214	0.253	0.244	0.204	0.163	0.224	0.181	0.245	0.254	0.198	0.191	0.167	0.152	0.145	0.224	0.303	0.197	0.29	0.199	0.21	0.27	0.284	0.293	0.21	0.143	0.169	0.172	0.157	0.139	0.19	0.181	0.184	0.112	0.207	0.184	0.162	0.199	0.17	0.133	0.224	0.157
652	0.172	0.176	0.207	0.238	0.204	0.231	0.222	0.263	0.215	0.253	0.245	0.204	0.163	0.224	0.181	0.246	0.255	0.198	0.192	0.167	0.153	0.145	0.225	0.303	0.198	0.291	0.2	0.21	0.271	0.285	0.293	0.21	0.144	0.169	0.173	0.157	0.139	0.19	0.182	0.185	0.112	0.207	0.184	0.163	0.199	0.17	0.133	0.224	0.158
653	0.173	0.176	0.207	0.239	0.204	0.232	0.223	0.264	0.215	0.254	0.245	0.204	0.163	0.225	0.181	0.246	0.255	0.198	0.192	0.168	0.153	0.145	0.225	0.304	0.198	0.291	0.2	0.211	0.272	0.285	0.294	0.211	0.144	0.169	0.173	0.157	0.139	0.191	0.182	0.185	0.112	0.208	0.185	0.163	0.2	0.17	0.133	0.225	0.158
654	0.173	0.176	0.208	0.239	0.205	0.232	0.223	0.265	0.216	0.254	0.246	0.205	0.163	0.225	0.182	0.247	0.256	0.199	0.193	0.168	0.153	0.146	0.226	0.305	0.199	0.292	0.2	0.211	0.272	0.286	0.294	0.211	0.144	0.17	0.173	0.158	0.139	0.192	0.183	0.185	0.112	0.208	0.185	0.163	0.2	0.171	0.133	0.225	0.158
655	0.173	0.177	0.208	0.239	0.205	0.232	0.224	0.265	0.216	0.255	0.246	0.205	0.163	0.226	0.182	0.247	0.256	0.199	0.193	0.168	0.153	0.146	0.226	0.305	0.199	0.293	0.201	0.211	0.273	0.286	0.294	0.212	0.144	0.17	0.173	0.158	0.14	0.192	0.183	0.186	0.112	0.209	0.186	0.164	0.201	0.171	0.134	0.226	0.159
656	0.174	0.177	0.208	0.24	0.205	0.233	0.224	0.266	0.217	0.255	0.247	0.206	0.164	0.226	0.182	0.248	0.257	0.2	0.194	0.168	0.154	0.146	0.227	0.306	0.199	0.294	0.201	0.212	0.274	0.287	0.295	0.212	0.145	0.17	0.173	0.158	0.14	0.192	0.183	0.186	0.113	0.209	0.186	0.164	0.201	0.171	0.134	0.227	0.159
657	0.174	0.178	0.208	0.24	0.206	0.233	0.224	0.266	0.217	0.256	0.247	0.206	0.164	0.226	0.182	0.248	0.257	0.2	0.194	0.169	0.154	0.147	0.227	0.306	0.2	0.294	0.202	0.212	0.274	0.288	0.295	0.213	0.145	0.171	0.173	0.158	0.14	0.193	0.184	0.186	0.113	0.209	0.186	0.164	0.202	0.172	0.134	0.227	0.16
658	0.175	0.178	0.209	0.241	0.206	0.234	0.225	0.267	0.218	0.256	0.248	0.207	0.164	0.227	0.183	0.249	0.258	0.201	0.195	0.169	0.154	0.147	0.227	0.307	0.2	0.295	0.202	0.213	0.275	0.288	0.296	0.213	0.145	0.171	0.173	0.159	0.14	0.193	0.184	0.187	0.113	0.21	0.187	0.165	0.202	0.172	0.134	0.227	0.16
659	0.175	0.178	0.209	0.241	0.207	0.234	0.225	0.267	0.218	0.257	0.248	0.207	0.165	0.227	0.183	0.249	0.258	0.201	0.195	0.169	0.154	0.147	0.228	0.308	0.201	0.296	0.202	0.213	0.275	0.289	0.296	0.214	0.146	0.172	0.173	0.159	0.141	0.194	0.185	0.187	0.113	0.21	0.187	0.165	0.202	0.172	0.135	0.228	0.16
660	0.176	0.179	0.209	0.242	0.207	0.235	0.226	0.268	0.219	0.257	0.249	0.208	0.165	0.228	0.183	0.25	0.259	0.202	0.196	0.17	0.155	0.147	0.228	0.308	0.201	0.297	0.203	0.213	0.276	0.29	0.297	0.214	0.146	0.172	0.174	0.159	0.141	0.194	0.185	0.187	0.113	0.211	0.188	0.165	0.203	0.173	0.135	0.228	0.161
661	0.176	0.179	0.21	0.242	0.208	0.235	0.226	0.268	0.219	0.258	0.249	0.208	0.165	0.228	0.183	0.25	0.259	0.202	0.196	0.17	0.155	0.148	0.229	0.309	0.202	0.297	0.203	0.214	0.277	0.29	0.297	0.215	0.146	0.172	0.174	0.16	0.141	0.195	0.186	0.188	0.113	0.211	0.188	0.166	0.203	0.173	0.135	0.229	0.161
662	0.176	0.179	0.21	0.243	0.208	0.236	0.227	0.269	0.22	0.258	0.25	0.208	0.165	0.229	0.184	0.251	0.26	0.202	0.197	0.17	0.155	0.148	0.229	0.309	0.202	0.298	0.204	0.214	0.277	0.291	0.298	0.215	0.146	0.173	0.174	0.16	0.142	0.195	0.186	0.188	0.114	0.212	0.188	0.166	0.204	0.174	0.136	0.229	0.162
663	0.177	0.18	0.21	0.243	0.208	0.236	0.227	0.269	0.22	0.259	0.25	0.209	0.166	0.229	0.184	0.251	0.26	0.203	0.198	0.17	0.155	0.148	0.23	0.31	0.202	0.299	0.204	0.215	0.278	0.292	0.298	0.216	0.147	0.173	0.174	0.16	0.142	0.196	0.186	0.188	0.114	0.212	0.189	0.167	0.205	0.174	0.136	0.23	0.162
664	0.177	0.18	0.21	0.244	0.209	0.236	0.228	0.27	0.221	0.259	0.251	0.209	0.166	0.23	0.184	0.252	0.261	0.203	0.198	0.171	0.156	0.149	0.23	0.311	0.203	0.3	0.204	0.215	0.278	0.292	0.299	0.216	0.147	0.174	0.174	0.161	0.142	0.196	0.187	0.189	0.114	0.213	0.189	0.167	0.205	0.174	0.136	0.23	0.163
665	0.178	0.181	0.211	0.244	0.209	0.237	0.228	0.27	0.222	0.26	0.251	0.21	0.166	0.23	0.185	0.252	0.261	0.204	0.198	0.171	0.156	0.149	0.231	0.311	0.203	0.3	0.205	0.216	0.279	0.293	0.299	0.217	0.147	0.174	0.174	0.161	0.143	0.197	0.187	0.189	0.114	0.213	0.19	0.167	0.205	0.175	0.136	0.231	0.163
666	0.178	0.181	0.211	0.245	0.21	0.237	0.229	0.271	0.222	0.26	0.252	0.21	0.167	0.23	0.185	0.253	0.262	0.204	0.199	0.171	0.156	0.149	0.231	0.312	0.204	0.301	0.205	0.216	0.28	0.294	0.3	0.217	0.147	0.174	0.174	0.161	0.143	0.197	0.188	0.189	0.114	0.214	0.19	0.168	0.206	0.175	0.137	0.231	0.163
667	0.179	0.181	0.211	0.245	0.21	0.238	0.229	0.271	0.223	0.261	0.253	0.211	0.167	0.231	0.185	0.253	0.262	0.205	0.199	0.172	0.156	0.15	0.232	0.312	0.204	0.302	0.206	0.216	0.28	0.294	0.3	0.218	0.148	0.175	0.174	0.162	0.143	0.198	0.188	0.19	0.115	0.214	0.191	0.168	0.206	0.175	0.137	0.232	0.164
668	0.179	0.182	0.212	0.246	0.21	0.238	0.229	0.272	0.223	0.261	0.253	0.211	0.167	0.231	0.186	0.254	0.263	0.205	0.2	0.172	0.157	0.15	0.232	0.313	0.205	0.302	0.206	0.217	0.281	0.295	0.301	0.218	0.148	0.175	0.175	0.162	0.143	0.198	0.188	0.19	0.115	0.215	0.191	0.168	0.207	0.176	0.137	0.233	0.164
669	0.179	0.182	0.212	0.246	0.211	0.238	0.23	0.272	0.224	0.262	0.253	0.211	0.167	0.232	0.186	0.254	0.263	0.206	0.2	0.172	0.157	0.15	0.233	0.313	0.205	0.303	0.206	0.217	0.281	0.296	0.301	0.219	0.148	0.176	0.175	0.162	0.144	0.199	0.189	0.19	0.115	0.215	0.192	0.169	0.207	0.176	0.138	0.233	0.165
670	0.18	0.182	0.212	0.247	0.211	0.239	0.23	0.273	0.224	0.262	0.254	0.212	0.168	0.232	0.186	0.255	0.264	0.206	0.201	0.172	0.157	0.15	0.233	0.314	0.205	0.304	0.207	0.218	0.282	0.296	0.302	0.219	0.149	0.176	0.175	0.163	0.144	0.199	0.189	0.191	0.115	0.216	0.192	0.169	0.208	0.177	0.138	0.234	0.165
671	0.18	0.183	0.212	0.247	0.212	0.239	0.231	0.273	0.225	0.263	0.254	0.212	0.168	0.233	0.186	0.255	0.264	0.207	0.201	0.173	0.157	0.151	0.234	0.315	0.206	0.305	0.207	0.218	0.283	0.297	0.302	0.22	0.149	0.176	0.175	0.163	0.144	0.2	0.19	0.191	0.116	0.216	0.192	0.169	0.208	0.177	0.138	0.234	0.166
672	0.181	0.183	0.213	0.248	0.212	0.24	0.231	0.274	0.225	0.263	0.255	0.213	0.168	0.233	0.187	0.256	0.265	0.207	0.202	0.173	0.158	0.151	0.234	0.315	0.206	0.305	0.208	0.218	0.283	0.298	0.303	0.22	0.149	0.177	0.175	0.163	0.145	0.2	0.19	0.191	0.116	0.216	0.193	0.17	0.209	0.177	0.138	0.235	0.166
673	0.181	0.184	0.213	0.248	0.213	0.24	0.232	0.275	0.226	0.264	0.256	0.213	0.169	0.234	0.187	0.256	0.266	0.208	0.202	0.173	0.158	0.151	0.234	0.316	0.207	0.306	0.208	0.219	0.284	0.298	0.303	0.221	0.149	0.177	0.175	0.163	0.145	0.201	0.191	0.192	0.116	0.217	0.193	0.17	0.209	0.178	0.139	0.235	0.167
674	0.182	0.184	0.213	0.249	0.213	0.241	0.232	0.275	0.226	0.264	0.256	0.214	0.169	0.234	0.187	0.257	0.266	0.208	0.203	0.174	0.158	0.152	0.235	0.316	0.207	0.307	0.209	0.219	0.285	0.299	0.304	0.221	0.15	0.177	0.175	0.164	0.145	0.201	0.191	0.192	0.116	0.217	0.194	0.171	0.21	0.178	0.139	0.236	0.167
675	0.182	0.184	0.214	0.249	0.214	0.241	0.233	0.276	0.227	0.265	0.257	0.214	0.169	0.234	0.188	0.257	0.267	0.209	0.203	0.174	0.158	0.152	0.235	0.317	0.208	0.308	0.209	0.22	0.285	0.3	0.304	0.222	0.15	0.178	0.175	0.164	0.146	0.202	0.192	0.192	0.116	0.218	0.194	0.171	0.21	0.178	0.139	0.236	0.167
676	0.182	0.185	0.214	0.25	0.214	0.242	0.233	0.276	0.228	0.265	0.257	0.215	0.169	0.235	0.188	0.258	0.267	0.209	0.204	0.174	0.159	0.152	0.236	0.318	0.208	0.308	0.209	0.22	0.286	0.3	0.305	0.222	0.15	0.178	0.175	0.164	0.146	0.202	0.192	0.193	0.117	0.218	0.195	0.171	0.211	0.179	0.14	0.237	0.168
677	0.183	0.185	0.214	0.25	0.214	0.242	0.234	0.277	0.228	0.266	0.258	0.215	0.17	0.235	0.188	0.258	0.268	0.209	0.204	0.175	0.159	0.153	0.236	0.318	0.208	0.309	0.21	0.221	0.286	0.301	0.305	0.223	0.151	0.179	0.176	0.165	0.146	0.203	0.193	0.193	0.117	0.219	0.195	0.172	0.211	0.179	0.14	0.237	0.168
678	0.183	0.186	0.215	0.251	0.215	0.242	0.234	0.277	0.229	0.266	0.258	0.216	0.17	0.236	0.188	0.259	0.268	0.21	0.205	0.175	0.159	0.153	0.237	0.319	0.209	0.31	0.21	0.221	0.287	0.302	0.306	0.223	0.151	0.179	0.176	0.165	0.147	0.203	0.193	0.193	0.117	0.219	0.196	0.172	0.212	0.179	0.14	0.238	0.169
679	0.184	0.186	0.215	0.251	0.215	0.243	0.235	0.278	0.229	0.267	0.259	0.216	0.17	0.236	0.189	0.259	0.269	0.21	0.205	0.175	0.159	0.153	0.237	0.319	0.209	0.311	0.211	0.221	0.288	0.302	0.306	0.224	0.151	0.179	0.176	0.165	0.147	0.204	0.193	0.194	0.117	0.22	0.196	0.172	0.212	0.18	0.14	0.238	0.169
680	0.184	0.186	0.215	0.252	0.216	0.243	0.235	0.278	0.23	0.267	0.259	0.216	0.171	0.237	0.189	0.26	0.269	0.211	0.206	0.175	0.159	0.153	0.238	0.32	0.21	0.311	0.211	0.222	0.288	0.303	0.307	0.224	0.151	0.18	0.176	0.166	0.147	0.204	0.194	0.194	0.117	0.22	0.196	0.173	0.213	0.18	0.141	0.239	0.17
681	0.185	0.187	0.216	0.252	0.216	0.244	0.236	0.279	0.23	0.268	0.26	0.217	0.171	0.237	0.189	0.26	0.27	0.211	0.206	0.176	0.16	0.154	0.238	0.321	0.21	0.312	0.211	0.222	0.289	0.304	0.307	0.225	0.152	0.18	0.176	0.166	0.148	0.205	0.194	0.194	0.117	0.221	0.197	0.173	0.213	0.18	0.141	0.239	0.17
682	0.185	0.187	0.216	0.253	0.216	0.244	0.236	0.279	0.231	0.268	0.26	0.217	0.171	0.238	0.19	0.261	0.27	0.212	0.207	0.176	0.16	0.154	0.239	0.321	0.211	0.313	0.212	0.223	0.289	0.304	0.308	0.225	0.152	0.181	0.176	0.166	0.148	0.205	0.195	0.195	0.118	0.221	0.197	0.174	0.214	0.181	0.141	0.24	0.171
683	0.185	0.188	0.216	0.253	0.217	0.245	0.237	0.28	0.231	0.269	0.261	0.218	0.171	0.238	0.19	0.261	0.271	0.212	0.207	0.176	0.16	0.154	0.239	0.322	0.211	0.314	0.212	0.223	0.29	0.305	0.308	0.226	0.152	0.181	0.176	0.167	0.148	0.206	0.195	0.195	0.118	0.222	0.198	0.174	0.214	0.181	0.142	0.24	0.171
684	0.186	0.188	0.216	0.254	0.217	0.245	0.237	0.28	0.232	0.269	0.261	0.218	0.172	0.239	0.19	0.262	0.271	0.213	0.208	0.177	0.161	0.155	0.24	0.322	0.212	0.314	0.213	0.224	0.291	0.306	0.309	0.226	0.153	0.181	0.176	0.167	0.148	0.206	0.196	0.195	0.118	0.222	0.198	0.174	0.215	0.182	0.142	0.241	0.172
685	0.186	0.188	0.217	0.254	0.218	0.245	0.238	0.281	0.233	0.27	0.262	0.219	0.172	0.239	0.191	0.262	0.272	0.213	0.208	0.177	0.161	0.155	0.24	0.323	0.212	0.315	0.213	0.224	0.291	0.307	0.309	0.227	0.153	0.182	0.176	0.167	0.149	0.207	0.196	0.196	0.118	0.223	0.199	0.175	0.215	0.182	0.142	0.241	0.172
686	0.187	0.189	0.217	0.255	0.218	0.246	0.238	0.281	0.233	0.27	0.262	0.219	0.172	0.239	0.191	0.263	0.272	0.214	0.209	0.177	0.161	0.155	0.24	0.324	0.212	0.316	0.214	0.224	0.292	0.307	0.31	0.227	0.153	0.182	0.176	0.168	0.149	0.207	0.197	0.196	0.119	0.223	0.199	0.175	0.216	0.182	0.142	0.242	0.172
687	0.187	0.189	0.217	0.255	0.219	0.246	0.239	0.282	0.234	0.271	0.263	0.22	0.173	0.24	0.191	0.263	0.273	0.214	0.209	0.177	0.161	0.156	0.241	0.324	0.213	0.317	0.214	0.225	0.292	0.308	0.31	0.228	0.153	0.183	0.176	0.168	0.149	0.208	0.197	0.196	0.119	0.224	0.2	0.175	0.216	0.183	0.143	0.242	0.173
688	0.188	0.19	0.218	0.256	0.219	0.247	0.239	0.283	0.234	0.271	0.263	0.22	0.173	0.24	0.191	0.264	0.273	0.215	0.21	0.178	0.162	0.156	0.241	0.325	0.213	0.317	0.215	0.225	0.293	0.309	0.311	0.228	0.154	0.183	0.176	0.168	0.15	0.208	0.198	0.197	0.119	0.224	0.2	0.176	0.217	0.183	0.143	0.243	0.173
689	0.188	0.19	0.218	0.256	0.22	0.247	0.24	0.283	0.235	0.272	0.264	0.22	0.173	0.241	0.192	0.264	0.274	0.215	0.21	0.178	0.162	0.156	0.242	0.325	0.214	0.318	0.215	0.226	0.294	0.309	0.311	0.229	0.154	0.183	0.176	0.169	0.15	0.209	0.198	0.197	0.119	0.224	0.2	0.176	0.217	0.183	0.143	0.243	0.174
690	0.189	0.19	0.218	0.257	0.22	0.248	0.24	0.284	0.235	0.272	0.265	0.221	0.174	0.241	0.192	0.265	0.274	0.216	0.211	0.178	0.162	0.157	0.242	0.326	0.214	0.319	0.215	0.226	0.294	0.31	0.312	0.229	0.154	0.184	0.176	0.169	0.15	0.209	0.198	0.197	0.119	0.225	0.201	0.177	0.217	0.184	0.144	0.244	0.174
691	0.189	0.191	0.219	0.257	0.22	0.248	0.241	0.284	0.236	0.273	0.265	0.221	0.174	0.242	0.192	0.265	0.275	0.216	0.211	0.179	0.162	0.157	0.243	0.327	0.214	0.319	0.216	0.227	0.295	0.311	0.312	0.23	0.155	0.184	0.176	0.169	0.151	0.21	0.199	0.198	0.119	0.225	0.201	0.177	0.218	0.184	0.144	0.244	0.175
692	0.189	0.191	0.219	0.258	0.221	0.249	0.241	0.285	0.236	0.273	0.266	0.222	0.174	0.242	0.193	0.266	0.275	0.217	0.212	0.179	0.162	0.157	0.243	0.327	0.215	0.32	0.216	0.227	0.295	0.311	0.313	0.23	0.155	0.185	0.176	0.17	0.151	0.21	0.199	0.198	0.12	0.226	0.202	0.177	0.218	0.185	0.144	0.245	0.175
693	0.19	0.191	0.219	0.258	0.221	0.249	0.241	0.285	0.237	0.274	0.266	0.222	0.174	0.243	0.193	0.266	0.276	0.217	0.212	0.179	0.163	0.158	0.244	0.328	0.215	0.321	0.217	0.227	0.296	0.312	0.313	0.231	0.155	0.185	0.177	0.17	0.151	0.211	0.2	0.198	0.12	0.226	0.202	0.178	0.219	0.185	0.145	0.245	0.176
694	0.19	0.192	0.219	0.259	0.222	0.249	0.242	0.286	0.238	0.274	0.267	0.223	0.175	0.243	0.193	0.267	0.276	0.217	0.213	0.179	0.163	0.158	0.244	0.328	0.216	0.322	0.217	0.228	0.297	0.313	0.314	0.231	0.155	0.185	0.177	0.17	0.152	0.211	0.2	0.199	0.12	0.227	0.203	0.178	0.219	0.185	0.145	0.246	0.176
695	0.191	0.192	0.22	0.259	0.222	0.25	0.242	0.286	0.238	0.275	0.267	0.223	0.175	0.244	0.194	0.267	0.277	0.218	0.213	0.18	0.163	0.158	0.245	0.329	0.216	0.322	0.217	0.228	0.297	0.313	0.314	0.232	0.156	0.186	0.177	0.171	0.152	0.212	0.201	0.199	0.12	0.227	0.203	0.178	0.22	0.186	0.145	0.246	0.176
696	0.191	0.193	0.22	0.26	0.223	0.25	0.243	0.287	0.239	0.275	0.268	0.224	0.175	0.244	0.194	0.268	0.277	0.218	0.214	0.18	0.164	0.159	0.245	0.329	0.217	0.323	0.218	0.229	0.298	0.314	0.315	0.232	0.156	0.186	0.177	0.171	0.152	0.212	0.201	0.2	0.121	0.228	0.204	0.179	0.22	0.186	0.145	0.247	0.177
697	0.192	0.193	0.22	0.26	0.223	0.251	0.243	0.287	0.239	0.276	0.268	0.224	0.176	0.244	0.194	0.268	0.278	0.219	0.214	0.18	0.164	0.159	0.245	0.33	0.217	0.324	0.218	0.229	0.298	0.315	0.315	0.233	0.156	0.187	0.177	0.171	0.152	0.213	0.202	0.2	0.121	0.228	0.204	0.179	0.221	0.186	0.146	0.247	0.177
698	0.192	0.194	0.221	0.261	0.223	0.251	0.244	0.288	0.24	0.276	0.269	0.224	0.176	0.245	0.195	0.269	0.278	0.219	0.215	0.181	0.164	0.159	0.246	0.331	0.217	0.325	0.219	0.23	0.299	0.315	0.316	0.233	0.157	0.187	0.177	0.172	0.153	0.213	0.202	0.2	0.121	0.229	0.204	0.18	0.221	0.187	0.146	0.248	0.178
699	0.193	0.194	0.221	0.261	0.224	0.252	0.244	0.288	0.24	0.277	0.269	0.225	0.176	0.245	0.195	0.269	0.279	0.22	0.215	0.181	0.164	0.16	0.246	0.331	0.218	0.325	0.219	0.23	0.3	0.316	0.316	0.234	0.157	0.187	0.177	0.172	0.153	0.214	0.203	0.201	0.121	0.229	0.205	0.18	0.222	0.187	0.146	0.248	0.178
700	0.193	0.194	0.221	0.262	0.224	0.252	0.245	0.289	0.241	0.277	0.27	0.225	0.176	0.246	0.195	0.27	0.28	0.22	0.216	0.181	0.165	0.16	0.247	0.332	0.218	0.326	0.219	0.231	0.3	0.317	0.317	0.234	0.157	0.188	0.177	0.172	0.153	0.214	0.203	0.201	0.121	0.23	0.205	0.18	0.222	0.187	0.147	0.249	0.179
701	0.193	0.195	0.222	0.262	0.225	0.253	0.245	0.289	0.242	0.278	0.27	0.226	0.177	0.246	0.195	0.27	0.28	0.221	0.216	0.182	0.165	0.16	0.247	0.332	0.219	0.327	0.22	0.231	0.301	0.317	0.317	0.235	0.157	0.188	0.177	0.173	0.154	0.215	0.203	0.201	0.122	0.23	0.206	0.181	0.223	0.188	0.147	0.249	0.179
702	0.194	0.195	0.222	0.263	0.225	0.253	0.246	0.29	0.242	0.278	0.271	0.226	0.177	0.247	0.196	0.271	0.281	0.221	0.217	0.182	0.165	0.161	0.248	0.333	0.219	0.328	0.22	0.232	0.301	0.318	0.318	0.235	0.158	0.189	0.177	0.173	0.154	0.215	0.204	0.202	0.122	0.23	0.206	0.181	0.223	0.188	0.147	0.25	0.179
703	0.194	0.196	0.222	0.263	0.226	0.254	0.246	0.29	0.243	0.279	0.271	0.227	0.177	0.247	0.196	0.271	0.281	0.222	0.217	0.182	0.165	0.161	0.248	0.334	0.22	0.328	0.221	0.232	0.302	0.319	0.318	0.236	0.158	0.189	0.177	0.173	0.154	0.216	0.204	0.202	0.122	0.231	0.207	0.181	0.224	0.188	0.148	0.25	0.18
704	0.195	0.196	0.223	0.264	0.226	0.254	0.247	0.291	0.243	0.279	0.272	0.227	0.178	0.248	0.196	0.272	0.282	0.222	0.218	0.182	0.166	0.161	0.249	0.334	0.22	0.329	0.221	0.232	0.303	0.319	0.319	0.236	0.158	0.189	0.177	0.174	0.155	0.216	0.205	0.202	0.122	0.231	0.207	0.182	0.224	0.189	0.148	0.251	0.18
705	0.195	0.196	0.223	0.264	0.226	0.255	0.247	0.291	0.244	0.28	0.272	0.228	0.178	0.248	0.197	0.272	0.282	0.223	0.218	0.183	0.166	0.162	0.249	0.335	0.22	0.33	0.222	0.233	0.303	0.32	0.319	0.237	0.159	0.19	0.177	0.174	0.155	0.217	0.205	0.203	0.122	0.232	0.208	0.182	0.225	0.189	0.148	0.251	0.181
706	0.196	0.197	0.223	0.265	0.227	0.255	0.248	0.292	0.244	0.28	0.273	0.228	0.178	0.249	0.197	0.273	0.283	0.223	0.219	0.183	0.166	0.162	0.249	0.335	0.221	0.331	0.222	0.233	0.304	0.321	0.32	0.237	0.159	0.19	0.177	0.174	0.155	0.217	0.206	0.203	0.122	0.232	0.208	0.183	0.225	0.19	0.148	0.252	0.181
707	0.196	0.197	0.224	0.265	0.227	0.255	0.248	0.292	0.245	0.281	0.274	0.228	0.178	0.249	0.197	0.273	0.283	0.224	0.219	0.183	0.166	0.162	0.25	0.336	0.221	0.331	0.222	0.234	0.304	0.322	0.32	0.238	0.159	0.191	0.177	0.175	0.156	0.218	0.206	0.203	0.123	0.233	0.209	0.183	0.226	0.19	0.149	0.252	0.182
708	0.196	0.198	0.224	0.266	0.228	0.256	0.249	0.293	0.246	0.281	0.274	0.229	0.179	0.25	0.198	0.274	0.284	0.224	0.22	0.184	0.167	0.163	0.25	0.337	0.222	0.332	0.223	0.234	0.305	0.322	0.321	0.238	0.16	0.191	0.177	0.175	0.156	0.218	0.207	0.204	0.123	0.233	0.209	0.183	0.226	0.19	0.149	0.253	0.182
709	0.197	0.198	0.224	0.266	0.228	0.256	0.249	0.293	0.246	0.282	0.275	0.229	0.179	0.25	0.198	0.274	0.284	0.225	0.22	0.184	0.167	0.163	0.251	0.337	0.222	0.333	0.223	0.235	0.306	0.323	0.321	0.239	0.16	0.191	0.177	0.175	0.156	0.219	0.207	0.204	0.123	0.234	0.21	0.184	0.227	0.191	0.149	0.253	0.183
710	0.197	0.198	0.225	0.267	0.229	0.257	0.25	0.294	0.247	0.282	0.275	0.23	0.179	0.25	0.198	0.275	0.285	0.225	0.221	0.184	0.167	0.163	0.251	0.338	0.223	0.333	0.224	0.235	0.306	0.324	0.322	0.239	0.16	0.192	0.177	0.176	0.157	0.219	0.207	0.204	0.123	0.234	0.21	0.184	0.227	0.191	0.15	0.254	0.183
711	0.198	0.199	0.225	0.267	0.229	0.257	0.25	0.294	0.247	0.283	0.276	0.23	0.18	0.251	0.198	0.275	0.285	0.225	0.221	0.185	0.167	0.164	0.252	0.338	0.223	0.334	0.224	0.235	0.307	0.324	0.322	0.24	0.16	0.192	0.178	0.176	0.157	0.22	0.208	0.205	0.124	0.235	0.21	0.185	0.228	0.191	0.15	0.255	0.184
712	0.198	0.199	0.225	0.268	0.23	0.258	0.251	0.295	0.248	0.283	0.276	0.231	0.18	0.251	0.199	0.276	0.286	0.226	0.222	0.185	0.168	0.164	0.252	0.339	0.224	0.335	0.225	0.236	0.307	0.325	0.323	0.24	0.161	0.193	0.178	0.177	0.157	0.22	0.208	0.205	0.124	0.235	0.211	0.185	0.228	0.192	0.15	0.255	0.184
713	0.199	0.2	0.226	0.268	0.23	0.258	0.251	0.296	0.248	0.284	0.277	0.231	0.18	0.252	0.199	0.276	0.286	0.226	0.222	0.185	0.168	0.164	0.253	0.339	0.224	0.336	0.225	0.236	0.308	0.326	0.323	0.241	0.161	0.193	0.178	0.177	0.158	0.221	0.209	0.205	0.124	0.236	0.211	0.185	0.229	0.192	0.151	0.256	0.185
714	0.199	0.2	0.226	0.269	0.231	0.259	0.252	0.296	0.249	0.284	0.277	0.232	0.181	0.252	0.199	0.277	0.287	0.227	0.223	0.186	0.168	0.165	0.253	0.34	0.224	0.336	0.226	0.237	0.309	0.326	0.323	0.241	0.161	0.193	0.178	0.177	0.158	0.221	0.209	0.206	0.124	0.236	0.212	0.186	0.229	0.192	0.151	0.256	0.185
715	0.2	0.201	0.226	0.269	0.231	0.259	0.252	0.296	0.25	0.285	0.278	0.232	0.181	0.253	0.2	0.277	0.287	0.227	0.223	0.186	0.168	0.165	0.254	0.341	0.225	0.337	0.226	0.237	0.309	0.327	0.324	0.242	0.162	0.194	0.178	0.178	0.158	0.222	0.21	0.206	0.124	0.237	0.212	0.186	0.23	0.193	0.151	0.257	0.185
716	0.2	0.201	0.226	0.27	0.231	0.259	0.253	0.297	0.25	0.285	0.278	0.233	0.181	0.253	0.2	0.278	0.288	0.228	0.224	0.186	0.169	0.165	0.254	0.341	0.225	0.338	0.226	0.238	0.31	0.328	0.324	0.242	0.162	0.194	0.178	0.178	0.158	0.222	0.21	0.207	0.124	0.237	0.213	0.187	0.23	0.193	0.151	0.257	0.186
717	0.2	0.201	0.227	0.27	0.232	0.26	0.253	0.298	0.251	0.286	0.279	0.233	0.182	0.254	0.2	0.278	0.288	0.228	0.224	0.186	0.169	0.166	0.254	0.342	0.226	0.339	0.227	0.238	0.31	0.328	0.325	0.243	0.162	0.195	0.178	0.178	0.159	0.222	0.211	0.207	0.125	0.238	0.213	0.187	0.231	0.194	0.152	0.258	0.186
718	0.201	0.202	0.227	0.271	0.232	0.26	0.254	0.298	0.251	0.286	0.279	0.233	0.182	0.254	0.201	0.279	0.289	0.229	0.225	0.187	0.169	0.166	0.255	0.342	0.226	0.339	0.227	0.238	0.311	0.329	0.325	0.243	0.162	0.195	0.179	0.179	0.159	0.223	0.211	0.207	0.125	0.238	0.214	0.187	0.231	0.194	0.152	0.258	0.187
719	0.201	0.202	0.228	0.271	0.233	0.261	0.254	0.299	0.252	0.287	0.28	0.234	0.182	0.255	0.201	0.279	0.289	0.229	0.225	0.187	0.169	0.166	0.255	0.343	0.227	0.34	0.228	0.239	0.311	0.33	0.326	0.243	0.163	0.195	0.179	0.179	0.159	0.223	0.211	0.208	0.125	0.238	0.214	0.188	0.232	0.194	0.152	0.259	0.187
720	0.202	0.203	0.228	0.272	0.233	0.261	0.255	0.299	0.252	0.287	0.28	0.234	0.182	0.255	0.201	0.28	0.29	0.23	0.226	0.187	0.17	0.167	0.256	0.343	0.227	0.341	0.228	0.239	0.312	0.33	0.326	0.244	0.163	0.196	0.179	0.179	0.16	0.224	0.212	0.208	0.125	0.239	0.215	0.188	0.232	0.195	0.153	0.259	0.188
721	0.202	0.203	0.228	0.272	0.234	0.262	0.255	0.3	0.253	0.288	0.281	0.235	0.183	0.256	0.201	0.28	0.29	0.23	0.226	0.187	0.17	0.167	0.256	0.344	0.227	0.341	0.228	0.24	0.313	0.331	0.327	0.245	0.163	0.196	0.179	0.18	0.16	0.224	0.212	0.208	0.126	0.239	0.215	0.189	0.233	0.195	0.153	0.26	0.188
722	0.203	0.203	0.229	0.273	0.234	0.262	0.256	0.3	0.254	0.288	0.281	0.235	0.183	0.256	0.202	0.281	0.291	0.23	0.227	0.188	0.17	0.167	0.257	0.345	0.228	0.342	0.229	0.24	0.313	0.332	0.327	0.245	0.164	0.197	0.179	0.18	0.16	0.225	0.213	0.209	0.126	0.24	0.215	0.189	0.233	0.195	0.153	0.26	0.189
723	0.203	0.204	0.229	0.273	0.234	0.263	0.256	0.301	0.254	0.289	0.282	0.236	0.183	0.256	0.202	0.281	0.292	0.231	0.227	0.188	0.17	0.168	0.257	0.345	0.228	0.343	0.229	0.241	0.314	0.332	0.328	0.245	0.164	0.197	0.179	0.18	0.161	0.226	0.213	0.209	0.126	0.24	0.216	0.189	0.234	0.196	0.154	0.261	0.189
724	0.204	0.204	0.229	0.274	0.235	0.263	0.257	0.301	0.255	0.289	0.283	0.236	0.184	0.257	0.202	0.282	0.292	0.231	0.228	0.188	0.171	0.168	0.258	0.346	0.229	0.344	0.23	0.241	0.314	0.333	0.328	0.246	0.164	0.197	0.18	0.181	0.161	0.226	0.214	0.209	0.126	0.241	0.216	0.19	0.234	0.196	0.154	0.261	0.189
725	0.204	0.205	0.23	0.274	0.235	0.264	0.257	0.302	0.255	0.29	0.283	0.237	0.184	0.257	0.203	0.282	0.293	0.232	0.228	0.189	0.171	0.168	0.258	0.346	0.229	0.344	0.23	0.242	0.315	0.334	0.329	0.246	0.164	0.198	0.18	0.181	0.161	0.227	0.214	0.21	0.126	0.241	0.217	0.19	0.235	0.196	0.154	0.262	0.19
726	0.204	0.205	0.23	0.275	0.236	0.264	0.258	0.302	0.256	0.29	0.284	0.237	0.184	0.258	0.203	0.283	0.293	0.232	0.228	0.189	0.171	0.169	0.258	0.347	0.23	0.345	0.231	0.242	0.316	0.334	0.329	0.247	0.165	0.198	0.18	0.181	0.162	0.227	0.215	0.21	0.126	0.242	0.217	0.19	0.235	0.197	0.154	0.262	0.19
727	0.205	0.206	0.23	0.275	0.236	0.264	0.258	0.302	0.257	0.291	0.284	0.237	0.184	0.258	0.203	0.283	0.294	0.233	0.229	0.189	0.171	0.169	0.259	0.347	0.23	0.346	0.231	0.243	0.316	0.335	0.33	0.248	0.165	0.199	0.18	0.182	0.162	0.228	0.215	0.211	0.127	0.242	0.218	0.191	0.236	0.197	0.155	0.263	0.191
728	0.205	0.206	0.231	0.276	0.237	0.265	0.259	0.303	0.257	0.291	0.285	0.238	0.185	0.259	0.204	0.284	0.294	0.233	0.229	0.189	0.172	0.17	0.259	0.348	0.23	0.347	0.232	0.243	0.317	0.336	0.33	0.248	0.165	0.199	0.18	0.182	0.162	0.228	0.216	0.211	0.127	0.243	0.218	0.191	0.236	0.197	0.155	0.263	0.191
729	0.206	0.206	0.231	0.276	0.237	0.265	0.259	0.304	0.258	0.292	0.285	0.238	0.185	0.259	0.204	0.284	0.295	0.234	0.23	0.19	0.172	0.17	0.26	0.348	0.231	0.347	0.232	0.243	0.317	0.336	0.33	0.248	0.166	0.199	0.181	0.182	0.163	0.228	0.216	0.211	0.127	0.243	0.219	0.192	0.237	0.198	0.155	0.264	0.192
730	0.206	0.207	0.231	0.277	0.238	0.266	0.26	0.304	0.258	0.292	0.286	0.239	0.185	0.26	0.204	0.285	0.295	0.234	0.231	0.19	0.172	0.17	0.26	0.349	0.231	0.348	0.232	0.244	0.318	0.337	0.331	0.249	0.166	0.2	0.181	0.183	0.163	0.229	0.216	0.212	0.127	0.243	0.219	0.192	0.237	0.198	0.156	0.264	0.192
731	0.207	0.207	0.232	0.277	0.238	0.266	0.26	0.305	0.259	0.293	0.286	0.239	0.186	0.26	0.205	0.285	0.296	0.235	0.231	0.19	0.173	0.171	0.261	0.35	0.232	0.349	0.233	0.244	0.319	0.338	0.331	0.249	0.166	0.2	0.181	0.183	0.163	0.229	0.217	0.212	0.127	0.244	0.219	0.192	0.238	0.199	0.156	0.265	0.193
732	0.207	0.208	0.232	0.278	0.238	0.267	0.261	0.305	0.259	0.293	0.287	0.24	0.186	0.261	0.205	0.285	0.296	0.235	0.232	0.191	0.173	0.171	0.261	0.35	0.232	0.349	0.233	0.245	0.319	0.338	0.332	0.25	0.167	0.2	0.181	0.183	0.164	0.23	0.217	0.212	0.128	0.245	0.22	0.193	0.238	0.199	0.156	0.265	0.193
733	0.207	0.208	0.232	0.278	0.239	0.267	0.261	0.306	0.26	0.294	0.287	0.24	0.186	0.261	0.205	0.286	0.297	0.235	0.232	0.191	0.173	0.171	0.262	0.351	0.232	0.35	0.234	0.245	0.32	0.339	0.332	0.25	0.167	0.201	0.182	0.184	0.164	0.23	0.218	0.213	0.128	0.245	0.22	0.193	0.239	0.199	0.157	0.266	0.194
734	0.208	0.208	0.233	0.279	0.239	0.268	0.262	0.306	0.26	0.294	0.288	0.241	0.187	0.262	0.205	0.286	0.297	0.236	0.232	0.191	0.173	0.172	0.262	0.351	0.233	0.351	0.234	0.246	0.32	0.339	0.333	0.251	0.167	0.201	0.182	0.184	0.164	0.231	0.218	0.213	0.128	0.245	0.221	0.193	0.239	0.2	0.157	0.266	0.194
735	0.208	0.209	0.233	0.279	0.24	0.268	0.262	0.307	0.261	0.295	0.288	0.241	0.187	0.262	0.206	0.287	0.298	0.236	0.233	0.191	0.174	0.172	0.262	0.352	0.233	0.352	0.234	0.246	0.321	0.34	0.333	0.251	0.167	0.202	0.182	0.184	0.164	0.231	0.218	0.213	0.128	0.246	0.221	0.194	0.24	0.2	0.157	0.267	0.194
736	0.209	0.209	0.233	0.28	0.24	0.269	0.263	0.307	0.262	0.295	0.289	0.241	0.187	0.263	0.206	0.287	0.298	0.237	0.233	0.192	0.174	0.172	0.263	0.352	0.234	0.352	0.235	0.247	0.321	0.341	0.333	0.252	0.168	0.202	0.182	0.185	0.165	0.232	0.219	0.214	0.128	0.246	0.222	0.194	0.24	0.2	0.158	0.267	0.195
737	0.209	0.21	0.234	0.28	0.241	0.269	0.263	0.307	0.262	0.295	0.289	0.242	0.188	0.263	0.206	0.288	0.299	0.237	0.234	0.192	0.174	0.173	0.263	0.353	0.234	0.353	0.235	0.247	0.322	0.341	0.334	0.252	0.168	0.202	0.183	0.185	0.165	0.232	0.219	0.214	0.129	0.247	0.222	0.195	0.241	0.201	0.158	0.268	0.195
738	0.21	0.21	0.234	0.281	0.241	0.269	0.263	0.308	0.263	0.296	0.29	0.242	0.188	0.263	0.207	0.288	0.299	0.238	0.234	0.192	0.174	0.173	0.264	0.353	0.235	0.354	0.236	0.247	0.323	0.342	0.334	0.253	0.168	0.203	0.183	0.185	0.165	0.233	0.22	0.215	0.129	0.247	0.223	0.195	0.241	0.201	0.158	0.268	0.196
739	0.21	0.211	0.235	0.281	0.241	0.27	0.264	0.308	0.263	0.296	0.29	0.243	0.188	0.264	0.207	0.289	0.3	0.238	0.235	0.193	0.175	0.173	0.264	0.354	0.235	0.355	0.236	0.248	0.323	0.343	0.335	0.253	0.169	0.203	0.183	0.186	0.166	0.233	0.22	0.215	0.129	0.248	0.223	0.195	0.242	0.201	0.158	0.269	0.196
740	0.211	0.211	0.235	0.282	0.242	0.27	0.265	0.309	0.264	0.297	0.291	0.243	0.189	0.264	0.207	0.289	0.3	0.239	0.235	0.193	0.175	0.174	0.265	0.355	0.235	0.355	0.237	0.248	0.324	0.343	0.335	0.254	0.169	0.204	0.184	0.186	0.166	0.234	0.221	0.215	0.129	0.248	0.224	0.196	0.242	0.202	0.159	0.269	0.197
741	0.211	0.212	0.235	0.282	0.242	0.271	0.265	0.309	0.264	0.297	0.292	0.244	0.189	0.265	0.208	0.29	0.301	0.239	0.236	0.193	0.175	0.174	0.265	0.355	0.236	0.356	0.237	0.249	0.324	0.344	0.336	0.254	0.169	0.204	0.184	0.186	0.166	0.234	0.221	0.216	0.129	0.249	0.224	0.196	0.243	0.202	0.159	0.27	0.197
742	0.211	0.212	0.236	0.283	0.243	0.271	0.266	0.31	0.265	0.298	0.292	0.244	0.189	0.265	0.208	0.29	0.302	0.239	0.236	0.194	0.175	0.174	0.265	0.356	0.236	0.357	0.238	0.249	0.325	0.345	0.336	0.255	0.169	0.204	0.184	0.187	0.167	0.235	0.222	0.216	0.13	0.249	0.224	0.197	0.243	0.202	0.159	0.27	0.198
743	0.212	0.212	0.236	0.283	0.243	0.272	0.266	0.31	0.265	0.298	0.293	0.245	0.189	0.266	0.208	0.291	0.302	0.24	0.237	0.194	0.176	0.175	0.266	0.356	0.237	0.357	0.238	0.25	0.325	0.345	0.336	0.255	0.17	0.205	0.185	0.187	0.167	0.235	0.222	0.216	0.13	0.249	0.225	0.197	0.243	0.203	0.16	0.271	0.198
744	0.212	0.213	0.236	0.284	0.244	0.272	0.267	0.311	0.266	0.299	0.293	0.245	0.19	0.266	0.208	0.291	0.303	0.24	0.237	0.194	0.176	0.175	0.266	0.357	0.237	0.358	0.238	0.25	0.326	0.346	0.337	0.256	0.17	0.205	0.185	0.188	0.167	0.236	0.222	0.217	0.13	0.25	0.225	0.197	0.244	0.203	0.16	0.271	0.198
745	0.213	0.213	0.237	0.284	0.244	0.273	0.267	0.311	0.267	0.299	0.294	0.245	0.19	0.267	0.209	0.292	0.303	0.241	0.238	0.194	0.176	0.176	0.267	0.357	0.237	0.359	0.239	0.251	0.327	0.347	0.337	0.256	0.17	0.206	0.185	0.188	0.168	0.236	0.223	0.217	0.13	0.25	0.226	0.198	0.244	0.204	0.16	0.272	0.199
746	0.213	0.214	0.237	0.285	0.245	0.273	0.267	0.312	0.267	0.3	0.294	0.246	0.19	0.267	0.209	0.292	0.304	0.241	0.238	0.195	0.176	0.176	0.267	0.358	0.238	0.359	0.239	0.251	0.327	0.347	0.338	0.257	0.171	0.206	0.186	0.188	0.168	0.237	0.223	0.218	0.13	0.251	0.226	0.198	0.245	0.204	0.161	0.272	0.199
747	0.214	0.214	0.237	0.285	0.245	0.274	0.268	0.312	0.268	0.3	0.295	0.246	0.191	0.268	0.209	0.293	0.304	0.242	0.239	0.195	0.177	0.176	0.268	0.358	0.238	0.36	0.24	0.252	0.328	0.348	0.338	0.257	0.171	0.206	0.186	0.189	0.168	0.237	0.224	0.218	0.131	0.251	0.227	0.199	0.246	0.204	0.161	0.273	0.2
748	0.214	0.215	0.238	0.286	0.245	0.274	0.268	0.313	0.268	0.301	0.295	0.247	0.191	0.268	0.21	0.293	0.305	0.242	0.239	0.195	0.177	0.177	0.268	0.359	0.239	0.361	0.24	0.252	0.328	0.348	0.338	0.258	0.171	0.207	0.187	0.189	0.169	0.238	0.224	0.218	0.131	0.252	0.227	0.199	0.246	0.205	0.161	0.273	0.2
749	0.214	0.215	0.238	0.286	0.246	0.274	0.269	0.313	0.269	0.301	0.296	0.247	0.191	0.269	0.21	0.293	0.305	0.242	0.24	0.196	0.177	0.177	0.268	0.359	0.239	0.362	0.241	0.252	0.329	0.349	0.339	0.258	0.172	0.207	0.187	0.189	0.169	0.238	0.224	0.219	0.131	0.252	0.228	0.199	0.246	0.205	0.162	0.274	0.201
750	0.215	0.215	0.238	0.287	0.246	0.275	0.269	0.314	0.269	0.302	0.296	0.248	0.192	0.269	0.21	0.294	0.306	0.243	0.24	0.196	0.178	0.177	0.269	0.36	0.239	0.362	0.241	0.253	0.329	0.35	0.339	0.259	0.172	0.207	0.188	0.19	0.169	0.239	0.225	0.219	0.131	0.253	0.228	0.2	0.247	0.205	0.162	0.274	0.201
751	0.215	0.216	0.239	0.287	0.247	0.275	0.27	0.314	0.27	0.302	0.297	0.248	0.192	0.27	0.21	0.294	0.306	0.243	0.241	0.196	0.178	0.178	0.269	0.36	0.24	0.363	0.242	0.253	0.33	0.35	0.34	0.259	0.172	0.208	0.188	0.19	0.169	0.239	0.225	0.219	0.131	0.253	0.228	0.2	0.247	0.206	0.162	0.274	0.201
752	0.216	0.216	0.239	0.288	0.247	0.276	0.27	0.315	0.271	0.303	0.297	0.249	0.192	0.27	0.211	0.295	0.307	0.244	0.241	0.196	0.178	0.178	0.27	0.361	0.24	0.364	0.242	0.254	0.33	0.351	0.34	0.259	0.172	0.208	0.189	0.19	0.17	0.239	0.226	0.22	0.131	0.254	0.229	0.201	0.248	0.206	0.162	0.275	0.202
753	0.216	0.217	0.239	0.288	0.248	0.276	0.271	0.315	0.271	0.303	0.298	0.249	0.192	0.271	0.211	0.295	0.307	0.244	0.242	0.197	0.178	0.178	0.27	0.361	0.241	0.364	0.242	0.254	0.331	0.352	0.34	0.26	0.173	0.208	0.189	0.19	0.17	0.24	0.226	0.22	0.132	0.254	0.229	0.201	0.248	0.206	0.163	0.275	0.202
754	0.217	0.217	0.24	0.289	0.248	0.277	0.271	0.316	0.272	0.304	0.298	0.249	0.193	0.271	0.211	0.296	0.308	0.245	0.242	0.197	0.179	0.179	0.27	0.362	0.241	0.365	0.243	0.255	0.331	0.352	0.341	0.26	0.173	0.209	0.19	0.191	0.17	0.24	0.227	0.22	0.132	0.254	0.23	0.201	0.249	0.207	0.163	0.276	0.203
755	0.217	0.217	0.24	0.289	0.249	0.277	0.272	0.316	0.272	0.304	0.299	0.25	0.193	0.271	0.212	0.296	0.308	0.245	0.243	0.197	0.179	0.179	0.271	0.363	0.242	0.366	0.243	0.255	0.332	0.353	0.341	0.261	0.173	0.209	0.19	0.191	0.171	0.241	0.227	0.221	0.132	0.255	0.23	0.202	0.249	0.207	0.163	0.276	0.203
756	0.217	0.218	0.241	0.29	0.249	0.277	0.272	0.316	0.273	0.305	0.3	0.25	0.193	0.272	0.212	0.296	0.308	0.245	0.243	0.197	0.179	0.179	0.271	0.363	0.242	0.366	0.244	0.256	0.333	0.353	0.342	0.261	0.174	0.21	0.191	0.191	0.171	0.241	0.227	0.221	0.132	0.255	0.231	0.202	0.25	0.207	0.164	0.277	0.204
757	0.218	0.218	0.241	0.29	0.249	0.278	0.273	0.317	0.273	0.305	0.3	0.251	0.194	0.272	0.212	0.297	0.309	0.246	0.244	0.198	0.179	0.18	0.272	0.364	0.242	0.367	0.244	0.256	0.333	0.354	0.342	0.262	0.174	0.21	0.191	0.192	0.171	0.242	0.228	0.222	0.132	0.256	0.231	0.202	0.25	0.208	0.164	0.277	0.204
758	0.218	0.219	0.241	0.291	0.25	0.278	0.273	0.317	0.274	0.305	0.301	0.251	0.194	0.273	0.212	0.297	0.309	0.246	0.244	0.198	0.18	0.18	0.272	0.364	0.243	0.368	0.245	0.256	0.334	0.355	0.342	0.262	0.174	0.21	0.192	0.192	0.172	0.242	0.228	0.222	0.133	0.256	0.231	0.203	0.251	0.208	0.164	0.278	0.204
759	0.219	0.219	0.242	0.291	0.25	0.279	0.274	0.318	0.275	0.306	0.301	0.252	0.194	0.273	0.213	0.298	0.31	0.247	0.245	0.198	0.18	0.18	0.272	0.365	0.243	0.368	0.245	0.257	0.334	0.355	0.343	0.262	0.174	0.211	0.192	0.192	0.172	0.243	0.229	0.222	0.133	0.257	0.232	0.203	0.251	0.208	0.164	0.278	0.205
760	0.219	0.219	0.242	0.292	0.251	0.279	0.274	0.318	0.275	0.306	0.302	0.252	0.195	0.274	0.213	0.298	0.31	0.247	0.245	0.199	0.18	0.181	0.273	0.365	0.243	0.369	0.245	0.257	0.335	0.356	0.343	0.263	0.175	0.211	0.192	0.193	0.172	0.243	0.229	0.223	0.133	0.257	0.232	0.203	0.252	0.209	0.165	0.278	0.205
761	0.219	0.22	0.242	0.292	0.251	0.28	0.275	0.319	0.276	0.307	0.302	0.252	0.195	0.274	0.213	0.299	0.311	0.247	0.246	0.199	0.18	0.181	0.273	0.366	0.244	0.37	0.246	0.258	0.335	0.356	0.343	0.263	0.175	0.211	0.193	0.193	0.173	0.243	0.229	0.223	0.133	0.258	0.233	0.204	0.252	0.209	0.165	0.279	0.206
762	0.22	0.22	0.243	0.293	0.252	0.28	0.275	0.319	0.276	0.307	0.303	0.253	0.195	0.275	0.214	0.299	0.311	0.248	0.246	0.199	0.181	0.181	0.274	0.366	0.244	0.37	0.246	0.258	0.336	0.357	0.344	0.264	0.175	0.212	0.193	0.193	0.173	0.244	0.23	0.223	0.133	0.258	0.233	0.204	0.253	0.209	0.165	0.279	0.206
763	0.22	0.221	0.243	0.293	0.252	0.28	0.276	0.32	0.277	0.308	0.303	0.253	0.195	0.275	0.214	0.3	0.312	0.248	0.246	0.199	0.181	0.182	0.274	0.367	0.245	0.371	0.247	0.258	0.336	0.357	0.344	0.264	0.176	0.212	0.194	0.194	0.173	0.244	0.23	0.224	0.134	0.258	0.234	0.205	0.253	0.209	0.166	0.28	0.206
764	0.221	0.221	0.243	0.294	0.252	0.281	0.276	0.32	0.277	0.308	0.304	0.254	0.196	0.276	0.214	0.3	0.312	0.249	0.247	0.2	0.181	0.182	0.274	0.367	0.245	0.372	0.247	0.259	0.337	0.358	0.344	0.265	0.176	0.212	0.194	0.194	0.173	0.245	0.231	0.224	0.134	0.259	0.234	0.205	0.253	0.21	0.166	0.28	0.207
765	0.221	0.221	0.244	0.294	0.253	0.281	0.277	0.32	0.278	0.309	0.304	0.254	0.196	0.276	0.214	0.3	0.313	0.249	0.247	0.2	0.181	0.182	0.275	0.367	0.245	0.372	0.248	0.259	0.337	0.359	0.345	0.265	0.176	0.213	0.194	0.194	0.174	0.245	0.231	0.224	0.134	0.259	0.234	0.205	0.254	0.21	0.166	0.281	0.207
766	0.221	0.222	0.244	0.295	0.253	0.282	0.277	0.321	0.278	0.309	0.305	0.255	0.196	0.277	0.215	0.301	0.313	0.249	0.248	0.2	0.182	0.183	0.275	0.368	0.246	0.373	0.248	0.26	0.338	0.359	0.345	0.265	0.176	0.213	0.195	0.195	0.174	0.246	0.231	0.225	0.134	0.26	0.235	0.206	0.254	0.21	0.167	0.281	0.208
767	0.222	0.222	0.244	0.295	0.254	0.282	0.278	0.321	0.279	0.309	0.305	0.255	0.197	0.277	0.215	0.301	0.314	0.25	0.248	0.2	0.182	0.183	0.275	0.369	0.246	0.374	0.249	0.26	0.338	0.36	0.345	0.266	0.177	0.214	0.195	0.195	0.174	0.246	0.232	0.225	0.134	0.26	0.235	0.206	0.255	0.211	0.167	0.281	0.208
768	0.222	0.223	0.245	0.295	0.254	0.282	0.278	0.322	0.279	0.31	0.306	0.255	0.197	0.277	0.215	0.302	0.314	0.25	0.249	0.201	0.182	0.183	0.276	0.369	0.246	0.374	0.249	0.261	0.339	0.36	0.346	0.266	0.177	0.214	0.195	0.195	0.175	0.246	0.232	0.225	0.134	0.26	0.236	0.206	0.255	0.211	0.167	0.282	0.209
769	0.223	0.223	0.245	0.296	0.254	0.283	0.278	0.322	0.28	0.31	0.306	0.256	0.197	0.278	0.215	0.302	0.315	0.251	0.249	0.201	0.182	0.184	0.276	0.369	0.247	0.375	0.249	0.261	0.339	0.361	0.346	0.267	0.177	0.214	0.195	0.195	0.175	0.247	0.233	0.226	0.135	0.261	0.236	0.207	0.256	0.211	0.167	0.282	0.209
770	0.223	0.223	0.245	0.296	0.255	0.283	0.279	0.323	0.28	0.311	0.307	0.256	0.198	0.278	0.216	0.302	0.315	0.251	0.25	0.201	0.182	0.184	0.276	0.37	0.247	0.376	0.25	0.261	0.339	0.361	0.346	0.267	0.178	0.215	0.196	0.196	0.175	0.247	0.233	0.226	0.135	0.261	0.236	0.207	0.256	0.212	0.168	0.283	0.209
771	0.223	0.224	0.246	0.297	0.255	0.284	0.279	0.323	0.281	0.311	0.307	0.257	0.198	0.279	0.216	0.303	0.315	0.251	0.25	0.201	0.183	0.184	0.277	0.37	0.247	0.376	0.25	0.262	0.34	0.362	0.347	0.267	0.178	0.215	0.196	0.196	0.175	0.248	0.233	0.226	0.135	0.261	0.237	0.208	0.257	0.212	0.168	0.283	0.21
772	0.224	0.224	0.246	0.297	0.256	0.284	0.28	0.323	0.281	0.312	0.308	0.257	0.198	0.279	0.216	0.303	0.316	0.252	0.25	0.202	0.183	0.185	0.277	0.371	0.248	0.377	0.251	0.262	0.34	0.362	0.347	0.268	0.178	0.215	0.196	0.196	0.176	0.248	0.234	0.227	0.135	0.262	0.237	0.208	0.257	0.212	0.168	0.283	0.21
773	0.224	0.225	0.246	0.298	0.256	0.284	0.28	0.324	0.282	0.312	0.308	0.257	0.198	0.28	0.216	0.304	0.316	0.252	0.251	0.202	0.183	0.185	0.277	0.371	0.248	0.378	0.251	0.263	0.341	0.363	0.347	0.268	0.178	0.216	0.196	0.197	0.176	0.249	0.234	0.227	0.135	0.262	0.238	0.208	0.258	0.213	0.168	0.284	0.211
774	0.225	0.225	0.247	0.298	0.256	0.285	0.281	0.324	0.282	0.312	0.309	0.258	0.199	0.28	0.217	0.304	0.317	0.252	0.251	0.202	0.183	0.185	0.278	0.372	0.249	0.378	0.251	0.263	0.341	0.364	0.347	0.269	0.179	0.216	0.196	0.197	0.176	0.249	0.234	0.227	0.135	0.263	0.238	0.209	0.258	0.213	0.169	0.284	0.211
775	0.225	0.226	0.247	0.299	0.257	0.285	0.281	0.325	0.283	0.313	0.309	0.258	0.199	0.28	0.217	0.304	0.317	0.253	0.252	0.202	0.184	0.186	0.278	0.372	0.249	0.379	0.252	0.264	0.342	0.364	0.348	0.269	0.179	0.216	0.197	0.197	0.176	0.249	0.235	0.228	0.136	0.263	0.238	0.209	0.258	0.213	0.169	0.285	0.211
776	0.225	0.226	0.247	0.299	0.257	0.286	0.282	0.325	0.283	0.313	0.31	0.259	0.199	0.281	0.217	0.305	0.318	0.253	0.252	0.203	0.184	0.186	0.278	0.373	0.249	0.379	0.252	0.264	0.342	0.365	0.348	0.269	0.179	0.217	0.197	0.197	0.177	0.25	0.235	0.228	0.136	0.263	0.239	0.209	0.259	0.213	0.169	0.285	0.212
777	0.226	0.226	0.248	0.299	0.258	0.286	0.282	0.325	0.284	0.314	0.31	0.259	0.199	0.281	0.217	0.305	0.318	0.253	0.252	0.203	0.184	0.186	0.279	0.373	0.25	0.38	0.253	0.265	0.343	0.365	0.348	0.27	0.179	0.217	0.197	0.198	0.177	0.25	0.235	0.228	0.136	0.264	0.239	0.21	0.259	0.214	0.17	0.285	0.212
778	0.226	0.227	0.248	0.3	0.258	0.286	0.282	0.326	0.284	0.314	0.311	0.259	0.2	0.282	0.218	0.305	0.318	0.254	0.253	0.203	0.184	0.186	0.279	0.374	0.25	0.381	0.253	0.265	0.343	0.366	0.349	0.27	0.18	0.217	0.197	0.198	0.177	0.251	0.236	0.229	0.136	0.264	0.24	0.21	0.26	0.214	0.17	0.286	0.212
779	0.227	0.227	0.248	0.3	0.258	0.287	0.283	0.326	0.285	0.314	0.311	0.26	0.2	0.282	0.218	0.306	0.319	0.254	0.253	0.203	0.185	0.187	0.279	0.374	0.25	0.381	0.253	0.265	0.344	0.366	0.349	0.27	0.18	0.218	0.197	0.198	0.178	0.251	0.236	0.229	0.136	0.265	0.24	0.21	0.26	0.214	0.17	0.286	0.213
780	0.227	0.228	0.249	0.301	0.259	0.287	0.283	0.327	0.285	0.315	0.312	0.26	0.2	0.283	0.218	0.306	0.319	0.254	0.254	0.204	0.185	0.187	0.28	0.375	0.251	0.382	0.254	0.266	0.344	0.367	0.349	0.271	0.18	0.218	0.197	0.198	0.178	0.251	0.237	0.229	0.137	0.265	0.24	0.211	0.261	0.215	0.171	0.286	0.213
781	0.227	0.228	0.249	0.301	0.259	0.288	0.284	0.327	0.286	0.315	0.312	0.261	0.201	0.283	0.218	0.307	0.32	0.255	0.254	0.204	0.185	0.187	0.28	0.375	0.251	0.382	0.254	0.266	0.344	0.367	0.349	0.271	0.18	0.218	0.198	0.199	0.178	0.252	0.237	0.229	0.137	0.265	0.241	0.211	0.261	0.215	0.171	0.287	0.214
782	0.228	0.228	0.249	0.302	0.26	0.288	0.284	0.327	0.286	0.316	0.312	0.261	0.201	0.284	0.219	0.307	0.32	0.255	0.254	0.204	0.185	0.188	0.28	0.375	0.251	0.383	0.255	0.267	0.345	0.368	0.35	0.271	0.181	0.218	0.198	0.199	0.178	0.252	0.237	0.23	0.137	0.266	0.241	0.211	0.262	0.215	0.171	0.287	0.214
783	0.228	0.229	0.25	0.302	0.26	0.288	0.285	0.328	0.287	0.316	0.313	0.261	0.201	0.284	0.219	0.307	0.321	0.256	0.255	0.204	0.186	0.188	0.281	0.376	0.252	0.384	0.255	0.267	0.345	0.368	0.35	0.272	0.181	0.219	0.198	0.199	0.179	0.252	0.238	0.23	0.137	0.266	0.242	0.212	0.262	0.215	0.171	0.288	0.214
784	0.228	0.229	0.25	0.302	0.26	0.289	0.285	0.328	0.287	0.316	0.313	0.262	0.201	0.285	0.219	0.308	0.321	0.256	0.255	0.205	0.186	0.188	0.281	0.376	0.252	0.384	0.255	0.267	0.346	0.369	0.35	0.272	0.181	0.219	0.198	0.2	0.179	0.253	0.238	0.23	0.137	0.266	0.242	0.212	0.262	0.216	0.172	0.288	0.215
785	0.229	0.229	0.25	0.303	0.261	0.289	0.285	0.328	0.288	0.317	0.314	0.262	0.202	0.285	0.219	0.308	0.321	0.256	0.256	0.205	0.186	0.188	0.281	0.377	0.252	0.385	0.256	0.268	0.346	0.369	0.35	0.272	0.182	0.219	0.198	0.2	0.179	0.253	0.238	0.231	0.137	0.267	0.242	0.212	0.263	0.216	0.172	0.288	0.215
786	0.229	0.23	0.251	0.303	0.261	0.289	0.286	0.329	0.288	0.317	0.314	0.263	0.202	0.285	0.22	0.308	0.322	0.257	0.256	0.205	0.186	0.189	0.281	0.377	0.252	0.385	0.256	0.268	0.347	0.37	0.351	0.273	0.182	0.22	0.198	0.2	0.18	0.254	0.239	0.231	0.138	0.267	0.243	0.213	0.263	0.216	0.172	0.289	0.215
787	0.229	0.23	0.251	0.304	0.262	0.29	0.286	0.329	0.289	0.318	0.315	0.263	0.202	0.286	0.22	0.309	0.322	0.257	0.256	0.205	0.187	0.189	0.282	0.378	0.253	0.386	0.257	0.269	0.347	0.37	0.351	0.273	0.182	0.22	0.198	0.2	0.18	0.254	0.239	0.231	0.138	0.267	0.243	0.213	0.264	0.217	0.172	0.289	0.216
788	0.23	0.231	0.251	0.304	0.262	0.29	0.287	0.33	0.289	0.318	0.315	0.263	0.203	0.286	0.22	0.309	0.322	0.257	0.257	0.206	0.187	0.189	0.282	0.378	0.253	0.387	0.257	0.269	0.347	0.371	0.351	0.274	0.182	0.22	0.199	0.201	0.18	0.254	0.239	0.232	0.138	0.268	0.243	0.213	0.264	0.217	0.173	0.289	0.216
789	0.23	0.231	0.251	0.305	0.262	0.29	0.287	0.33	0.29	0.318	0.316	0.264	0.203	0.287	0.22	0.309	0.323	0.257	0.257	0.206	0.187	0.19	0.282	0.378	0.253	0.387	0.257	0.269	0.348	0.371	0.351	0.274	0.183	0.221	0.199	0.201	0.18	0.255	0.24	0.232	0.138	0.268	0.244	0.214	0.264	0.217	0.173	0.29	0.216
790	0.23	0.231	0.252	0.305	0.263	0.291	0.288	0.33	0.29	0.319	0.316	0.264	0.203	0.287	0.221	0.31	0.323	0.258	0.257	0.206	0.187	0.19	0.282	0.379	0.254	0.388	0.258	0.27	0.348	0.372	0.351	0.274	0.183	0.221	0.199	0.201	0.181	0.255	0.24	0.232	0.138	0.268	0.244	0.214	0.265	0.217	0.173	0.29	0.217
791	0.231	0.232	0.252	0.305	0.263	0.291	0.288	0.331	0.291	0.319	0.317	0.264	0.203	0.287	0.221	0.31	0.324	0.258	0.258	0.206	0.188	0.19	0.283	0.379	0.254	0.388	0.258	0.27	0.349	0.372	0.352	0.274	0.183	0.221	0.199	0.201	0.181	0.255	0.24	0.232	0.138	0.269	0.244	0.214	0.265	0.218	0.173	0.29	0.217
792	0.231	0.232	0.252	0.306	0.263	0.291	0.288	0.331	0.291	0.319	0.317	0.265	0.204	0.288	0.221	0.31	0.324	0.258	0.258	0.206	0.188	0.19	0.283	0.38	0.254	0.389	0.259	0.271	0.349	0.373	0.352	0.275	0.183	0.221	0.199	0.202	0.181	0.256	0.241	0.233	0.139	0.269	0.245	0.215	0.266	0.218	0.174	0.291	0.217
793	0.231	0.232	0.253	0.306	0.264	0.292	0.289	0.331	0.292	0.32	0.317	0.265	0.204	0.288	0.221	0.311	0.324	0.259	0.258	0.207	0.188	0.191	0.283	0.38	0.255	0.389	0.259	0.271	0.349	0.373	0.352	0.275	0.184	0.222	0.199	0.202	0.181	0.256	0.241	0.233	0.139	0.27	0.245	0.215	0.266	0.218	0.174	0.291	0.218
794	0.232	0.233	0.253	0.307	0.264	0.292	0.289	0.332	0.292	0.32	0.318	0.266	0.204	0.289	0.221	0.311	0.325	0.259	0.259	0.207	0.188	0.191	0.283	0.38	0.255	0.39	0.259	0.271	0.35	0.374	0.352	0.275	0.184	0.222	0.199	0.202	0.182	0.256	0.241	0.233	0.139	0.27	0.246	0.215	0.266	0.218	0.174	0.291	0.218
795	0.232	0.233	0.253	0.307	0.264	0.293	0.29	0.332	0.293	0.32	0.318	0.266	0.204	0.289	0.222	0.311	0.325	0.259	0.259	0.207	0.188	0.191	0.284	0.381	0.255	0.39	0.26	0.272	0.35	0.374	0.352	0.276	0.184	0.222	0.199	0.202	0.182	0.257	0.242	0.234	0.139	0.27	0.246	0.216	0.267	0.219	0.174	0.291	0.218
796	0.233	0.233	0.253	0.307	0.265	0.293	0.29	0.332	0.293	0.321	0.319	0.266	0.205	0.289	0.222	0.312	0.325	0.26	0.259	0.207	0.189	0.191	0.284	0.381	0.256	0.391	0.26	0.272	0.35	0.375	0.353	0.276	0.184	0.223	0.199	0.202	0.182	0.257	0.242	0.234	0.139	0.271	0.246	0.216	0.267	0.219	0.175	0.292	0.219
797	0.233	0.234	0.254	0.308	0.265	0.293	0.29	0.333	0.294	0.321	0.319	0.267	0.205	0.29	0.222	0.312	0.326	0.26	0.26	0.207	0.189	0.192	0.284	0.381	0.256	0.392	0.261	0.273	0.351	0.375	0.353	0.276	0.185	0.223	0.199	0.203	0.182	0.258	0.243	0.234	0.139	0.271	0.247	0.216	0.268	0.219	0.175	0.292	0.219
798	0.233	0.234	0.254	0.308	0.266	0.293	0.291	0.333	0.294	0.322	0.32	0.267	0.205	0.29	0.222	0.312	0.326	0.26	0.26	0.208	0.189	0.192	0.284	0.382	0.256	0.392	0.261	0.273	0.351	0.376	0.353	0.276	0.185	0.223	0.2	0.203	0.183	0.258	0.243	0.234	0.14	0.271	0.247	0.217	0.268	0.219	0.175	0.292	0.219
799	0.234	0.234	0.254	0.308	0.266	0.294	0.291	0.333	0.294	0.322	0.32	0.267	0.206	0.291	0.223	0.312	0.326	0.261	0.26	0.208	0.189	0.192	0.285	0.382	0.256	0.393	0.261	0.273	0.352	0.376	0.353	0.277	0.185	0.223	0.2	0.203	0.183	0.258	0.243	0.234	0.14	0.271	0.247	0.217	0.268	0.22	0.175	0.293	0.22
800	0.234	0.235	0.255	0.309	0.266	0.294	0.292	0.334	0.295	0.322	0.32	0.268	0.206	0.291	0.223	0.313	0.327	0.261	0.261	0.208	0.19	0.192	0.285	0.383	0.257	0.393	0.262	0.274	0.352	0.377	0.353	0.277	0.185	0.224	0.2	0.203	0.183	0.258	0.243	0.235	0.14	0.272	0.248	0.217	0.269	0.22	0.176	0.293	0.22
801	0.234	0.235	0.255	0.309	0.267	0.294	0.292	0.334	0.295	0.322	0.321	0.268	0.206	0.291	0.223	0.313	0.327	0.261	0.261	0.208	0.19	0.193	0.285	0.383	0.257	0.394	0.262	0.274	0.352	0.377	0.353	0.277	0.186	0.224	0.2	0.204	0.183	0.259	0.244	0.235	0.14	0.272	0.248	0.217	0.269	0.22	0.176	0.293	0.22
802	0.235	0.236	0.255	0.31	0.267	0.295	0.293	0.334	0.296	0.323	0.321	0.268	0.206	0.292	0.223	0.313	0.327	0.262	0.261	0.208	0.19	0.193	0.285	0.383	0.257	0.394	0.262	0.274	0.353	0.378	0.353	0.278	0.186	0.224	0.2	0.204	0.184	0.259	0.244	0.235	0.14	0.272	0.248	0.218	0.27	0.22	0.176	0.294	0.221
803	0.235	0.236	0.255	0.31	0.267	0.295	0.293	0.335	0.296	0.323	0.322	0.269	0.206	0.292	0.223	0.314	0.328	0.262	0.262	0.209	0.19	0.193	0.286	0.384	0.258	0.395	0.263	0.275	0.353	0.378	0.354	0.278	0.186	0.225	0.2	0.204	0.184	0.259	0.244	0.236	0.14	0.273	0.249	0.218	0.27	0.22	0.176	0.294	0.221
804	0.235	0.236	0.256	0.31	0.268	0.295	0.293	0.335	0.297	0.323	0.322	0.269	0.207	0.293	0.223	0.314	0.328	0.262	0.262	0.209	0.19	0.193	0.286	0.384	0.258	0.395	0.263	0.275	0.353	0.378	0.354	0.278	0.186	0.225	0.2	0.204	0.184	0.26	0.245	0.236	0.141	0.273	0.249	0.218	0.27	0.221	0.177	0.294	0.221
805	0.235	0.237	0.256	0.311	0.268	0.296	0.294	0.335	0.297	0.324	0.323	0.269	0.207	0.293	0.224	0.314	0.328	0.262	0.262	0.209	0.191	0.194	0.286	0.384	0.258	0.396	0.264	0.276	0.353	0.379	0.354	0.278	0.186	0.225	0.2	0.204	0.184	0.26	0.245	0.236	0.141	0.273	0.249	0.219	0.271	0.221	0.177	0.294	0.222
806	0.236	0.237	0.256	0.311	0.268	0.296	0.294	0.336	0.297	0.324	0.323	0.27	0.207	0.293	0.224	0.314	0.329	0.263	0.263	0.209	0.191	0.194	0.286	0.385	0.258	0.396	0.264	0.276	0.354	0.379	0.354	0.279	0.187	0.225	0.2	0.205	0.185	0.261	0.245	0.236	0.141	0.274	0.25	0.219	0.271	0.221	0.177	0.294	0.222
807	0.236	0.237	0.256	0.311	0.269	0.296	0.294	0.336	0.298	0.325	0.323	0.27	0.208	0.294	0.224	0.315	0.329	0.263	0.263	0.209	0.191	0.194	0.286	0.385	0.259	0.397	0.264	0.276	0.354	0.38	0.354	0.279	0.187	0.225	0.2	0.205	0.185	0.261	0.246	0.237	0.141	0.274	0.25	0.219	0.271	0.221	0.177	0.295	0.222
808	0.236	0.238	0.257	0.312	0.269	0.297	0.295	0.336	0.298	0.325	0.324	0.27	0.208	0.294	0.224	0.315	0.329	0.263	0.263	0.21	0.191	0.194	0.287	0.385	0.259	0.397	0.265	0.277	0.355	0.38	0.354	0.279	0.187	0.226	0.2	0.205	0.185	0.261	0.246	0.237	0.141	0.274	0.25	0.22	0.272	0.222	0.178	0.295	0.223
809	0.237	0.238	0.257	0.312	0.269	0.297	0.295	0.337	0.299	0.325	0.324	0.271	0.208	0.295	0.225	0.315	0.33	0.263	0.263	0.21	0.192	0.195	0.287	0.386	0.259	0.398	0.265	0.277	0.355	0.381	0.354	0.279	0.187	0.226	0.201	0.205	0.185	0.261	0.246	0.237	0.141	0.275	0.251	0.22	0.272	0.222	0.178	0.295	0.223
810	0.237	0.238	0.257	0.312	0.27	0.297	0.295	0.337	0.299	0.325	0.325	0.271	0.208	0.295	0.225	0.316	0.33	0.264	0.264	0.21	0.192	0.195	0.287	0.386	0.259	0.398	0.265	0.277	0.355	0.381	0.354	0.28	0.188	0.226	0.201	0.205	0.186	0.262	0.246	0.237	0.142	0.275	0.251	0.22	0.272	0.222	0.178	0.295	0.223
811	0.237	0.238	0.257	0.313	0.27	0.297	0.296	0.337	0.3	0.326	0.325	0.271	0.209	0.295	0.225	0.316	0.33	0.264	0.264	0.21	0.192	0.195	0.287	0.386	0.26	0.399	0.266	0.278	0.355	0.381	0.355	0.28	0.188	0.227	0.201	0.206	0.186	0.262	0.247	0.237	0.142	0.275	0.251	0.221	0.273	0.222	0.178	0.296	0.223
812	0.238	0.239	0.257	0.313	0.27	0.298	0.296	0.337	0.3	0.326	0.325	0.272	0.209	0.296	0.225	0.316	0.33	0.264	0.264	0.21	0.192	0.195	0.287	0.386	0.26	0.399	0.266	0.278	0.356	0.382	0.355	0.28	0.188	0.227	0.201	0.206	0.186	0.262	0.247	0.238	0.142	0.275	0.252	0.221	0.273	0.222	0.178	0.296	0.224
813	0.238	0.239	0.258	0.313	0.271	0.298	0.297	0.338	0.3	0.326	0.326	0.272	0.209	0.296	0.225	0.316	0.331	0.264	0.265	0.211	0.192	0.195	0.288	0.387	0.26	0.399	0.266	0.278	0.356	0.382	0.355	0.28	0.188	0.227	0.201	0.206	0.186	0.262	0.247	0.238	0.142	0.276	0.252	0.221	0.273	0.223	0.179	0.296	0.224
814	0.238	0.239	0.258	0.314	0.271	0.298	0.297	0.338	0.301	0.327	0.326	0.272	0.209	0.296	0.225	0.317	0.331	0.265	0.265	0.211	0.193	0.196	0.288	0.387	0.26	0.4	0.267	0.279	0.356	0.383	0.355	0.281	0.188	0.227	0.201	0.206	0.186	0.263	0.248	0.238	0.142	0.276	0.252	0.221	0.274	0.223	0.179	0.296	0.224
815	0.238	0.24	0.258	0.314	0.271	0.299	0.297	0.338	0.301	0.327	0.327	0.273	0.209	0.297	0.226	0.317	0.331	0.265	0.265	0.211	0.193	0.196	0.288	0.387	0.261	0.4	0.267	0.279	0.357	0.383	0.355	0.281	0.189	0.227	0.201	0.206	0.187	0.263	0.248	0.238	0.142	0.276	0.253	0.222	0.274	0.223	0.179	0.297	0.225
816	0.239	0.24	0.258	0.314	0.272	0.299	0.298	0.339	0.302	0.327	0.327	0.273	0.21	0.297	0.226	0.317	0.332	0.265	0.265	0.211	0.193	0.196	0.288	0.388	0.261	0.401	0.268	0.279	0.357	0.383	0.355	0.281	0.189	0.228	0.201	0.206	0.187	0.263	0.248	0.238	0.142	0.276	0.253	0.222	0.274	0.223	0.179	0.297	0.225
817	0.239	0.241	0.258	0.315	0.272	0.299	0.298	0.339	0.302	0.327	0.327	0.273	0.21	0.297	0.226	0.317	0.332	0.265	0.266	0.211	0.193	0.196	0.288	0.388	0.261	0.401	0.268	0.28	0.357	0.384	0.355	0.281	0.189	0.228	0.201	0.207	0.187	0.264	0.249	0.239	0.143	0.277	0.253	0.222	0.275	0.223	0.18	0.297	0.225
818	0.239	0.241	0.259	0.315	0.272	0.299	0.298	0.339	0.303	0.328	0.328	0.274	0.21	0.298	0.226	0.318	0.332	0.266	0.266	0.211	0.193	0.196	0.288	0.388	0.261	0.402	0.268	0.28	0.357	0.384	0.355	0.281	0.189	0.228	0.201	0.207	0.187	0.264	0.249	0.239	0.143	0.277	0.253	0.222	0.275	0.224	0.18	0.297	0.225
819	0.24	0.241	0.259	0.315	0.272	0.3	0.299	0.339	0.303	0.328	0.328	0.274	0.21	0.298	0.226	0.318	0.332	0.266	0.266	0.212	0.194	0.197	0.289	0.389	0.261	0.402	0.269	0.28	0.358	0.385	0.355	0.282	0.19	0.228	0.201	0.207	0.188	0.264	0.249	0.239	0.143	0.277	0.254	0.223	0.275	0.224	0.18	0.297	0.226
820	0.24	0.241	0.259	0.316	0.273	0.3	0.299	0.34	0.303	0.328	0.328	0.274	0.211	0.299	0.227	0.318	0.333	0.266	0.266	0.212	0.194	0.197	0.289	0.389	0.262	0.403	0.269	0.281	0.358	0.385	0.355	0.282	0.19	0.229	0.201	0.207	0.188	0.264	0.249	0.239	0.143	0.277	0.254	0.223	0.276	0.224	0.18	0.298	0.226
821	0.24	0.242	0.259	0.316	0.273	0.3	0.299	0.34	0.304	0.328	0.329	0.274	0.211	0.299	0.227	0.318	0.333	0.266	0.267	0.212	0.194	0.197	0.289	0.389	0.262	0.403	0.269	0.281	0.358	0.385	0.356	0.282	0.19	0.229	0.201	0.207	0.188	0.265	0.249	0.239	0.143	0.278	0.254	0.223	0.276	0.224	0.18	0.298	0.226
822	0.24	0.242	0.259	0.316	0.273	0.3	0.3	0.34	0.304	0.329	0.329	0.275	0.211	0.299	0.227	0.318	0.333	0.266	0.267	0.212	0.194	0.197	0.289	0.389	0.262	0.404	0.27	0.281	0.359	0.386	0.356	0.282	0.19	0.229	0.201	0.207	0.188	0.265	0.25	0.24	0.143	0.278	0.255	0.223	0.277	0.224	0.181	0.298	0.226
823	0.241	0.242	0.26	0.317	0.274	0.301	0.3	0.341	0.304	0.329	0.329	0.275	0.211	0.3	0.227	0.319	0.333	0.267	0.267	0.212	0.194	0.197	0.289	0.39	0.262	0.404	0.27	0.282	0.359	0.386	0.356	0.283	0.19	0.229	0.201	0.208	0.188	0.265	0.25	0.24	0.144	0.278	0.255	0.224	0.277	0.224	0.181	0.298	0.227
824	0.241	0.243	0.26	0.317	0.274	0.301	0.3	0.341	0.305	0.329	0.33	0.275	0.212	0.3	0.227	0.319	0.334	0.267	0.267	0.213	0.195	0.198	0.289	0.39	0.263	0.404	0.27	0.282	0.359	0.387	0.356	0.283	0.19	0.229	0.201	0.208	0.189	0.265	0.25	0.24	0.144	0.278	0.255	0.224	0.277	0.225	0.181	0.298	0.227
825	0.241	0.243	0.26	0.317	0.274	0.301	0.301	0.341	0.305	0.33	0.33	0.276	0.212	0.3	0.227	0.319	0.334	0.267	0.268	0.213	0.195	0.198	0.289	0.39	0.263	0.405	0.271	0.282	0.359	0.387	0.356	0.283	0.191	0.23	0.201	0.208	0.189	0.266	0.251	0.24	0.144	0.279	0.256	0.224	0.278	0.225	0.181	0.299	0.227
826	0.242	0.243	0.26	0.318	0.275	0.301	0.301	0.341	0.306	0.33	0.331	0.276	0.212	0.301	0.228	0.319	0.334	0.267	0.268	0.213	0.195	0.198	0.29	0.391	0.263	0.405	0.271	0.283	0.36	0.387	0.356	0.283	0.191	0.23	0.202	0.208	0.189	0.266	0.251	0.24	0.144	0.279	0.256	0.224	0.278	0.225	0.181	0.299	0.227
827	0.242	0.244	0.26	0.318	0.275	0.302	0.301	0.342	0.306	0.33	0.331	0.276	0.212	0.301	0.228	0.32	0.334	0.268	0.268	0.213	0.195	0.198	0.29	0.391	0.263	0.406	0.271	0.283	0.36	0.388	0.356	0.283	0.191	0.23	0.202	0.208	0.189	0.266	0.251	0.24	0.144	0.279	0.256	0.225	0.278	0.225	0.182	0.299	0.228
828	0.242	0.244	0.261	0.318	0.275	0.302	0.302	0.342	0.306	0.33	0.331	0.276	0.213	0.301	0.228	0.32	0.335	0.268	0.268	0.213	0.195	0.198	0.29	0.391	0.263	0.406	0.272	0.283	0.36	0.388	0.356	0.283	0.191	0.23	0.202	0.208	0.19	0.267	0.251	0.241	0.144	0.279	0.256	0.225	0.278	0.225	0.182	0.299	0.228
829	0.242	0.244	0.261	0.318	0.275	0.302	0.302	0.342	0.307	0.33	0.331	0.277	0.213	0.302	0.228	0.32	0.335	0.268	0.269	0.213	0.196	0.198	0.29	0.391	0.264	0.407	0.272	0.284	0.36	0.388	0.356	0.284	0.192	0.231	0.202	0.209	0.19	0.267	0.252	0.241	0.144	0.28	0.257	0.225	0.279	0.226	0.182	0.299	0.228
830	0.242	0.244	0.261	0.319	0.276	0.302	0.302	0.342	0.307	0.331	0.332	0.277	0.213	0.302	0.228	0.32	0.335	0.268	0.269	0.213	0.196	0.199	0.29	0.391	0.264	0.407	0.272	0.284	0.36	0.389	0.356	0.284	0.192	0.231	0.202	0.209	0.19	0.267	0.252	0.241	0.145	0.28	0.257	0.225	0.279	0.226	0.182	0.3	0.228
831	0.243	0.245	0.261	0.319	0.276	0.303	0.303	0.343	0.308	0.331	0.332	0.277	0.213	0.302	0.228	0.32	0.335	0.268	0.269	0.214	0.196	0.199	0.29	0.392	0.264	0.407	0.272	0.284	0.361	0.389	0.356	0.284	0.192	0.231	0.202	0.209	0.19	0.267	0.252	0.241	0.145	0.28	0.257	0.226	0.279	0.226	0.183	0.3	0.229
832	0.243	0.245	0.261	0.319	0.276	0.303	0.303	0.343	0.308	0.331	0.333	0.278	0.213	0.303	0.229	0.321	0.335	0.269	0.269	0.214	0.196	0.199	0.29	0.392	0.264	0.408	0.273	0.285	0.361	0.389	0.356	0.284	0.192	0.231	0.202	0.209	0.19	0.267	0.252	0.241	0.145	0.28	0.258	0.226	0.28	0.226	0.183	0.3	0.229
833	0.243	0.245	0.261	0.32	0.277	0.303	0.303	0.343	0.308	0.331	0.333	0.278	0.214	0.303	0.229	0.321	0.336	0.269	0.269	0.214	0.196	0.199	0.29	0.392	0.264	0.408	0.273	0.285	0.361	0.39	0.356	0.284	0.192	0.231	0.202	0.209	0.19	0.268	0.253	0.241	0.145	0.28	0.258	0.226	0.28	0.226	0.183	0.3	0.229
834	0.243	0.245	0.262	0.32	0.277	0.303	0.304	0.343	0.309	0.332	0.333	0.278	0.214	0.303	0.229	0.321	0.336	0.269	0.27	0.214	0.196	0.199	0.291	0.392	0.265	0.409	0.273	0.285	0.361	0.39	0.356	0.285	0.193	0.232	0.202	0.209	0.191	0.268	0.253	0.242	0.145	0.281	0.258	0.226	0.28	0.226	0.183	0.3	0.229
835	0.244	0.246	0.262	0.32	0.277	0.303	0.304	0.344	0.309	0.332	0.333	0.278	0.214	0.303	0.229	0.321	0.336	0.269	0.27	0.214	0.197	0.199	0.291	0.393	0.265	0.409	0.274	0.285	0.362	0.39	0.356	0.285	0.193	0.232	0.202	0.209	0.191	0.268	0.253	0.242	0.145	0.281	0.258	0.227	0.281	0.226	0.183	0.3	0.23
836	0.244	0.246	0.262	0.32	0.277	0.304	0.304	0.344	0.309	0.332	0.334	0.279	0.214	0.304	0.229	0.321	0.336	0.269	0.27	0.214	0.197	0.2	0.291	0.393	0.265	0.409	0.274	0.286	0.362	0.391	0.356	0.285	0.193	0.232	0.202	0.21	0.191	0.269	0.253	0.242	0.145	0.281	0.259	0.227	0.281	0.227	0.183	0.3	0.23
837	0.244	0.246	0.262	0.321	0.278	0.304	0.305	0.344	0.31	0.332	0.334	0.279	0.214	0.304	0.229	0.321	0.336	0.27	0.27	0.215	0.197	0.2	0.291	0.393	0.265	0.41	0.274	0.286	0.362	0.391	0.356	0.285	0.193	0.232	0.202	0.21	0.191	0.269	0.254	0.242	0.145	0.281	0.259	0.227	0.281	0.227	0.184	0.301	0.23
838	0.244	0.247	0.262	0.321	0.278	0.304	0.305	0.344	0.31	0.333	0.334	0.279	0.215	0.304	0.229	0.322	0.337	0.27	0.27	0.215	0.197	0.2	0.291	0.393	0.265	0.41	0.275	0.286	0.362	0.391	0.356	0.285	0.193	0.232	0.202	0.21	0.192	0.269	0.254	0.242	0.146	0.282	0.259	0.227	0.282	0.227	0.184	0.301	0.23
839	0.245	0.247	0.262	0.321	0.278	0.304	0.305	0.344	0.31	0.333	0.335	0.279	0.215	0.305	0.23	0.322	0.337	0.27	0.271	0.215	0.197	0.2	0.291	0.394	0.266	0.41	0.275	0.287	0.362	0.392	0.356	0.285	0.194	0.233	0.202	0.21	0.192	0.269	0.254	0.242	0.146	0.282	0.26	0.228	0.282	0.227	0.184	0.301	0.23
840	0.245	0.247	0.263	0.322	0.278	0.305	0.306	0.345	0.311	0.333	0.335	0.28	0.215	0.305	0.23	0.322	0.337	0.27	0.271	0.215	0.198	0.2	0.291	0.394	0.266	0.411	0.275	0.287	0.363	0.392	0.356	0.286	0.194	0.233	0.202	0.21	0.192	0.27	0.254	0.243	0.146	0.282	0.26	0.228	0.282	0.227	0.184	0.301	0.231
841	0.245	0.247	0.263	0.322	0.279	0.305	0.306	0.345	0.311	0.333	0.335	0.28	0.215	0.305	0.23	0.322	0.337	0.27	0.271	0.215	0.198	0.2	0.291	0.394	0.266	0.411	0.276	0.287	0.363	0.392	0.356	0.286	0.194	0.233	0.202	0.21	0.192	0.27	0.255	0.243	0.146	0.282	0.26	0.228	0.282	0.227	0.185	0.301	0.231
842	0.245	0.248	0.263	0.322	0.279	0.305	0.306	0.345	0.312	0.333	0.336	0.28	0.215	0.306	0.23	0.322	0.337	0.27	0.271	0.215	0.198	0.2	0.291	0.394	0.266	0.412	0.276	0.288	0.363	0.393	0.356	0.286	0.194	0.233	0.202	0.211	0.192	0.27	0.255	0.243	0.146	0.282	0.26	0.228	0.283	0.228	0.185	0.301	0.231
843	0.246	0.248	0.263	0.322	0.279	0.305	0.306	0.345	0.312	0.334	0.336	0.281	0.216	0.306	0.23	0.323	0.338	0.271	0.271	0.215	0.198	0.201	0.292	0.395	0.266	0.412	0.276	0.288	0.363	0.393	0.356	0.286	0.194	0.233	0.202	0.211	0.193	0.27	0.255	0.243	0.146	0.283	0.261	0.228	0.283	0.228	0.185	0.301	0.231
844	0.246	0.248	0.263	0.323	0.28	0.305	0.307	0.346	0.312	0.334	0.336	0.281	0.216	0.306	0.23	0.323	0.338	0.271	0.272	0.216	0.198	0.201	0.292	0.395	0.267	0.412	0.277	0.288	0.363	0.393	0.356	0.286	0.194	0.234	0.202	0.211	0.193	0.27	0.255	0.243	0.147	0.283	0.261	0.229	0.283	0.228	0.185	0.302	0.232
845	0.246	0.249	0.263	0.323	0.28	0.306	0.307	0.346	0.313	0.334	0.337	0.281	0.216	0.307	0.231	0.323	0.338	0.271	0.272	0.216	0.199	0.201	0.292	0.395	0.267	0.413	0.277	0.288	0.364	0.394	0.356	0.286	0.195	0.234	0.202	0.211	0.193	0.271	0.256	0.243	0.147	0.283	0.261	0.229	0.284	0.228	0.185	0.302	0.232
846	0.246	0.249	0.264	0.323	0.28	0.306	0.307	0.346	0.313	0.334	0.337	0.281	0.216	0.307	0.231	0.323	0.338	0.271	0.272	0.216	0.199	0.201	0.292	0.395	0.267	0.413	0.277	0.289	0.364	0.394	0.356	0.286	0.195	0.234	0.202	0.211	0.193	0.271	0.256	0.243	0.147	0.283	0.261	0.229	0.284	0.228	0.185	0.302	0.232
847	0.247	0.249	0.264	0.323	0.28	0.306	0.308	0.346	0.313	0.335	0.337	0.282	0.216	0.307	0.231	0.323	0.338	0.271	0.272	0.216	0.199	0.201	0.292	0.395	0.267	0.413	0.277	0.289	0.364	0.394	0.356	0.287	0.195	0.234	0.202	0.211	0.193	0.271	0.256	0.244	0.147	0.283	0.262	0.229	0.284	0.228	0.186	0.302	0.232
848	0.247	0.249	0.264	0.324	0.28	0.306	0.308	0.347	0.314	0.335	0.338	0.282	0.217	0.307	0.231	0.324	0.339	0.272	0.272	0.216	0.199	0.201	0.292	0.396	0.267	0.414	0.278	0.289	0.364	0.395	0.356	0.287	0.195	0.234	0.203	0.211	0.193	0.271	0.256	0.244	0.147	0.284	0.262	0.23	0.284	0.228	0.186	0.302	0.232
849	0.247	0.25	0.264	0.324	0.281	0.306	0.308	0.347	0.314	0.335	0.338	0.282	0.217	0.308	0.231	0.324	0.339	0.272	0.273	0.216	0.199	0.201	0.292	0.396	0.267	0.414	0.278	0.29	0.364	0.395	0.357	0.287	0.195	0.234	0.203	0.212	0.194	0.271	0.257	0.244	0.147	0.284	0.262	0.23	0.285	0.228	0.186	0.302	0.233
850	0.247	0.25	0.264	0.324	0.281	0.307	0.308	0.347	0.314	0.335	0.338	0.282	0.217	0.308	0.231	0.324	0.339	0.272	0.273	0.216	0.199	0.202	0.292	0.396	0.268	0.414	0.278	0.29	0.365	0.395	0.357	0.287	0.196	0.235	0.203	0.212	0.194	0.272	0.257	0.244	0.147	0.284	0.262	0.23	0.285	0.229	0.186	0.303	0.233
851	0.248	0.25	0.264	0.324	0.281	0.307	0.309	0.347	0.315	0.335	0.338	0.283	0.217	0.308	0.231	0.324	0.339	0.272	0.273	0.217	0.2	0.202	0.292	0.396	0.268	0.415	0.279	0.29	0.365	0.396	0.356	0.287	0.196	0.235	0.203	0.212	0.194	0.272	0.257	0.244	0.147	0.284	0.263	0.23	0.285	0.229	0.186	0.303	0.233
852	0.248	0.25	0.264	0.325	0.282	0.307	0.309	0.347	0.315	0.336	0.339	0.283	0.217	0.309	0.232	0.324	0.339	0.272	0.273	0.217	0.2	0.202	0.292	0.396	0.268	0.415	0.279	0.29	0.365	0.396	0.356	0.287	0.196	0.235	0.203	0.212	0.194	0.272	0.257	0.244	0.148	0.284	0.263	0.23	0.286	0.229	0.186	0.303	0.233
853	0.248	0.251	0.264	0.325	0.282	0.307	0.309	0.348	0.315	0.336	0.339	0.283	0.218	0.309	0.232	0.324	0.339	0.272	0.273	0.217	0.2	0.202	0.292	0.397	0.268	0.416	0.279	0.291	0.365	0.396	0.357	0.288	0.196	0.235	0.203	0.212	0.194	0.272	0.257	0.244	0.148	0.285	0.263	0.231	0.286	0.229	0.187	0.303	0.233
854	0.248	0.251	0.264	0.325	0.282	0.307	0.31	0.348	0.315	0.336	0.339	0.283	0.218	0.309	0.232	0.325	0.34	0.273	0.273	0.217	0.2	0.202	0.293	0.397	0.268	0.416	0.279	0.291	0.365	0.396	0.357	0.288	0.196	0.235	0.203	0.212	0.195	0.273	0.258	0.245	0.148	0.285	0.263	0.231	0.286	0.229	0.187	0.303	0.234
855	0.249	0.251	0.265	0.325	0.282	0.308	0.31	0.348	0.316	0.336	0.34	0.284	0.218	0.309	0.232	0.325	0.34	0.273	0.274	0.217	0.2	0.202	0.293	0.397	0.268	0.416	0.28	0.291	0.366	0.397	0.357	0.288	0.196	0.236	0.203	0.212	0.195	0.273	0.258	0.245	0.148	0.285	0.264	0.231	0.286	0.229	0.187	0.303	0.234
856	0.249	0.251	0.265	0.326	0.283	0.308	0.31	0.348	0.316	0.336	0.34	0.284	0.218	0.31	0.232	0.325	0.34	0.273	0.274	0.217	0.201	0.202	0.293	0.397	0.269	0.417	0.28	0.292	0.366	0.397	0.357	0.288	0.197	0.236	0.203	0.212	0.195	0.273	0.258	0.245	0.148	0.285	0.264	0.231	0.287	0.229	0.187	0.303	0.234
857	0.249	0.252	0.265	0.326	0.283	0.308	0.311	0.349	0.316	0.337	0.34	0.284	0.218	0.31	0.232	0.325	0.34	0.273	0.274	0.217	0.201	0.202	0.293	0.397	0.269	0.417	0.28	0.292	0.366	0.397	0.357	0.288	0.197	0.236	0.203	0.213	0.195	0.273	0.258	0.245	0.148	0.285	0.264	0.231	0.287	0.23	0.187	0.303	0.234
858	0.249	0.252	0.265	0.326	0.283	0.308	0.311	0.349	0.317	0.337	0.34	0.284	0.219	0.31	0.232	0.325	0.34	0.273	0.274	0.218	0.201	0.203	0.293	0.398	0.269	0.417	0.281	0.292	0.366	0.398	0.357	0.288	0.197	0.236	0.203	0.213	0.195	0.274	0.259	0.245	0.148	0.286	0.264	0.232	0.287	0.23	0.188	0.304	0.234
859	0.249	0.252	0.265	0.326	0.283	0.309	0.311	0.349	0.317	0.337	0.341	0.285	0.219	0.311	0.233	0.325	0.341	0.273	0.274	0.218	0.201	0.203	0.293	0.398	0.269	0.418	0.281	0.292	0.366	0.398	0.357	0.288	0.197	0.236	0.203	0.213	0.196	0.274	0.259	0.245	0.149	0.286	0.265	0.232	0.287	0.23	0.188	0.304	0.235
860	0.25	0.252	0.265	0.327	0.283	0.309	0.311	0.349	0.318	0.337	0.341	0.285	0.219	0.311	0.233	0.326	0.341	0.274	0.275	0.218	0.201	0.203	0.293	0.398	0.269	0.418	0.281	0.293	0.366	0.398	0.357	0.289	0.197	0.236	0.203	0.213	0.196	0.274	0.259	0.245	0.149	0.286	0.265	0.232	0.288	0.23	0.188	0.304	0.235
861	0.25	0.253	0.265	0.327	0.284	0.309	0.312	0.349	0.318	0.337	0.341	0.285	0.219	0.311	0.233	0.326	0.341	0.274	0.275	0.218	0.201	0.203	0.293	0.398	0.27	0.418	0.282	0.293	0.367	0.399	0.357	0.289	0.197	0.237	0.203	0.213	0.196	0.274	0.259	0.246	0.149	0.286	0.265	0.232	0.288	0.23	0.188	0.304	0.235
862	0.25	0.253	0.266	0.327	0.284	0.309	0.312	0.35	0.318	0.338	0.342	0.286	0.219	0.312	0.233	0.326	0.341	0.274	0.275	0.218	0.202	0.203	0.294	0.399	0.27	0.419	0.282	0.293	0.367	0.399	0.357	0.289	0.197	0.237	0.203	0.213	0.196	0.274	0.259	0.246	0.149	0.286	0.265	0.233	0.288	0.23	0.188	0.304	0.235
863	0.25	0.253	0.266	0.328	0.284	0.309	0.312	0.35	0.318	0.338	0.342	0.286	0.22	0.312	0.233	0.326	0.341	0.274	0.275	0.218	0.202	0.203	0.294	0.399	0.27	0.419	0.282	0.294	0.367	0.399	0.357	0.289	0.198	0.237	0.203	0.213	0.196	0.275	0.26	0.246	0.149	0.287	0.266	0.233	0.289	0.23	0.188	0.304	0.236
864	0.251	0.253	0.266	0.328	0.285	0.31	0.313	0.35	0.319	0.338	0.342	0.286	0.22	0.312	0.233	0.326	0.341	0.274	0.275	0.219	0.202	0.203	0.294	0.399	0.27	0.419	0.282	0.294	0.367	0.4	0.357	0.289	0.198	0.237	0.203	0.213	0.197	0.275	0.26	0.246	0.149	0.287	0.266	0.233	0.289	0.23	0.189	0.304	0.236
865	0.251	0.254	0.266	0.328	0.285	0.31	0.313	0.35	0.319	0.338	0.343	0.286	0.22	0.312	0.233	0.326	0.342	0.275	0.275	0.219	0.202	0.203	0.294	0.399	0.27	0.42	0.283	0.294	0.367	0.4	0.357	0.289	0.198	0.237	0.203	0.214	0.197	0.275	0.26	0.246	0.149	0.287	0.266	0.233	0.289	0.231	0.189	0.305	0.236
866	0.251	0.254	0.266	0.328	0.285	0.31	0.313	0.35	0.319	0.338	0.343	0.286	0.22	0.312	0.233	0.327	0.342	0.275	0.276	0.219	0.202	0.204	0.294	0.399	0.27	0.42	0.283	0.294	0.367	0.4	0.357	0.29	0.198	0.238	0.203	0.214	0.197	0.275	0.26	0.246	0.15	0.287	0.266	0.233	0.289	0.231	0.189	0.305	0.236
867	0.251	0.254	0.266	0.328	0.285	0.31	0.313	0.35	0.32	0.339	0.343	0.287	0.22	0.313	0.234	0.327	0.342	0.275	0.276	0.219	0.202	0.204	0.294	0.399	0.271	0.42	0.283	0.295	0.368	0.4	0.357	0.29	0.199	0.238	0.203	0.214	0.197	0.275	0.261	0.246	0.15	0.287	0.266	0.234	0.29	0.231	0.189	0.305	0.236
868	0.251	0.254	0.266	0.329	0.285	0.31	0.314	0.351	0.32	0.339	0.343	0.287	0.221	0.313	0.234	0.327	0.342	0.275	0.276	0.219	0.203	0.204	0.294	0.399	0.271	0.421	0.283	0.295	0.368	0.401	0.357	0.29	0.199	0.238	0.203	0.214	0.197	0.276	0.261	0.247	0.15	0.288	0.267	0.234	0.29	0.231	0.189	0.305	0.237
869	0.252	0.255	0.266	0.329	0.286	0.31	0.314	0.351	0.32	0.339	0.344	0.287	0.221	0.313	0.234	0.327	0.342	0.275	0.276	0.219	0.203	0.204	0.294	0.4	0.271	0.421	0.284	0.295	0.368	0.401	0.357	0.29	0.199	0.238	0.203	0.214	0.197	0.276	0.261	0.247	0.15	0.288	0.267	0.234	0.29	0.231	0.189	0.305	0.237
870	0.252	0.255	0.267	0.329	0.286	0.311	0.314	0.351	0.321	0.339	0.344	0.287	0.221	0.314	0.234	0.327	0.342	0.275	0.276	0.219	0.203	0.204	0.294	0.4	0.271	0.421	0.284	0.295	0.368	0.401	0.357	0.29	0.199	0.238	0.203	0.214	0.198	0.276	0.261	0.247	0.15	0.288	0.267	0.234	0.29	0.231	0.19	0.305	0.237
871	0.252	0.255	0.267	0.329	0.286	0.311	0.314	0.351	0.321	0.34	0.344	0.288	0.221	0.314	0.234	0.327	0.343	0.276	0.276	0.219	0.203	0.204	0.294	0.4	0.271	0.422	0.284	0.296	0.368	0.402	0.357	0.29	0.199	0.239	0.203	0.214	0.198	0.276	0.262	0.247	0.15	0.288	0.268	0.234	0.291	0.231	0.19	0.305	0.237
872	0.252	0.255	0.267	0.33	0.287	0.311	0.315	0.352	0.321	0.34	0.344	0.288	0.221	0.314	0.234	0.328	0.343	0.276	0.277	0.22	0.203	0.204	0.294	0.4	0.272	0.422	0.285	0.296	0.369	0.402	0.357	0.29	0.199	0.239	0.203	0.214	0.198	0.277	0.262	0.247	0.15	0.288	0.268	0.235	0.291	0.232	0.19	0.305	0.237
873	0.253	0.256	0.267	0.33	0.287	0.311	0.315	0.352	0.322	0.34	0.345	0.288	0.221	0.314	0.234	0.328	0.343	0.276	0.277	0.22	0.203	0.204	0.294	0.4	0.272	0.422	0.285	0.296	0.369	0.402	0.357	0.291	0.2	0.239	0.203	0.215	0.198	0.277	0.262	0.247	0.15	0.289	0.268	0.235	0.291	0.232	0.19	0.306	0.237
874	0.253	0.256	0.267	0.33	0.287	0.311	0.315	0.352	0.322	0.34	0.345	0.288	0.222	0.315	0.235	0.328	0.343	0.276	0.277	0.22	0.204	0.205	0.295	0.401	0.272	0.423	0.285	0.296	0.369	0.403	0.357	0.291	0.2	0.239	0.203	0.215	0.198	0.277	0.262	0.247	0.151	0.289	0.268	0.235	0.291	0.232	0.19	0.306	0.238
875	0.253	0.256	0.267	0.33	0.287	0.312	0.316	0.352	0.322	0.34	0.345	0.289	0.222	0.315	0.235	0.328	0.343	0.276	0.277	0.22	0.204	0.205	0.295	0.401	0.272	0.423	0.285	0.297	0.369	0.403	0.357	0.291	0.2	0.239	0.203	0.215	0.199	0.277	0.262	0.247	0.151	0.289	0.268	0.235	0.292	0.232	0.19	0.306	0.238
876	0.253	0.256	0.267	0.331	0.287	0.312	0.316	0.352	0.323	0.341	0.346	0.289	0.222	0.315	0.235	0.328	0.344	0.276	0.277	0.22	0.204	0.205	0.295	0.401	0.272	0.424	0.286	0.297	0.369	0.403	0.357	0.291	0.2	0.239	0.203	0.215	0.199	0.278	0.263	0.248	0.151	0.289	0.269	0.235	0.292	0.232	0.19	0.306	0.238
877	0.253	0.257	0.267	0.331	0.288	0.312	0.316	0.353	0.323	0.341	0.346	0.289	0.222	0.316	0.235	0.328	0.344	0.277	0.278	0.22	0.204	0.205	0.295	0.401	0.272	0.424	0.286	0.297	0.37	0.404	0.357	0.291	0.2	0.24	0.204	0.215	0.199	0.278	0.263	0.248	0.151	0.289	0.269	0.236	0.292	0.232	0.191	0.306	0.238
878	0.254	0.257	0.268	0.331	0.288	0.312	0.317	0.353	0.323	0.341	0.346	0.29	0.222	0.316	0.235	0.329	0.344	0.277	0.278	0.22	0.204	0.205	0.295	0.402	0.273	0.424	0.286	0.298	0.37	0.404	0.357	0.291	0.2	0.24	0.203	0.215	0.199	0.278	0.263	0.248	0.151	0.29	0.269	0.236	0.293	0.232	0.191	0.306	0.239
879	0.254	0.257	0.268	0.331	0.288	0.312	0.317	0.353	0.324	0.341	0.347	0.29	0.223	0.316	0.235	0.329	0.344	0.277	0.278	0.221	0.205	0.205	0.295	0.402	0.273	0.425	0.287	0.298	0.37	0.404	0.357	0.292	0.201	0.24	0.204	0.215	0.199	0.278	0.263	0.248	0.151	0.29	0.27	0.236	0.293	0.233	0.191	0.306	0.239
880	0.254	0.258	0.268	0.332	0.288	0.313	0.317	0.353	0.324	0.341	0.347	0.29	0.223	0.316	0.235	0.329	0.344	0.277	0.278	0.221	0.205	0.205	0.295	0.402	0.273	0.425	0.287	0.298	0.37	0.405	0.357	0.292	0.201	0.24	0.204	0.215	0.199	0.278	0.264	0.248	0.151	0.29	0.27	0.236	0.293	0.233	0.191	0.307	0.239
881	0.254	0.258	0.268	0.332	0.289	0.313	0.317	0.354	0.324	0.342	0.347	0.29	0.223	0.317	0.236	0.329	0.344	0.278	0.278	0.221	0.205	0.206	0.295	0.402	0.273	0.425	0.287	0.298	0.37	0.405	0.357	0.292	0.201	0.24	0.204	0.216	0.2	0.279	0.264	0.248	0.151	0.29	0.27	0.236	0.293	0.233	0.191	0.307	0.239
882	0.255	0.258	0.268	0.332	0.289	0.313	0.318	0.354	0.325	0.342	0.347	0.291	0.223	0.317	0.236	0.329	0.345	0.278	0.279	0.221	0.205	0.206	0.295	0.402	0.273	0.426	0.287	0.299	0.371	0.405	0.358	0.292	0.201	0.24	0.204	0.216	0.2	0.279	0.264	0.248	0.152	0.29	0.27	0.237	0.294	0.233	0.192	0.307	0.239
883	0.255	0.258	0.268	0.333	0.289	0.313	0.318	0.354	0.325	0.342	0.348	0.291	0.223	0.317	0.236	0.33	0.345	0.278	0.279	0.221	0.205	0.206	0.296	0.403	0.274	0.426	0.288	0.299	0.371	0.406	0.358	0.292	0.201	0.241	0.204	0.216	0.2	0.279	0.264	0.249	0.152	0.291	0.27	0.237	0.294	0.233	0.192	0.307	0.24
884	0.255	0.259	0.269	0.333	0.289	0.314	0.318	0.354	0.325	0.342	0.348	0.291	0.224	0.318	0.236	0.33	0.345	0.278	0.279	0.221	0.205	0.206	0.296	0.403	0.274	0.426	0.288	0.299	0.371	0.406	0.358	0.292	0.201	0.241	0.204	0.216	0.2	0.279	0.264	0.249	0.152	0.291	0.271	0.237	0.294	0.233	0.192	0.307	0.24
885	0.255	0.259	0.269	0.333	0.29	0.314	0.318	0.355	0.325	0.342	0.348	0.291	0.224	0.318	0.236	0.33	0.345	0.278	0.279	0.222	0.206	0.206	0.296	0.403	0.274	0.427	0.288	0.3	0.371	0.406	0.358	0.293	0.202	0.241	0.204	0.216	0.2	0.28	0.265	0.249	0.152	0.291	0.271	0.237	0.294	0.233	0.192	0.307	0.24
886	0.256	0.259	0.269	0.333	0.29	0.314	0.319	0.355	0.326	0.343	0.349	0.292	0.224	0.318	0.236	0.33	0.346	0.278	0.279	0.222	0.206	0.206	0.296	0.403	0.274	0.427	0.289	0.3	0.372	0.407	0.358	0.293	0.202	0.241	0.204	0.216	0.201	0.28	0.265	0.249	0.152	0.291	0.271	0.238	0.295	0.234	0.192	0.307	0.24
887	0.256	0.259	0.269	0.334	0.29	0.314	0.319	0.355	0.326	0.343	0.349	0.292	0.224	0.318	0.236	0.33	0.346	0.279	0.28	0.222	0.206	0.207	0.296	0.404	0.274	0.427	0.289	0.3	0.372	0.407	0.358	0.293	0.202	0.241	0.204	0.217	0.201	0.28	0.265	0.249	0.152	0.292	0.271	0.238	0.295	0.234	0.192	0.308	0.24
888	0.256	0.26	0.269	0.334	0.29	0.314	0.319	0.355	0.326	0.343	0.349	0.292	0.224	0.319	0.237	0.331	0.346	0.279	0.28	0.222	0.206	0.207	0.296	0.404	0.275	0.428	0.289	0.3	0.372	0.407	0.358	0.293	0.202	0.242	0.204	0.217	0.201	0.28	0.265	0.249	0.152	0.292	0.272	0.238	0.295	0.234	0.193	0.308	0.24
889	0.256	0.26	0.269	0.334	0.291	0.315	0.32	0.355	0.327	0.343	0.35	0.292	0.225	0.319	0.237	0.331	0.346	0.279	0.28	0.222	0.206	0.207	0.296	0.404	0.275	0.428	0.289	0.301	0.372	0.407	0.358	0.293	0.202	0.242	0.204	0.217	0.201	0.28	0.266	0.249	0.153	0.292	0.272	0.238	0.296	0.234	0.193	0.308	0.241
890	0.257	0.26	0.27	0.334	0.291	0.315	0.32	0.356	0.327	0.344	0.35	0.293	0.225	0.319	0.237	0.331	0.346	0.279	0.28	0.222	0.206	0.207	0.296	0.404	0.275	0.429	0.29	0.301	0.372	0.408	0.358	0.293	0.203	0.242	0.204	0.217	0.201	0.281	0.266	0.25	0.153	0.292	0.272	0.239	0.296	0.234	0.193	0.308	0.241
891	0.257	0.26	0.27	0.335	0.291	0.315	0.32	0.356	0.327	0.344	0.35	0.293	0.225	0.32	0.237	0.331	0.347	0.279	0.28	0.222	0.207	0.207	0.296	0.405	0.275	0.429	0.29	0.301	0.373	0.408	0.358	0.294	0.203	0.242	0.204	0.217	0.202	0.281	0.266	0.25	0.153	0.292	0.272	0.239	0.296	0.234	0.193	0.308	0.241
892	0.257	0.26	0.27	0.335	0.291	0.315	0.32	0.356	0.328	0.344	0.35	0.293	0.225	0.32	0.237	0.331	0.347	0.28	0.281	0.223	0.207	0.207	0.297	0.405	0.275	0.429	0.29	0.302	0.373	0.408	0.358	0.294	0.203	0.242	0.204	0.217	0.202	0.281	0.266	0.25	0.153	0.293	0.273	0.239	0.296	0.234	0.193	0.309	0.241
893	0.257	0.261	0.27	0.335	0.292	0.315	0.321	0.356	0.328	0.344	0.351	0.293	0.225	0.32	0.237	0.332	0.347	0.28	0.281	0.223	0.207	0.208	0.297	0.405	0.276	0.43	0.291	0.302	0.373	0.409	0.358	0.294	0.203	0.242	0.204	0.217	0.202	0.281	0.267	0.25	0.153	0.293	0.273	0.239	0.297	0.235	0.194	0.309	0.242
894	0.257	0.261	0.27	0.335	0.292	0.316	0.321	0.357	0.328	0.344	0.351	0.294	0.226	0.32	0.237	0.332	0.347	0.28	0.281	0.223	0.207	0.208	0.297	0.405	0.276	0.43	0.291	0.302	0.373	0.409	0.358	0.294	0.203	0.243	0.204	0.218	0.202	0.282	0.267	0.25	0.153	0.293	0.273	0.239	0.297	0.235	0.194	0.309	0.242
895	0.258	0.261	0.27	0.336	0.292	0.316	0.321	0.357	0.329	0.345	0.351	0.294	0.226	0.321	0.238	0.332	0.348	0.28	0.281	0.223	0.207	0.208	0.297	0.406	0.276	0.43	0.291	0.302	0.374	0.409	0.358	0.294	0.203	0.243	0.204	0.218	0.202	0.282	0.267	0.25	0.153	0.293	0.273	0.24	0.297	0.235	0.194	0.309	0.242
896	0.258	0.262	0.27	0.336	0.292	0.316	0.321	0.357	0.329	0.345	0.352	0.294	0.226	0.321	0.238	0.332	0.348	0.28	0.282	0.223	0.208	0.208	0.297	0.406	0.276	0.431	0.292	0.303	0.374	0.41	0.359	0.295	0.204	0.243	0.204	0.218	0.202	0.282	0.267	0.25	0.154	0.293	0.274	0.24	0.297	0.235	0.194	0.309	0.242
897	0.258	0.262	0.271	0.336	0.293	0.316	0.322	0.357	0.329	0.345	0.352	0.294	0.226	0.321	0.238	0.332	0.348	0.281	0.282	0.223	0.208	0.208	0.297	0.406	0.276	0.431	0.292	0.303	0.374	0.41	0.359	0.295	0.204	0.243	0.204	0.218	0.203	0.282	0.267	0.251	0.154	0.293	0.274	0.24	0.298	0.235	0.194	0.309	0.242
898	0.258	0.262	0.271	0.336	0.293	0.317	0.322	0.358	0.33	0.345	0.352	0.295	0.226	0.322	0.238	0.333	0.348	0.281	0.282	0.224	0.208	0.208	0.297	0.406	0.277	0.431	0.292	0.303	0.374	0.41	0.359	0.295	0.204	0.243	0.204	0.218	0.203	0.283	0.268	0.251	0.154	0.294	0.274	0.24	0.298	0.235	0.194	0.309	0.242
899	0.259	0.262	0.271	0.337	0.293	0.317	0.322	0.358	0.33	0.345	0.353	0.295	0.227	0.322	0.238	0.333	0.348	0.281	0.282	0.224	0.208	0.209	0.297	0.406	0.277	0.432	0.292	0.304	0.374	0.411	0.359	0.295	0.204	0.244	0.204	0.218	0.203	0.283	0.268	0.251	0.154	0.294	0.274	0.24	0.298	0.235	0.194	0.31	0.243
900	0.259	0.263	0.271	0.337	0.293	0.317	0.322	0.358	0.33	0.346	0.353	0.295	0.227	0.322	0.238	0.333	0.349	0.281	0.282	0.224	0.208	0.209	0.297	0.406	0.277	0.432	0.293	0.304	0.375	0.411	0.359	0.295	0.204	0.244	0.204	0.218	0.203	0.283	0.268	0.251	0.154	0.294	0.275	0.241	0.298	0.236	0.195	0.31	0.243
901	0.259	0.263	0.271	0.337	0.294	0.317	0.323	0.358	0.33	0.346	0.353	0.295	0.227	0.322	0.239	0.333	0.349	0.281	0.283	0.224	0.209	0.209	0.298	0.407	0.277	0.433	0.293	0.304	0.375	0.411	0.359	0.296	0.205	0.244	0.204	0.219	0.203	0.283	0.269	0.251	0.154	0.294	0.275	0.241	0.299	0.236	0.195	0.31	0.243
902	0.259	0.263	0.271	0.337	0.294	0.317	0.323	0.358	0.331	0.346	0.353	0.296	0.227	0.323	0.239	0.333	0.349	0.282	0.283	0.224	0.209	0.209	0.298	0.407	0.277	0.433	0.293	0.304	0.375	0.412	0.359	0.296	0.205	0.244	0.204	0.219	0.204	0.284	0.269	0.252	0.154	0.295	0.275	0.241	0.299	0.236	0.195	0.31	0.244
903	0.26	0.263	0.272	0.338	0.294	0.318	0.323	0.359	0.331	0.346	0.354	0.296	0.227	0.323	0.239	0.334	0.349	0.282	0.283	0.224	0.209	0.209	0.298	0.407	0.278	0.433	0.294	0.305	0.375	0.412	0.359	0.296	0.205	0.244	0.204	0.219	0.204	0.284	0.269	0.252	0.154	0.295	0.275	0.241	0.299	0.236	0.195	0.31	0.244
904	0.26	0.264	0.272	0.338	0.294	0.318	0.324	0.359	0.332	0.347	0.354	0.296	0.228	0.323	0.239	0.334	0.35	0.282	0.283	0.225	0.209	0.209	0.298	0.408	0.278	0.434	0.294	0.305	0.376	0.412	0.359	0.296	0.205	0.245	0.204	0.219	0.204	0.284	0.269	0.252	0.155	0.295	0.276	0.241	0.3	0.236	0.195	0.311	0.244
905	0.26	0.264	0.272	0.338	0.295	0.318	0.324	0.359	0.332	0.347	0.354	0.296	0.228	0.323	0.239	0.334	0.35	0.282	0.284	0.225	0.209	0.209	0.298	0.408	0.278	0.434	0.294	0.305	0.376	0.412	0.359	0.296	0.205	0.245	0.205	0.219	0.204	0.284	0.269	0.252	0.155	0.295	0.276	0.242	0.3	0.237	0.196	0.311	0.244
906	0.26	0.264	0.272	0.338	0.295	0.318	0.324	0.359	0.332	0.347	0.355	0.297	0.228	0.324	0.239	0.334	0.35	0.282	0.284	0.225	0.209	0.21	0.298	0.408	0.278	0.434	0.294	0.305	0.376	0.413	0.36	0.297	0.205	0.245	0.205	0.22	0.205	0.284	0.27	0.252	0.155	0.296	0.276	0.242	0.3	0.237	0.196	0.311	0.244
907	0.261	0.264	0.272	0.339	0.295	0.318	0.325	0.36	0.332	0.347	0.355	0.297	0.228	0.324	0.24	0.334	0.35	0.283	0.284	0.225	0.21	0.21	0.298	0.408	0.278	0.435	0.295	0.306	0.376	0.413	0.36	0.297	0.206	0.245	0.205	0.22	0.205	0.285	0.27	0.252	0.155	0.296	0.276	0.242	0.3	0.237	0.196	0.311	0.245
908	0.261	0.265	0.272	0.339	0.295	0.319	0.325	0.36	0.333	0.348	0.355	0.297	0.228	0.324	0.24	0.335	0.35	0.283	0.284	0.225	0.21	0.21	0.299	0.409	0.279	0.435	0.295	0.306	0.377	0.414	0.36	0.297	0.206	0.246	0.205	0.22	0.205	0.285	0.27	0.253	0.155	0.296	0.277	0.242	0.301	0.237	0.196	0.311	0.245
909	0.261	0.265	0.272	0.339	0.296	0.319	0.325	0.36	0.333	0.348	0.356	0.297	0.228	0.325	0.24	0.335	0.35	0.283	0.285	0.225	0.21	0.21	0.299	0.409	0.279	0.435	0.295	0.306	0.377	0.414	0.36	0.297	0.206	0.246	0.205	0.22	0.205	0.285	0.27	0.253	0.155	0.296	0.277	0.243	0.301	0.237	0.196	0.311	0.245
910	0.261	0.265	0.273	0.339	0.296	0.319	0.325	0.36	0.333	0.348	0.356	0.298	0.229	0.325	0.24	0.335	0.351	0.283	0.285	0.225	0.21	0.21	0.299	0.409	0.279	0.436	0.295	0.307	0.377	0.414	0.36	0.297	0.206	0.246	0.205	0.22	0.205	0.285	0.271	0.253	0.156	0.296	0.277	0.243	0.301	0.237	0.197	0.312	0.245
911	0.262	0.265	0.273	0.34	0.296	0.319	0.326	0.361	0.334	0.348	0.356	0.298	0.229	0.325	0.24	0.335	0.351	0.283	0.285	0.226	0.21	0.211	0.299	0.409	0.279	0.436	0.296	0.307	0.377	0.415	0.36	0.297	0.206	0.246	0.205	0.22	0.205	0.286	0.271	0.253	0.156	0.297	0.278	0.243	0.302	0.238	0.197	0.312	0.246
912	0.262	0.266	0.273	0.34	0.297	0.32	0.326	0.361	0.334	0.349	0.357	0.299	0.229	0.326	0.24	0.336	0.351	0.284	0.285	0.226	0.211	0.211	0.299	0.41	0.28	0.436	0.296	0.307	0.378	0.415	0.36	0.298	0.206	0.246	0.205	0.221	0.206	0.286	0.271	0.253	0.156	0.297	0.278	0.244	0.302	0.238	0.197	0.312	0.246
913	0.262	0.266	0.273	0.34	0.297	0.32	0.326	0.361	0.334	0.349	0.357	0.299	0.229	0.326	0.24	0.336	0.352	0.284	0.285	0.226	0.211	0.211	0.299	0.41	0.28	0.437	0.296	0.307	0.378	0.415	0.36	0.298	0.207	0.247	0.205	0.221	0.206	0.286	0.272	0.253	0.156	0.297	0.278	0.244	0.302	0.238	0.197	0.312	0.246
914	0.262	0.266	0.273	0.34	0.297	0.32	0.326	0.361	0.334	0.349	0.357	0.299	0.229	0.326	0.241	0.336	0.352	0.284	0.286	0.226	0.211	0.211	0.3	0.41	0.28	0.437	0.297	0.308	0.378	0.416	0.36	0.298	0.207	0.247	0.205	0.221	0.206	0.286	0.272	0.254	0.156	0.297	0.278	0.244	0.302	0.238	0.197	0.312	0.246
915	0.263	0.266	0.273	0.341	0.297	0.32	0.327	0.362	0.335	0.349	0.357	0.299	0.23	0.326	0.241	0.336	0.352	0.284	0.286	0.226	0.211	0.211	0.3	0.41	0.28	0.438	0.297	0.308	0.378	0.416	0.36	0.298	0.207	0.247	0.205	0.221	0.206	0.287	0.272	0.254	0.156	0.298	0.278	0.244	0.303	0.238	0.198	0.312	0.246
916	0.263	0.267	0.274	0.341	0.297	0.32	0.327	0.362	0.335	0.35	0.358	0.299	0.23	0.327	0.241	0.337	0.352	0.285	0.286	0.227	0.211	0.211	0.3	0.41	0.28	0.438	0.297	0.308	0.379	0.416	0.361	0.299	0.207	0.247	0.205	0.221	0.207	0.287	0.272	0.254	0.156	0.298	0.279	0.244	0.303	0.238	0.198	0.313	0.247
917	0.263	0.267	0.274	0.341	0.298	0.321	0.327	0.362	0.335	0.35	0.358	0.3	0.23	0.327	0.241	0.337	0.353	0.285	0.286	0.227	0.212	0.212	0.3	0.411	0.281	0.438	0.298	0.309	0.379	0.417	0.361	0.299	0.207	0.248	0.205	0.221	0.207	0.287	0.272	0.254	0.156	0.298	0.279	0.245	0.303	0.239	0.198	0.313	0.247
918	0.263	0.267	0.274	0.342	0.298	0.321	0.328	0.362	0.336	0.35	0.359	0.3	0.23	0.327	0.241	0.337	0.353	0.285	0.287	0.227	0.212	0.212	0.3	0.411	0.281	0.439	0.298	0.309	0.379	0.417	0.361	0.299	0.208	0.248	0.205	0.222	0.207	0.288	0.273	0.254	0.157	0.298	0.279	0.245	0.303	0.239	0.198	0.313	0.247
919	0.264	0.267	0.274	0.342	0.298	0.321	0.328	0.363	0.336	0.35	0.359	0.3	0.231	0.328	0.241	0.337	0.353	0.285	0.287	0.227	0.212	0.212	0.3	0.411	0.281	0.439	0.298	0.309	0.38	0.417	0.361	0.299	0.208	0.248	0.205	0.222	0.207	0.288	0.273	0.255	0.157	0.299	0.28	0.245	0.304	0.239	0.198	0.314	0.248
920	0.264	0.268	0.274	0.342	0.299	0.322	0.328	0.363	0.336	0.351	0.359	0.3	0.231	0.328	0.242	0.337	0.353	0.286	0.287	0.227	0.212	0.212	0.3	0.412	0.281	0.439	0.299	0.31	0.38	0.418	0.361	0.3	0.208	0.248	0.205	0.222	0.207	0.288	0.273	0.255	0.157	0.299	0.28	0.246	0.304	0.239	0.199	0.314	0.248
921	0.264	0.268	0.275	0.343	0.299	0.322	0.328	0.363	0.337	0.351	0.36	0.301	0.231	0.328	0.242	0.338	0.354	0.286	0.288	0.228	0.212	0.212	0.301	0.412	0.282	0.44	0.299	0.31	0.38	0.418	0.361	0.3	0.208	0.248	0.205	0.222	0.208	0.288	0.273	0.255	0.157	0.299	0.28	0.246	0.304	0.239	0.199	0.314	0.248
922	0.265	0.268	0.275	0.343	0.299	0.322	0.329	0.363	0.337	0.351	0.36	0.301	0.231	0.329	0.242	0.338	0.354	0.286	0.288	0.228	0.213	0.213	0.301	0.412	0.282	0.44	0.299	0.31	0.38	0.418	0.361	0.3	0.208	0.249	0.205	0.222	0.208	0.288	0.274	0.255	0.157	0.299	0.28	0.246	0.305	0.24	0.199	0.314	0.248
923	0.265	0.269	0.275	0.343	0.299	0.322	0.329	0.364	0.337	0.352	0.36	0.301	0.231	0.329	0.242	0.338	0.354	0.286	0.288	0.228	0.213	0.213	0.301	0.413	0.282	0.441	0.3	0.311	0.381	0.419	0.361	0.3	0.209	0.249	0.205	0.222	0.208	0.289	0.274	0.255	0.157	0.3	0.281	0.246	0.305	0.24	0.199	0.314	0.249
924	0.265	0.269	0.275	0.343	0.3	0.322	0.329	0.364	0.338	0.352	0.36	0.302	0.232	0.329	0.242	0.339	0.354	0.286	0.288	0.228	0.213	0.213	0.301	0.413	0.282	0.441	0.3	0.311	0.381	0.419	0.362	0.3	0.209	0.249	0.205	0.223	0.208	0.289	0.274	0.256	0.157	0.3	0.281	0.246	0.305	0.24	0.199	0.314	0.248
925	0.265	0.269	0.275	0.344	0.3	0.323	0.33	0.364	0.338	0.352	0.361	0.302	0.232	0.33	0.243	0.339	0.355	0.287	0.289	0.228	0.213	0.213	0.301	0.413	0.282	0.441	0.3	0.311	0.381	0.42	0.362	0.3	0.209	0.249	0.205	0.223	0.208	0.289	0.274	0.256	0.157	0.3	0.281	0.247	0.305	0.24	0.199	0.314	0.249
926	0.265	0.269	0.275	0.344	0.3	0.323	0.33	0.365	0.338	0.352	0.361	0.302	0.232	0.33	0.243	0.339	0.355	0.287	0.289	0.228	0.213	0.213	0.302	0.413	0.283	0.442	0.301	0.312	0.381	0.42	0.362	0.301	0.209	0.249	0.205	0.223	0.208	0.289	0.275	0.256	0.158	0.3	0.281	0.247	0.306	0.24	0.2	0.315	0.249
927	0.266	0.269	0.276	0.344	0.3	0.323	0.33	0.365	0.339	0.353	0.361	0.303	0.232	0.33	0.243	0.339	0.355	0.287	0.289	0.228	0.214	0.214	0.302	0.414	0.283	0.442	0.301	0.312	0.382	0.42	0.362	0.301	0.209	0.25	0.206	0.223	0.209	0.29	0.275	0.256	0.158	0.301	0.282	0.247	0.306	0.241	0.2	0.315	0.249
928	0.266	0.27	0.276	0.344	0.3	0.323	0.33	0.365	0.339	0.353	0.362	0.303	0.232	0.33	0.243	0.339	0.355	0.287	0.289	0.229	0.214	0.214	0.302	0.414	0.283	0.442	0.301	0.312	0.382	0.421	0.362	0.301	0.209	0.25	0.206	0.223	0.209	0.29	0.275	0.256	0.158	0.301	0.282	0.247	0.306	0.241	0.2	0.315	0.25
929	0.266	0.27	0.276	0.344	0.301	0.324	0.331	0.365	0.339	0.353	0.362	0.303	0.233	0.331	0.243	0.34	0.356	0.288	0.29	0.229	0.214	0.214	0.302	0.414	0.283	0.443	0.301	0.313	0.383	0.421	0.362	0.301	0.21	0.25	0.206	0.224	0.209	0.29	0.276	0.257	0.158	0.301	0.282	0.248	0.306	0.241	0.2	0.315	0.25
930	0.267	0.27	0.276	0.345	0.301	0.324	0.331	0.366	0.34	0.354	0.362	0.304	0.233	0.331	0.244	0.34	0.356	0.288	0.29	0.229	0.214	0.214	0.302	0.415	0.284	0.444	0.302	0.313	0.383	0.421	0.362	0.302	0.21	0.25	0.206	0.224	0.209	0.29	0.276	0.257	0.158	0.301	0.282	0.248	0.307	0.241	0.2	0.316	0.25
931	0.267	0.271	0.277	0.345	0.301	0.324	0.331	0.366	0.34	0.354	0.363	0.304	0.233	0.332	0.244	0.34	0.356	0.288	0.29	0.229	0.215	0.215	0.303	0.415	0.284	0.444	0.302	0.313	0.383	0.422	0.362	0.302	0.21	0.25	0.206	0.224	0.209	0.29	0.276	0.257	0.158	0.302	0.283	0.248	0.307	0.241	0.201	0.316	0.25
932	0.267	0.271	0.277	0.345	0.302	0.325	0.332	0.366	0.341	0.354	0.363	0.304	0.234	0.332	0.244	0.341	0.357	0.289	0.291	0.23	0.215	0.215	0.303	0.416	0.284	0.445	0.303	0.314	0.384	0.422	0.363	0.302	0.21	0.251	0.206	0.224	0.21	0.291	0.276	0.257	0.158	0.302	0.283	0.248	0.307	0.241	0.201	0.316	0.25
933	0.267	0.271	0.277	0.346	0.302	0.325	0.332	0.367	0.341	0.355	0.364	0.305	0.234	0.332	0.244	0.341	0.357	0.289	0.291	0.23	0.215	0.215	0.303	0.416	0.285	0.445	0.303	0.314	0.384	0.423	0.363	0.302	0.21	0.251	0.206	0.224	0.21	0.291	0.277	0.257	0.159	0.302	0.283	0.249	0.308	0.242	0.201	0.317	0.251
934	0.267	0.271	0.277	0.346	0.302	0.325	0.332	0.367	0.341	0.355	0.364	0.305	0.234	0.333	0.244	0.341	0.357	0.289	0.291	0.23	0.215	0.215	0.303	0.416	0.285	0.445	0.303	0.314	0.384	0.423	0.363	0.303	0.21	0.251	0.206	0.224	0.21	0.291	0.277	0.257	0.159	0.302	0.283	0.249	0.308	0.242	0.201	0.317	0.251
935	0.268	0.272	0.277	0.346	0.303	0.325	0.332	0.367	0.342	0.355	0.364	0.305	0.234	0.333	0.245	0.341	0.358	0.289	0.292	0.23	0.215	0.216	0.303	0.416	0.285	0.446	0.304	0.315	0.384	0.423	0.363	0.303	0.211	0.251	0.206	0.225	0.21	0.292	0.277	0.258	0.159	0.303	0.283	0.249	0.308	0.242	0.201	0.317	0.251
936	0.268	0.272	0.278	0.347	0.303	0.326	0.333	0.367	0.342	0.355	0.365	0.306	0.234	0.333	0.245	0.342	0.358	0.29	0.292	0.231	0.216	0.216	0.304	0.417	0.286	0.446	0.304	0.315	0.385	0.424	0.363	0.303	0.211	0.252	0.206	0.225	0.211	0.292	0.277	0.258	0.159	0.303	0.284	0.249	0.308	0.242	0.202	0.317	0.251
937	0.268	0.272	0.278	0.347	0.303	0.326	0.333	0.368	0.342	0.355	0.365	0.306	0.234	0.333	0.245	0.342	0.358	0.29	0.292	0.23	0.216	0.216	0.304	0.417	0.286	0.446	0.304	0.315	0.385	0.424	0.363	0.303	0.211	0.252	0.206	0.225	0.211	0.292	0.278	0.258	0.159	0.303	0.284	0.249	0.309	0.242	0.202	0.317	0.252
938	0.269	0.273	0.278	0.347	0.303	0.326	0.333	0.368	0.342	0.356	0.365	0.306	0.235	0.334	0.245	0.342	0.358	0.29	0.292	0.231	0.216	0.216	0.304	0.417	0.286	0.447	0.304	0.316	0.385	0.425	0.364	0.303	0.211	0.252	0.206	0.225	0.211	0.293	0.278	0.258	0.159	0.303	0.284	0.25	0.309	0.242	0.202	0.317	0.252
939	0.269	0.273	0.278	0.347	0.304	0.326	0.334	0.368	0.343	0.356	0.365	0.306	0.235	0.334	0.245	0.342	0.359	0.29	0.292	0.231	0.216	0.216	0.304	0.418	0.286	0.447	0.305	0.316	0.386	0.425	0.364	0.304	0.211	0.252	0.206	0.225	0.211	0.293	0.278	0.258	0.159	0.304	0.285	0.25	0.309	0.243	0.202	0.318	0.252
940	0.269	0.273	0.279	0.348	0.304	0.326	0.334	0.368	0.343	0.356	0.366	0.306	0.235	0.334	0.245	0.342	0.359	0.29	0.293	0.231	0.216	0.216	0.304	0.418	0.286	0.447	0.305	0.316	0.386	0.425	0.364	0.304	0.212	0.252	0.206	0.226	0.211	0.293	0.278	0.259	0.16	0.304	0.285	0.25	0.31	0.243	0.202	0.318	0.253
941	0.269	0.273	0.279	0.348	0.304	0.327	0.334	0.368	0.343	0.356	0.366	0.307	0.235	0.335	0.245	0.343	0.359	0.291	0.293	0.231	0.217	0.217	0.304	0.418	0.286	0.448	0.305	0.317	0.386	0.425	0.364	0.304	0.212	0.253	0.206	0.226	0.211	0.293	0.278	0.259	0.16	0.304	0.285	0.25	0.31	0.243	0.203	0.318	0.253
942	0.27	0.274	0.279	0.348	0.304	0.327	0.334	0.369	0.344	0.357	0.366	0.307	0.236	0.335	0.246	0.343	0.359	0.291	0.293	0.232	0.217	0.217	0.304	0.418	0.287	0.448	0.306	0.317	0.386	0.426	0.364	0.304	0.212	0.253	0.206	0.226	0.212	0.294	0.279	0.259	0.16	0.304	0.285	0.251	0.31	0.243	0.203	0.318	0.253
943	0.27	0.274	0.279	0.348	0.305	0.327	0.335	0.369	0.344	0.357	0.367	0.307	0.236	0.335	0.246	0.343	0.36	0.291	0.294	0.232	0.217	0.217	0.305	0.419	0.287	0.449	0.306	0.317	0.387	0.426	0.364	0.305	0.212	0.253	0.206	0.226	0.212	0.294	0.279	0.259	0.16	0.305	0.286	0.251	0.311	0.244	0.203	0.319	0.253
944	0.27	0.274	0.279	0.349	0.305	0.328	0.335	0.369	0.344	0.357	0.367	0.308	0.236	0.336	0.246	0.344	0.36	0.292	0.294	0.232	0.217	0.218	0.305	0.419	0.287	0.449	0.306	0.317	0.387	0.426	0.364	0.305	0.212	0.253	0.206	0.226	0.212	0.294	0.279	0.259	0.16	0.305	0.286	0.251	0.311	0.244	0.203	0.319	0.253
945	0.27	0.275	0.28	0.349	0.305	0.328	0.335	0.37	0.345	0.357	0.367	0.308	0.236	0.336	0.246	0.344	0.36	0.292	0.294	0.232	0.218	0.218	0.305	0.419	0.287	0.449	0.307	0.318	0.387	0.427	0.364	0.305	0.213	0.253	0.206	0.226	0.212	0.294	0.279	0.259	0.16	0.305	0.286	0.251	0.311	0.244	0.203	0.319	0.254
946	0.271	0.275	0.28	0.349	0.306	0.328	0.336	0.37	0.345	0.358	0.368	0.308	0.236	0.336	0.246	0.344	0.361	0.292	0.294	0.232	0.218	0.218	0.305	0.42	0.288	0.45	0.307	0.318	0.388	0.427	0.365	0.305	0.213	0.254	0.206	0.227	0.212	0.294	0.279	0.26	0.16	0.305	0.287	0.252	0.311	0.244	0.204	0.319	0.254
947	0.271	0.275	0.28	0.35	0.306	0.328	0.336	0.37	0.345	0.358	0.368	0.309	0.237	0.337	0.246	0.344	0.361	0.292	0.295	0.233	0.218	0.218	0.305	0.42	0.288	0.45	0.307	0.319	0.388	0.427	0.365	0.305	0.213	0.254	0.206	0.227	0.213	0.295	0.28	0.26	0.161	0.306	0.287	0.252	0.312	0.244	0.204	0.319	0.254
948	0.271	0.275	0.28	0.35	0.306	0.329	0.336	0.37	0.345	0.358	0.368	0.309	0.237	0.337	0.247	0.344	0.361	0.292	0.295	0.232	0.218	0.218	0.305	0.42	0.288	0.45	0.307	0.319	0.388	0.428	0.365	0.306	0.213	0.254	0.206	0.227	0.213	0.295	0.28	0.26	0.161	0.306	0.287	0.252	0.312	0.244	0.204	0.32	0.254
949	0.271	0.275	0.28	0.35	0.306	0.329	0.336	0.37	0.346	0.358	0.368	0.309	0.237	0.337	0.247	0.344	0.361	0.292	0.295	0.232	0.218	0.218	0.305	0.42	0.288	0.451	0.307	0.319	0.388	0.428	0.365	0.306	0.213	0.254	0.206	0.227	0.213	0.295	0.281	0.26	0.161	0.306	0.287	0.252	0.312	0.244	0.204	0.32	0.254
950	0.271	0.276	0.28	0.35	0.306	0.329	0.336	0.37	0.346	0.359	0.369	0.309	0.237	0.337	0.247	0.345	0.361	0.293	0.295	0.233	0.218	0.218	0.305	0.42	0.288	0.451	0.308	0.319	0.388	0.428	0.365	0.306	0.213	0.254	0.206	0.227	0.213	0.295	0.281	0.26	0.161	0.306	0.287	0.253	0.312	0.245	0.204	0.32	0.255
951	0.272	0.276	0.281	0.351	0.306	0.329	0.337	0.371	0.346	0.359	0.369	0.31	0.237	0.338	0.247	0.345	0.362	0.293	0.296	0.233	0.219	0.219	0.306	0.421	0.289	0.452	0.308	0.319	0.389	0.429	0.365	0.306	0.213	0.254	0.206	0.227	0.213	0.296	0.281	0.261	0.161	0.307	0.288	0.253	0.313	0.245	0.204	0.32	0.255
952	0.272	0.276	0.281	0.351	0.307	0.329	0.337	0.371	0.347	0.359	0.37	0.31	0.237	0.338	0.247	0.345	0.362	0.293	0.296	0.233	0.219	0.219	0.306	0.421	0.289	0.452	0.308	0.32	0.389	0.429	0.366	0.306	0.214	0.255	0.207	0.228	0.213	0.296	0.281	0.261	0.161	0.307	0.288	0.253	0.313	0.245	0.205	0.32	0.255
953	0.272	0.276	0.281	0.351	0.307	0.33	0.337	0.371	0.347	0.36	0.37	0.31	0.238	0.338	0.247	0.346	0.362	0.293	0.296	0.233	0.219	0.219	0.306	0.421	0.289	0.452	0.309	0.32	0.389	0.429	0.366	0.307	0.214	0.255	0.207	0.228	0.214	0.296	0.281	0.261	0.161	0.307	0.288	0.253	0.313	0.245	0.205	0.321	0.255
954	0.273	0.277	0.281	0.351	0.307	0.33	0.338	0.372	0.347	0.36	0.37	0.31	0.238	0.339	0.247	0.346	0.362	0.294	0.296	0.234	0.219	0.219	0.306	0.422	0.289	0.453	0.309	0.32	0.389	0.43	0.366	0.307	0.214	0.255	0.207	0.228	0.214	0.296	0.282	0.261	0.161	0.307	0.288	0.253	0.314	0.245	0.205	0.321	0.256
955	0.273	0.277	0.282	0.351	0.307	0.33	0.338	0.372	0.348	0.36	0.37	0.311	0.238	0.339	0.248	0.346	0.363	0.294	0.296	0.234	0.219	0.22	0.306	0.422	0.289	0.453	0.309	0.321	0.39	0.43	0.366	0.307	0.214	0.256	0.207	0.228	0.214	0.297	0.282	0.262	0.162	0.307	0.289	0.254	0.314	0.246	0.205	0.321	0.256
956	0.273	0.277	0.281	0.352	0.308	0.33	0.338	0.372	0.348	0.36	0.371	0.311	0.238	0.339	0.248	0.346	0.363	0.294	0.296	0.234	0.219	0.22	0.306	0.422	0.29	0.453	0.309	0.321	0.39	0.43	0.366	0.308	0.214	0.256	0.207	0.229	0.214	0.297	0.282	0.262	0.162	0.307	0.289	0.254	0.314	0.246	0.205	0.321	0.256
957	0.273	0.277	0.282	0.352	0.308	0.331	0.338	0.372	0.348	0.361	0.371	0.311	0.238	0.34	0.248	0.347	0.363	0.294	0.297	0.234	0.22	0.22	0.306	0.422	0.29	0.454	0.31	0.321	0.39	0.431	0.366	0.308	0.215	0.256	0.207	0.229	0.215	0.297	0.283	0.262	0.162	0.308	0.289	0.254	0.314	0.246	0.205	0.321	0.256
958	0.274	0.278	0.282	0.352	0.308	0.331	0.339	0.373	0.348	0.361	0.371	0.312	0.239	0.34	0.248	0.347	0.363	0.294	0.297	0.234	0.22	0.22	0.307	0.423	0.29	0.454	0.31	0.321	0.39	0.431	0.366	0.308	0.215	0.256	0.207	0.229	0.215	0.297	0.283	0.262	0.162	0.308	0.289	0.254	0.315	0.246	0.206	0.322	0.256
959	0.274	0.278	0.282	0.352	0.308	0.331	0.339	0.373	0.349	0.361	0.372	0.312	0.239	0.34	0.248	0.347	0.364	0.295	0.297	0.234	0.22	0.22	0.307	0.423	0.29	0.454	0.31	0.322	0.391	0.431	0.366	0.308	0.215	0.256	0.207	0.229	0.215	0.297	0.283	0.262	0.162	0.308	0.289	0.254	0.315	0.246	0.206	0.322	0.257
960	0.274	0.278	0.282	0.353	0.309	0.331	0.339	0.373	0.349	0.361	0.372	0.312	0.239	0.34	0.248	0.347	0.364	0.295	0.298	0.234	0.22	0.22	0.307	0.423	0.291	0.455	0.311	0.322	0.391	0.432	0.367	0.308	0.215	0.257	0.207	0.229	0.215	0.298	0.283	0.262	0.162	0.309	0.29	0.255	0.315	0.246	0.206	0.322	0.257
961	0.274	0.278	0.282	0.353	0.309	0.331	0.339	0.373	0.349	0.361	0.372	0.312	0.239	0.341	0.249	0.347	0.364	0.295	0.298	0.235	0.22	0.221	0.307	0.423	0.291	0.455	0.311	0.322	0.391	0.432	0.367	0.308	0.215	0.257	0.207	0.229	0.215	0.298	0.283	0.262	0.162	0.309	0.29	0.255	0.315	0.247	0.206	0.322	0.257
962	0.275	0.279	0.283	0.353	0.309	0.332	0.34	0.374	0.35	0.362	0.373	0.313	0.239	0.341	0.249	0.348	0.364	0.295	0.298	0.235	0.221	0.221	0.307	0.424	0.291	0.456	0.311	0.323	0.392	0.432	0.367	0.309	0.216	0.257	0.207	0.23	0.216	0.298	0.284	0.263	0.163	0.309	0.29	0.255	0.316	0.247	0.206	0.323	0.257
963	0.275	0.279	0.283	0.354	0.309	0.332	0.34	0.374	0.35	0.362	0.373	0.313	0.24	0.341	0.249	0.348	0.365	0.296	0.298	0.235	0.221	0.221	0.307	0.424	0.291	0.456	0.312	0.323	0.392	0.433	0.367	0.309	0.216	0.257	0.207	0.23	0.216	0.299	0.284	0.263	0.163	0.31	0.291	0.256	0.316	0.247	0.206	0.323	0.258
964	0.275	0.279	0.283	0.354	0.31	0.332	0.34	0.374	0.35	0.362	0.373	0.313	0.24	0.341	0.249	0.348	0.365	0.296	0.298	0.235	0.221	0.221	0.307	0.424	0.291	0.456	0.312	0.323	0.392	0.433	0.367	0.309	0.216	0.258	0.207	0.23	0.216	0.299	0.284	0.263	0.163	0.31	0.291	0.256	0.316	0.247	0.207	0.323	0.258
965	0.275	0.279	0.283	0.354	0.31	0.333	0.34	0.374	0.35	0.362	0.373	0.313	0.24	0.341	0.249	0.348	0.365	0.296	0.299	0.235	0.221	0.221	0.307	0.424	0.291	0.456	0.312	0.323	0.392	0.433	0.368	0.31	0.216	0.258	0.207	0.23	0.216	0.299	0.285	0.263	0.163	0.31	0.291	0.256	0.316	0.247	0.207	0.323	0.258
966	0.275	0.279	0.283	0.354	0.31	0.333	0.34	0.374	0.351	0.363	0.374	0.313	0.24	0.342	0.249	0.348	0.365	0.296	0.299	0.235	0.221	0.222	0.307	0.425	0.292	0.457	0.312	0.324	0.392	0.433	0.368	0.31	0.216	0.258	0.207	0.23	0.216	0.299	0.285	0.263	0.163	0.31	0.291	0.256	0.317	0.248	0.207	0.323	0.258
967	0.276	0.28	0.284	0.354	0.31	0.333	0.341	0.375	0.351	0.363	0.374	0.314	0.24	0.342	0.249	0.349	0.365	0.296	0.299	0.235	0.221	0.222	0.308	0.425	0.292	0.457	0.313	0.324	0.393	0.434	0.368	0.31	0.216	0.258	0.207	0.23	0.216	0.3	0.285	0.264	0.163	0.31	0.292	0.256	0.317	0.248	0.207	0.323	0.259
968	0.276	0.28	0.284	0.355	0.31	0.333	0.341	0.375	0.351	0.363	0.374	0.314	0.24	0.342	0.25	0.349	0.366	0.297	0.3	0.236	0.221	0.222	0.308	0.425	0.292	0.457	0.313	0.324	0.393	0.434	0.368	0.31	0.217	0.259	0.208	0.231	0.217	0.3	0.285	0.264	0.163	0.311	0.292	0.257	0.317	0.248	0.207	0.324	0.259
969	0.276	0.28	0.284	0.355	0.311	0.333	0.341	0.375	0.351	0.363	0.374	0.314	0.24	0.343	0.25	0.349	0.366	0.297	0.3	0.236	0.222	0.222	0.308	0.425	0.292	0.458	0.313	0.324	0.393	0.434	0.368	0.31	0.217	0.259	0.207	0.231	0.217	0.3	0.286	0.264	0.164	0.311	0.292	0.257	0.318	0.248	0.208	0.324	0.259
970	0.276	0.28	0.284	0.355	0.311	0.333	0.341	0.375	0.352	0.363	0.375	0.315	0.241	0.343	0.25	0.35	0.366	0.297	0.3	0.236	0.222	0.222	0.308	0.426	0.293	0.458	0.313	0.325	0.393	0.435	0.368	0.311	0.217	0.259	0.208	0.231	0.217	0.3	0.286	0.264	0.164	0.311	0.292	0.257	0.318	0.248	0.208	0.324	0.26
971	0.277	0.281	0.285	0.355	0.311	0.334	0.342	0.376	0.352	0.364	0.375	0.315	0.241	0.343	0.25	0.35	0.367	0.297	0.3	0.236	0.222	0.222	0.309	0.426	0.293	0.458	0.314	0.325	0.394	0.435	0.369	0.311	0.217	0.259	0.208	0.231	0.217	0.3	0.286	0.265	0.164	0.312	0.293	0.257	0.318	0.248	0.208	0.324	0.26
972	0.277	0.281	0.285	0.356	0.312	0.334	0.342	0.376	0.353	0.364	0.376	0.315	0.241	0.344	0.25	0.35	0.367	0.298	0.301	0.237	0.223	0.223	0.309	0.426	0.293	0.459	0.314	0.325	0.394	0.435	0.369	0.311	0.217	0.259	0.208	0.231	0.217	0.301	0.286	0.265	0.164	0.312	0.293	0.258	0.318	0.249	0.208	0.325	0.26
973	0.277	0.281	0.285	0.356	0.312	0.335	0.342	0.376	0.353	0.365	0.376	0.316	0.242	0.344	0.251	0.35	0.367	0.298	0.301	0.237	0.223	0.223	0.309	0.427	0.293	0.46	0.315	0.326	0.395	0.436	0.369	0.312	0.218	0.26	0.208	0.231	0.218	0.301	0.286	0.265	0.164	0.312	0.293	0.258	0.319	0.249	0.209	0.325	0.261
974	0.278	0.282	0.285	0.357	0.312	0.335	0.343	0.377	0.353	0.365	0.376	0.316	0.242	0.344	0.251	0.351	0.368	0.298	0.301	0.237	0.223	0.223	0.309	0.427	0.294	0.46	0.315	0.326	0.395	0.436	0.369	0.311	0.218	0.26	0.208	0.232	0.218	0.301	0.286	0.265	0.164	0.313	0.293	0.258	0.319	0.249	0.209	0.325	0.26
975	0.278	0.282	0.285	0.357	0.313	0.335	0.343	0.377	0.354	0.365	0.377	0.316	0.242	0.345	0.251	0.351	0.368	0.298	0.302	0.237	0.223	0.224	0.309	0.427	0.294	0.46	0.315	0.326	0.395	0.437	0.369	0.312	0.218	0.26	0.208	0.232	0.218	0.302	0.287	0.265	0.164	0.313	0.293	0.258	0.319	0.249	0.209	0.325	0.26
976	0.278	0.282	0.285	0.357	0.313	0.335	0.343	0.377	0.354	0.365	0.377	0.316	0.242	0.345	0.251	0.351	0.368	0.299	0.302	0.237	0.223	0.224	0.309	0.427	0.294	0.46	0.315	0.326	0.395	0.437	0.37	0.312	0.218	0.26	0.208	0.232	0.218	0.302	0.287	0.266	0.164	0.313	0.294	0.259	0.32	0.25	0.209	0.325	0.261
977	0.278	0.282	0.286	0.357	0.313	0.336	0.343	0.377	0.354	0.366	0.377	0.316	0.242	0.345	0.252	0.352	0.369	0.299	0.302	0.237	0.224	0.224	0.31	0.428	0.294	0.461	0.316	0.327	0.396	0.437	0.37	0.312	0.218	0.26	0.208	0.233	0.218	0.302	0.288	0.266	0.164	0.313	0.294	0.259	0.319	0.25	0.209	0.325	0.261
978	0.279	0.283	0.286	0.358	0.313	0.336	0.344	0.377	0.354	0.366	0.378	0.317	0.243	0.345	0.252	0.352	0.369	0.299	0.302	0.238	0.224	0.224	0.31	0.428	0.295	0.461	0.316	0.327	0.396	0.437	0.37	0.313	0.218	0.26	0.208	0.233	0.219	0.302	0.288	0.266	0.165	0.313	0.294	0.259	0.32	0.25	0.209	0.326	0.261
979	0.279	0.283	0.286	0.358	0.313	0.336	0.344	0.378	0.354	0.366	0.378	0.317	0.243	0.346	0.252	0.352	0.369	0.299	0.302	0.238	0.224	0.224	0.31	0.428	0.295	0.461	0.316	0.327	0.396	0.438	0.37	0.313	0.219	0.26	0.208	0.233	0.219	0.302	0.288	0.266	0.165	0.314	0.295	0.259	0.32	0.25	0.209	0.326	0.262
980	0.279	0.283	0.286	0.358	0.313	0.336	0.344	0.378	0.355	0.366	0.378	0.317	0.243	0.346	0.252	0.352	0.369	0.299	0.303	0.238	0.224	0.225	0.31	0.429	0.295	0.462	0.316	0.328	0.396	0.438	0.37	0.313	0.219	0.261	0.208	0.233	0.219	0.302	0.288	0.266	0.165	0.314	0.295	0.26	0.321	0.251	0.21	0.326	0.262
981	0.279	0.283	0.286	0.358	0.314	0.336	0.344	0.378	0.355	0.366	0.378	0.317	0.243	0.346	0.252	0.352	0.369	0.299	0.303	0.238	0.224	0.225	0.31	0.429	0.295	0.462	0.317	0.328	0.396	0.438	0.37	0.313	0.219	0.261	0.208	0.233	0.219	0.303	0.288	0.267	0.165	0.314	0.295	0.26	0.321	0.251	0.21	0.327	0.262
982	0.279	0.283	0.287	0.358	0.314	0.337	0.344	0.378	0.355	0.367	0.379	0.318	0.243	0.346	0.252	0.352	0.369	0.3	0.303	0.238	0.224	0.225	0.31	0.429	0.295	0.462	0.317	0.328	0.397	0.439	0.37	0.313	0.219	0.261	0.208	0.233	0.219	0.303	0.288	0.267	0.165	0.315	0.295	0.26	0.321	0.251	0.21	0.327	0.262
983	0.28	0.284	0.287	0.358	0.314	0.337	0.345	0.379	0.356	0.367	0.379	0.318	0.244	0.347	0.252	0.353	0.37	0.3	0.304	0.239	0.225	0.225	0.31	0.429	0.296	0.463	0.317	0.329	0.397	0.439	0.371	0.314	0.219	0.261	0.208	0.233	0.219	0.303	0.289	0.267	0.165	0.315	0.295	0.26	0.321	0.251	0.21	0.327	0.263
984	0.28	0.284	0.287	0.359	0.314	0.337	0.345	0.379	0.356	0.367	0.379	0.318	0.244	0.347	0.252	0.353	0.37	0.301	0.304	0.239	0.225	0.225	0.311	0.429	0.296	0.463	0.318	0.329	0.398	0.439	0.371	0.314	0.22	0.262	0.208	0.234	0.22	0.304	0.289	0.267	0.165	0.315	0.296	0.26	0.322	0.251	0.21	0.327	0.263
985	0.28	0.284	0.287	0.359	0.314	0.337	0.345	0.379	0.356	0.367	0.38	0.318	0.244	0.347	0.253	0.353	0.37	0.301	0.304	0.239	0.225	0.225	0.311	0.43	0.296	0.463	0.318	0.329	0.398	0.439	0.371	0.314	0.219	0.262	0.208	0.234	0.22	0.304	0.289	0.267	0.166	0.316	0.296	0.261	0.323	0.252	0.211	0.328	0.263
986	0.28	0.284	0.287	0.359	0.315	0.337	0.345	0.379	0.356	0.368	0.38	0.319	0.244	0.347	0.253	0.354	0.37	0.301	0.304	0.239	0.225	0.225	0.311	0.43	0.296	0.463	0.318	0.329	0.398	0.44	0.371	0.314	0.22	0.262	0.208	0.234	0.22	0.304	0.289	0.268	0.166	0.316	0.296	0.261	0.323	0.252	0.211	0.328	0.263
987	0.28	0.285	0.287	0.359	0.315	0.338	0.346	0.379	0.357	0.368	0.38	0.319	0.244	0.348	0.253	0.354	0.371	0.301	0.304	0.239	0.225	0.226	0.311	0.43	0.297	0.464	0.318	0.329	0.398	0.44	0.372	0.315	0.22	0.262	0.209	0.234	0.22	0.305	0.29	0.268	0.166	0.316	0.297	0.261	0.323	0.252	0.211	0.328	0.263
988	0.281	0.285	0.288	0.36	0.315	0.338	0.346	0.38	0.357	0.368	0.38	0.319	0.244	0.348	0.253	0.354	0.371	0.301	0.305	0.239	0.225	0.226	0.311	0.431	0.297	0.465	0.319	0.33	0.398	0.44	0.372	0.315	0.22	0.263	0.209	0.235	0.221	0.305	0.29	0.268	0.166	0.316	0.297	0.261	0.323	0.252	0.211	0.328	0.264
989	0.281	0.285	0.288	0.36	0.316	0.338	0.346	0.38	0.357	0.368	0.381	0.32	0.244	0.348	0.253	0.354	0.371	0.302	0.305	0.239	0.225	0.226	0.311	0.431	0.297	0.465	0.319	0.33	0.399	0.441	0.372	0.315	0.22	0.263	0.208	0.234	0.22	0.305	0.29	0.268	0.166	0.316	0.297	0.261	0.323	0.252	0.211	0.328	0.264
990	0.281	0.286	0.288	0.361	0.316	0.339	0.346	0.38	0.357	0.369	0.381	0.32	0.245	0.349	0.253	0.354	0.372	0.302	0.305	0.24	0.226	0.226	0.312	0.431	0.297	0.465	0.319	0.331	0.399	0.441	0.372	0.315	0.22	0.263	0.208	0.234	0.221	0.305	0.29	0.268	0.167	0.317	0.298	0.262	0.324	0.252	0.212	0.329	0.264
991	0.282	0.286	0.288	0.361	0.316	0.339	0.347	0.381	0.358	0.369	0.381	0.32	0.245	0.349	0.253	0.354	0.372	0.302	0.305	0.24	0.226	0.227	0.312	0.432	0.297	0.465	0.32	0.331	0.399	0.441	0.372	0.315	0.221	0.263	0.208	0.235	0.221	0.305	0.291	0.269	0.167	0.317	0.298	0.262	0.324	0.253	0.212	0.329	0.265
992	0.282	0.286	0.289	0.361	0.316	0.339	0.347	0.381	0.358	0.369	0.381	0.321	0.245	0.349	0.253	0.355	0.372	0.302	0.306	0.24	0.226	0.227	0.312	0.432	0.297	0.466	0.32	0.331	0.4	0.441	0.372	0.316	0.221	0.263	0.209	0.235	0.221	0.305	0.291	0.269	0.167	0.317	0.298	0.262	0.324	0.253	0.212	0.329	0.265
993	0.282	0.286	0.289	0.361	0.317	0.339	0.347	0.381	0.358	0.369	0.382	0.321	0.245	0.349	0.254	0.355	0.372	0.302	0.306	0.24	0.227	0.227	0.312	0.432	0.298	0.466	0.32	0.332	0.4	0.442	0.372	0.316	0.221	0.263	0.209	0.235	0.221	0.305	0.291	0.269	0.167	0.317	0.298	0.262	0.324	0.253	0.212	0.329	0.265
994	0.282	0.286	0.289	0.362	0.317	0.34	0.348	0.382	0.359	0.37	0.383	0.321	0.246	0.35	0.254	0.356	0.373	0.303	0.306	0.241	0.227	0.227	0.312	0.432	0.298	0.467	0.321	0.332	0.4	0.443	0.373	0.316	0.221	0.264	0.209	0.236	0.221	0.306	0.291	0.269	0.167	0.317	0.298	0.262	0.324	0.253	0.212	0.329	0.265
995	0.282	0.286	0.289	0.362	0.317	0.339	0.348	0.381	0.359	0.37	0.382	0.321	0.246	0.35	0.254	0.356	0.373	0.303	0.306	0.241	0.227	0.227	0.312	0.432	0.298	0.467	0.32	0.332	0.4	0.443	0.373	0.316	0.221	0.264	0.209	0.236	0.222	0.306	0.292	0.269	0.167	0.317	0.298	0.263	0.324	0.253	0.212	0.329	0.265
996	0.282	0.286	0.289	0.361	0.317	0.339	0.348	0.381	0.359	0.37	0.382	0.321	0.246	0.35	0.254	0.356	0.373	0.303	0.306	0.241	0.227	0.227	0.312	0.432	0.298	0.467	0.32	0.332	0.4	0.443	0.373	0.317	0.222	0.264	0.209	0.236	0.222	0.306	0.292	0.269	0.167	0.318	0.299	0.263	0.325	0.254	0.213	0.33	0.266
997	0.283	0.287	0.289	0.362	0.318	0.34	0.348	0.382	0.36	0.371	0.383	0.322	0.246	0.351	0.255	0.356	0.374	0.303	0.307	0.241	0.228	0.228	0.312	0.433	0.299	0.467	0.321	0.332	0.401	0.443	0.373	0.317	0.222	0.264	0.209	0.236	0.222	0.307	0.292	0.27	0.167	0.318	0.299	0.264	0.325	0.254	0.213	0.33	0.266
998	0.284	0.287	0.289	0.362	0.318	0.34	0.348	0.382	0.36	0.371	0.384	0.322	0.246	0.351	0.255	0.357	0.374	0.304	0.307	0.242	0.228	0.228	0.313	0.433	0.299	0.468	0.322	0.333	0.401	0.444	0.373	0.317	0.222	0.264	0.209	0.236	0.222	0.307	0.292	0.27	0.167	0.318	0.299	0.263	0.325	0.254	0.213	0.33	0.266
999	0.284	0.288	0.29	0.363	0.318	0.341	0.349	0.383	0.36	0.371	0.384	0.323	0.247	0.351	0.255	0.357	0.374	0.304	0.308	0.242	0.228	0.229	0.313	0.434	0.3	0.469	0.322	0.333	0.402	0.444	0.373	0.317	0.222	0.265	0.209	0.236	0.222	0.307	0.292	0.27	0.168	0.318	0.299	0.264	0.326	0.254	0.213	0.33	0.266
1000	0.284	0.288	0.29	0.363	0.318	0.341	0.349	0.383	0.36	0.371	0.384	0.323	0.247	0.352	0.255	0.357	0.374	0.304	0.308	0.242	0.228	0.229	0.313	0.434	0.3	0.469	0.322	0.334	0.402	0.445	0.373	0.317	0.222	0.265	0.209	0.236	0.222	0.307	0.292	0.27	0.168	0.319	0.3	0.264	0.326	0.254	0.213	0.331	0.267
1001	0.286	0.288	0.291	0.363	0.32	0.343	0.35	0.384	0.359	0.372	0.383	0.322	0.249	0.351	0.256	0.357	0.373	0.305	0.309	0.242	0.227	0.227	0.315	0.432	0.299	0.464	0.321	0.33	0.399	0.442	0.375	0.319	0.224	0.268	0.212	0.236	0.225	0.309	0.294	0.272	0.17	0.322	0.302	0.266	0.328	0.257	0.215	0.333	0.272
1002	0.287	0.288	0.291	0.364	0.321	0.343	0.35	0.384	0.359	0.372	0.384	0.322	0.249	0.351	0.256	0.357	0.373	0.305	0.309	0.243	0.227	0.227	0.315	0.432	0.299	0.464	0.321	0.33	0.399	0.441	0.375	0.32	0.225	0.269	0.212	0.236	0.225	0.309	0.294	0.272	0.171	0.322	0.302	0.266	0.328	0.257	0.216	0.333	0.272
1003	0.287	0.288	0.291	0.364	0.321	0.343	0.35	0.384	0.359	0.372	0.384	0.322	0.249	0.351	0.256	0.357	0.373	0.305	0.309	0.243	0.227	0.227	0.315	0.432	0.299	0.465	0.321	0.33	0.399	0.442	0.375	0.32	0.225	0.269	0.212	0.236	0.225	0.309	0.295	0.272	0.171	0.323	0.302	0.266	0.329	0.257	0.216	0.334	0.272
1004	0.287	0.288	0.291	0.364	0.321	0.343	0.35	0.384	0.359	0.372	0.384	0.322	0.249	0.351	0.256	0.357	0.374	0.305	0.31	0.243	0.227	0.227	0.315	0.432	0.299	0.465	0.321	0.33	0.399	0.442	0.375	0.32	0.225	0.269	0.212	0.236	0.225	0.309	0.295	0.272	0.171	0.323	0.302	0.267	0.329	0.258	0.216	0.334	0.272
1005	0.287	0.288	0.291	0.364	0.321	0.343	0.351	0.385	0.36	0.372	0.384	0.323	0.249	0.352	0.256	0.357	0.374	0.306	0.31	0.243	0.227	0.227	0.315	0.432	0.3	0.465	0.321	0.331	0.4	0.442	0.375	0.32	0.225	0.269	0.212	0.236	0.225	0.31	0.295	0.272	0.171	0.323	0.302	0.267	0.329	0.258	0.216	0.334	0.273
1006	0.287	0.289	0.291	0.365	0.322	0.344	0.351	0.385	0.36	0.373	0.385	0.323	0.25	0.352	0.257	0.358	0.374	0.306	0.31	0.243	0.227	0.228	0.315	0.432	0.3	0.466	0.322	0.331	0.4	0.443	0.375	0.32	0.225	0.27	0.212	0.237	0.225	0.31	0.295	0.272	0.171	0.323	0.302	0.267	0.33	0.258	0.216	0.334	0.273
1007	0.288	0.289	0.292	0.365	0.322	0.344	0.351	0.386	0.36	0.373	0.385	0.323	0.25	0.352	0.257	0.358	0.375	0.306	0.311	0.243	0.228	0.228	0.315	0.433	0.3	0.466	0.322	0.332	0.4	0.443	0.376	0.321	0.225	0.27	0.212	0.237	0.226	0.31	0.295	0.273	0.171	0.323	0.303	0.267	0.33	0.258	0.216	0.334	0.273
1008	0.288	0.29	0.292	0.365	0.322	0.344	0.352	0.386	0.361	0.373	0.385	0.323	0.25	0.352	0.257	0.358	0.375	0.306	0.311	0.243	0.228	0.228	0.316	0.433	0.301	0.467	0.323	0.332	0.401	0.443	0.376	0.321	0.225	0.27	0.212	0.237	0.226	0.31	0.295	0.273	0.172	0.324	0.303	0.267	0.33	0.258	0.217	0.335	0.274
1009	0.289	0.29	0.292	0.365	0.323	0.344	0.352	0.386	0.361	0.373	0.386	0.324	0.25	0.353	0.257	0.358	0.375	0.307	0.311	0.244	0.228	0.228	0.316	0.433	0.301	0.467	0.323	0.332	0.401	0.444	0.376	0.321	0.226	0.27	0.212	0.237	0.226	0.311	0.296	0.273	0.172	0.324	0.303	0.268	0.33	0.258	0.217	0.335	0.274
1010	0.289	0.29	0.292	0.366	0.323	0.345	0.352	0.386	0.361	0.374	0.386	0.324	0.251	0.353	0.257	0.358	0.375	0.307	0.311	0.244	0.229	0.228	0.316	0.434	0.301	0.467	0.323	0.332	0.401	0.444	0.376	0.321	0.226	0.27	0.212	0.237	0.226	0.311	0.296	0.273	0.172	0.324	0.304	0.268	0.331	0.259	0.217	0.335	0.274
1011	0.289	0.29	0.292	0.366	0.323	0.345	0.352	0.387	0.361	0.374	0.386	0.324	0.251	0.353	0.257	0.359	0.375	0.307	0.312	0.244	0.229	0.229	0.316	0.434	0.301	0.468	0.324	0.333	0.402	0.444	0.376	0.321	0.226	0.27	0.212	0.237	0.226	0.311	0.296	0.273	0.172	0.325	0.304	0.268	0.331	0.259	0.217	0.336	0.274
1012	0.289	0.29	0.292	0.366	0.323	0.345	0.352	0.387	0.362	0.374	0.387	0.325	0.251	0.353	0.257	0.359	0.376	0.307	0.312	0.244	0.229	0.229	0.316	0.434	0.301	0.468	0.324	0.333	0.402	0.445	0.376	0.321	0.226	0.27	0.212	0.238	0.226	0.311	0.296	0.273	0.172	0.325	0.304	0.269	0.331	0.259	0.217	0.336	0.274
1013	0.289	0.291	0.293	0.366	0.323	0.346	0.353	0.387	0.362	0.375	0.387	0.325	0.251	0.354	0.257	0.359	0.376	0.307	0.312	0.245	0.229	0.229	0.316	0.434	0.301	0.468	0.324	0.333	0.402	0.445	0.376	0.322	0.226	0.271	0.212	0.238	0.227	0.311	0.297	0.274	0.172	0.325	0.304	0.269	0.331	0.259	0.217	0.336	0.275
1014	0.289	0.291	0.293	0.367	0.323	0.346	0.353	0.387	0.362	0.375	0.387	0.325	0.251	0.354	0.258	0.359	0.376	0.308	0.312	0.245	0.229	0.229	0.316	0.434	0.301	0.468	0.324	0.334	0.402	0.445	0.377	0.322	0.226	0.271	0.212	0.238	0.227	0.312	0.297	0.274	0.172	0.325	0.304	0.269	0.331	0.259	0.217	0.336	0.275
1015	0.29	0.291	0.293	0.367	0.324	0.346	0.353	0.387	0.362	0.375	0.387	0.325	0.251	0.354	0.258	0.36	0.376	0.308	0.312	0.245	0.229	0.229	0.316	0.434	0.302	0.468	0.324	0.334	0.403	0.445	0.377	0.322	0.226	0.271	0.213	0.238	0.227	0.312	0.297	0.274	0.173	0.325	0.304	0.269	0.332	0.259	0.218	0.336	0.275
1016	0.29	0.291	0.293	0.367	0.324	0.346	0.353	0.388	0.363	0.375	0.388	0.325	0.252	0.355	0.258	0.36	0.376	0.308	0.312	0.245	0.229	0.229	0.316	0.435	0.302	0.469	0.324	0.334	0.403	0.446	0.377	0.322	0.226	0.271	0.213	0.238	0.227	0.312	0.297	0.274	0.173	0.326	0.305	0.269	0.332	0.26	0.218	0.336	0.276
1017	0.29	0.291	0.293	0.367	0.324	0.346	0.354	0.388	0.363	0.375	0.388	0.325	0.252	0.355	0.258	0.36	0.377	0.308	0.313	0.245	0.229	0.23	0.316	0.435	0.302	0.469	0.325	0.334	0.403	0.446	0.377	0.322	0.227	0.271	0.213	0.238	0.227	0.312	0.297	0.274	0.173	0.326	0.305	0.269	0.332	0.26	0.218	0.337	0.276
1018	0.29	0.292	0.293	0.367	0.324	0.346	0.354	0.388	0.363	0.376	0.388	0.326	0.252	0.355	0.259	0.36	0.377	0.308	0.313	0.245	0.23	0.23	0.316	0.435	0.303	0.469	0.325	0.334	0.403	0.446	0.377	0.322	0.227	0.272	0.213	0.238	0.227	0.312	0.297	0.275	0.173	0.326	0.305	0.27	0.333	0.26	0.218	0.337	0.276
1019	0.291	0.292	0.294	0.368	0.325	0.347	0.354	0.388	0.363	0.376	0.389	0.326	0.252	0.355	0.259	0.361	0.377	0.309	0.313	0.245	0.23	0.23	0.317	0.436	0.303	0.47	0.325	0.335	0.403	0.447	0.377	0.323	0.227	0.271	0.212	0.238	0.227	0.312	0.297	0.275	0.173	0.327	0.306	0.27	0.333	0.261	0.219	0.337	0.276
1020	0.291	0.292	0.294	0.368	0.325	0.347	0.354	0.388	0.363	0.376	0.389	0.326	0.252	0.356	0.259	0.361	0.377	0.309	0.313	0.245	0.23	0.23	0.317	0.436	0.303	0.47	0.326	0.335	0.403	0.447	0.377	0.323	0.227	0.272	0.212	0.239	0.227	0.313	0.298	0.275	0.173	0.327	0.306	0.27	0.333	0.261	0.219	0.338	0.276
1021	0.291	0.292	0.294	0.368	0.325	0.347	0.354	0.389	0.363	0.376	0.389	0.327	0.252	0.356	0.259	0.361	0.377	0.309	0.313	0.245	0.23	0.231	0.317	0.436	0.303	0.47	0.326	0.335	0.404	0.447	0.378	0.323	0.227	0.272	0.213	0.239	0.228	0.313	0.298	0.275	0.173	0.327	0.306	0.27	0.333	0.261	0.219	0.338	0.276
1022	0.291	0.293	0.294	0.368	0.325	0.347	0.355	0.389	0.364	0.376	0.389	0.327	0.253	0.356	0.259	0.361	0.378	0.309	0.314	0.245	0.23	0.231	0.317	0.436	0.303	0.471	0.326	0.335	0.404	0.447	0.378	0.324	0.227	0.272	0.213	0.239	0.228	0.313	0.299	0.275	0.173	0.327	0.306	0.271	0.333	0.261	0.219	0.338	0.277
1023	0.291	0.293	0.294	0.369	0.325	0.348	0.355	0.389	0.364	0.377	0.389	0.327	0.253	0.356	0.259	0.361	0.378	0.309	0.314	0.246	0.23	0.231	0.317	0.436	0.303	0.471	0.326	0.335	0.404	0.448	0.378	0.323	0.227	0.273	0.213	0.239	0.228	0.313	0.299	0.275	0.173	0.327	0.306	0.271	0.334	0.261	0.219	0.338	0.277
1024	0.291	0.293	0.294	0.369	0.326	0.348	0.355	0.389	0.364	0.377	0.39	0.327	0.253	0.356	0.259	0.362	0.378	0.309	0.314	0.246	0.231	0.231	0.317	0.437	0.303	0.471	0.326	0.336	0.404	0.448	0.379	0.324	0.227	0.273	0.213	0.239	0.228	0.313	0.299	0.275	0.174	0.328	0.307	0.271	0.334	0.261	0.219	0.338	0.277
1025	0.292	0.293	0.294	0.369	0.326	0.348	0.355	0.39	0.365	0.377	0.39	0.328	0.253	0.357	0.26	0.362	0.378	0.309	0.315	0.246	0.231	0.231	0.317	0.437	0.304	0.472	0.327	0.336	0.404	0.448	0.379	0.324	0.227	0.273	0.213	0.239	0.229	0.314	0.299	0.276	0.174	0.328	0.307	0.271	0.334	0.262	0.22	0.338	0.277
1026	0.292	0.294	0.295	0.37	0.326	0.348	0.355	0.39	0.365	0.377	0.39	0.328	0.253	0.357	0.26	0.362	0.379	0.31	0.315	0.246	0.231	0.231	0.317	0.437	0.304	0.472	0.327	0.336	0.405	0.448	0.379	0.324	0.228	0.273	0.213	0.239	0.229	0.314	0.299	0.276	0.174	0.328	0.307	0.271	0.335	0.262	0.22	0.338	0.278
1027	0.292	0.294	0.295	0.37	0.326	0.348	0.356	0.39	0.365	0.378	0.391	0.328	0.254	0.357	0.26	0.362	0.379	0.31	0.315	0.246	0.231	0.231	0.317	0.437	0.304	0.472	0.327	0.336	0.405	0.448	0.379	0.324	0.228	0.273	0.213	0.24	0.229	0.314	0.3	0.276	0.174	0.328	0.307	0.272	0.335	0.262	0.22	0.339	0.278
1028	0.292	0.294	0.295	0.37	0.326	0.348	0.356	0.39	0.366	0.378	0.391	0.328	0.254	0.358	0.26	0.362	0.379	0.31	0.315	0.246	0.232	0.232	0.317	0.437	0.304	0.472	0.327	0.337	0.405	0.449	0.379	0.324	0.228	0.273	0.213	0.24	0.229	0.315	0.3	0.276	0.174	0.329	0.308	0.272	0.335	0.262	0.22	0.339	0.278
1029	0.293	0.294	0.295	0.37	0.327	0.349	0.356	0.39	0.366	0.378	0.391	0.329	0.254	0.358	0.26	0.362	0.379	0.31	0.315	0.247	0.232	0.232	0.318	0.438	0.304	0.473	0.328	0.337	0.405	0.449	0.38	0.325	0.228	0.274	0.213	0.24	0.229	0.315	0.3	0.276	0.174	0.329	0.308	0.272	0.336	0.263	0.22	0.339	0.278
1030	0.293	0.295	0.295	0.371	0.327	0.349	0.356	0.39	0.366	0.378	0.392	0.329	0.254	0.358	0.26	0.363	0.38	0.31	0.315	0.247	0.232	0.232	0.318	0.438	0.305	0.473	0.328	0.337	0.405	0.449	0.38	0.325	0.228	0.274	0.213	0.24	0.229	0.315	0.3	0.276	0.175	0.329	0.308	0.272	0.336	0.263	0.221	0.34	0.279
1031	0.293	0.295	0.295	0.371	0.327	0.349	0.357	0.39	0.366	0.378	0.392	0.329	0.254	0.358	0.26	0.363	0.38	0.31	0.316	0.247	0.232	0.232	0.318	0.438	0.305	0.473	0.328	0.337	0.405	0.45	0.38	0.325	0.228	0.274	0.213	0.24	0.23	0.315	0.3	0.276	0.175	0.33	0.308	0.273	0.336	0.263	0.221	0.34	0.279
1032	0.294	0.295	0.296	0.371	0.327	0.349	0.357	0.391	0.366	0.379	0.392	0.329	0.254	0.359	0.26	0.363	0.38	0.311	0.316	0.247	0.232	0.232	0.318	0.438	0.305	0.474	0.328	0.338	0.406	0.45	0.38	0.325	0.229	0.274	0.213	0.241	0.23	0.315	0.3	0.277	0.175	0.33	0.309	0.273	0.336	0.263	0.221	0.34	0.279
1033	0.294	0.295	0.296	0.371	0.327	0.349	0.357	0.391	0.367	0.379	0.392	0.33	0.254	0.359	0.26	0.363	0.38	0.311	0.316	0.247	0.233	0.232	0.318	0.438	0.305	0.474	0.329	0.338	0.406	0.45	0.38	0.325	0.229	0.274	0.213	0.241	0.23	0.316	0.301	0.277	0.175	0.33	0.309	0.273	0.337	0.263	0.221	0.34	0.279
1034	0.294	0.295	0.296	0.371	0.328	0.349	0.357	0.391	0.367	0.379	0.392	0.33	0.255	0.359	0.261	0.364	0.381	0.311	0.316	0.247	0.233	0.233	0.318	0.439	0.306	0.474	0.329	0.338	0.406	0.45	0.381	0.325	0.229	0.274	0.213	0.241	0.23	0.316	0.301	0.277	0.175	0.331	0.309	0.273	0.337	0.263	0.221	0.34	0.279
1035	0.294	0.296	0.296	0.372	0.328	0.35	0.358	0.391	0.367	0.379	0.393	0.33	0.255	0.359	0.261	0.364	0.381	0.311	0.317	0.247	0.233	0.233	0.318	0.439	0.306	0.475	0.33	0.339	0.407	0.451	0.381	0.325	0.229	0.274	0.213	0.241	0.23	0.316	0.301	0.277	0.175	0.331	0.309	0.273	0.337	0.263	0.222	0.34	0.279
1036	0.294	0.296	0.297	0.372	0.328	0.35	0.358	0.392	0.368	0.38	0.393	0.33	0.255	0.36	0.261	0.364	0.381	0.312	0.317	0.248	0.233	0.233	0.318	0.439	0.306	0.475	0.33	0.339	0.407	0.451	0.381	0.326	0.23	0.274	0.213	0.241	0.23	0.316	0.301	0.277	0.175	0.331	0.309	0.273	0.337	0.264	0.222	0.34	0.28
1037	0.295	0.296	0.297	0.372	0.328	0.35	0.358	0.392	0.368	0.38	0.393	0.331	0.255	0.36	0.261	0.364	0.381	0.312	0.317	0.248	0.233	0.233	0.319	0.44	0.306	0.475	0.33	0.339	0.407	0.451	0.381	0.326	0.23	0.275	0.213	0.242	0.23	0.316	0.301	0.278	0.176	0.331	0.31	0.273	0.337	0.264	0.222	0.341	0.28
1038	0.295	0.296	0.297	0.372	0.328	0.35	0.358	0.392	0.368	0.38	0.393	0.331	0.255	0.36	0.261	0.364	0.381	0.312	0.317	0.248	0.233	0.233	0.319	0.44	0.306	0.476	0.33	0.339	0.408	0.451	0.381	0.326	0.23	0.275	0.213	0.242	0.231	0.316	0.301	0.278	0.176	0.331	0.31	0.274	0.338	0.264	0.222	0.341	0.28
1039	0.295	0.296	0.297	0.372	0.329	0.35	0.358	0.392	0.368	0.38	0.393	0.331	0.255	0.36	0.261	0.365	0.382	0.312	0.317	0.248	0.233	0.233	0.319	0.44	0.306	0.476	0.33	0.34	0.408	0.452	0.381	0.326	0.23	0.275	0.213	0.242	0.231	0.317	0.302	0.278	0.176	0.332	0.31	0.274	0.338	0.264	0.222	0.341	0.28
1040	0.295	0.296	0.297	0.373	0.329	0.351	0.359	0.393	0.368	0.38	0.394	0.331	0.255	0.36	0.262	0.365	0.382	0.312	0.318	0.248	0.234	0.233	0.319	0.44	0.307	0.476	0.33	0.34	0.408	0.452	0.381	0.327	0.23	0.276	0.213	0.242	0.231	0.317	0.302	0.278	0.176	0.332	0.311	0.274	0.338	0.264	0.222	0.341	0.28
1041	0.295	0.297	0.297	0.373	0.329	0.351	0.359	0.393	0.368	0.38	0.394	0.331	0.256	0.361	0.262	0.365	0.382	0.312	0.318	0.248	0.234	0.234	0.319	0.44	0.307	0.476	0.331	0.34	0.408	0.452	0.382	0.327	0.23	0.276	0.213	0.242	0.231	0.317	0.302	0.278	0.176	0.332	0.311	0.274	0.339	0.264	0.222	0.341	0.28
1042	0.295	0.297	0.297	0.373	0.329	0.351	0.359	0.393	0.369	0.38	0.394	0.332	0.256	0.361	0.262	0.365	0.382	0.313	0.318	0.248	0.234	0.234	0.319	0.44	0.307	0.476	0.331	0.34	0.408	0.452	0.382	0.327	0.231	0.276	0.213	0.242	0.231	0.317	0.303	0.279	0.176	0.332	0.311	0.275	0.339	0.265	0.222	0.342	0.281
1043	0.296	0.297	0.298	0.373	0.33	0.351	0.359	0.393	0.369	0.381	0.394	0.332	0.256	0.361	0.262	0.365	0.382	0.313	0.318	0.249	0.234	0.234	0.319	0.441	0.307	0.477	0.331	0.341	0.409	0.453	0.382	0.327	0.231	0.276	0.213	0.242	0.232	0.317	0.303	0.279	0.176	0.332	0.311	0.275	0.339	0.265	0.222	0.342	0.281
1044	0.296	0.297	0.298	0.373	0.33	0.352	0.359	0.393	0.369	0.381	0.395	0.332	0.256	0.362	0.262	0.366	0.382	0.313	0.318	0.249	0.234	0.234	0.319	0.441	0.308	0.477	0.331	0.341	0.409	0.453	0.382	0.327	0.231	0.276	0.213	0.242	0.232	0.317	0.303	0.279	0.176	0.333	0.311	0.275	0.339	0.265	0.222	0.342	0.281
1045	0.296	0.297	0.298	0.374	0.33	0.352	0.36	0.393	0.37	0.381	0.395	0.332	0.257	0.362	0.262	0.366	0.383	0.313	0.319	0.249	0.235	0.234	0.319	0.441	0.308	0.478	0.332	0.341	0.409	0.453	0.382	0.328	0.231	0.276	0.213	0.243	0.232	0.318	0.303	0.279	0.176	0.333	0.311	0.275	0.339	0.265	0.223	0.342	0.281
1046	0.296	0.298	0.298	0.374	0.33	0.352	0.36	0.394	0.37	0.381	0.395	0.333	0.257	0.362	0.262	0.366	0.383	0.314	0.319	0.249	0.235	0.234	0.319	0.441	0.308	0.478	0.332	0.341	0.409	0.453	0.383	0.328	0.231	0.277	0.213	0.243	0.232	0.318	0.304	0.279	0.177	0.333	0.311	0.275	0.339	0.265	0.223	0.342	0.282
1047	0.297	0.298	0.298	0.374	0.33	0.352	0.36	0.394	0.37	0.381	0.395	0.333	0.257	0.362	0.263	0.366	0.383	0.314	0.319	0.249	0.235	0.235	0.319	0.442	0.308	0.478	0.332	0.341	0.409	0.453	0.383	0.328	0.231	0.277	0.213	0.243	0.232	0.318	0.304	0.279	0.177	0.333	0.312	0.275	0.34	0.265	0.223	0.342	0.282
1048	0.297	0.298	0.298	0.374	0.33	0.352	0.36	0.394	0.37	0.382	0.396	0.333	0.257	0.362	0.263	0.366	0.383	0.314	0.319	0.25	0.235	0.235	0.319	0.442	0.308	0.478	0.332	0.342	0.409	0.454	0.383	0.328	0.232	0.277	0.213	0.243	0.232	0.318	0.304	0.279	0.177	0.333	0.312	0.276	0.34	0.266	0.223	0.342	0.282
1049	0.297	0.298	0.298	0.374	0.331	0.352	0.36	0.394	0.37	0.382	0.396	0.333	0.257	0.362	0.263	0.367	0.384	0.314	0.319	0.25	0.235	0.235	0.32	0.442	0.308	0.478	0.332	0.342	0.409	0.454	0.383	0.328	0.232	0.277	0.213	0.243	0.233	0.318	0.304	0.28	0.177	0.334	0.312	0.276	0.34	0.266	0.223	0.343	0.282
1050	0.297	0.298	0.298	0.374	0.331	0.353	0.361	0.394	0.371	0.382	0.396	0.333	0.257	0.363	0.263	0.367	0.384	0.314	0.32	0.25	0.235	0.235	0.32	0.442	0.309	0.479	0.333	0.342	0.41	0.454	0.384	0.328	0.232	0.277	0.213	0.244	0.233	0.319	0.304	0.28	0.177	0.334	0.313	0.276	0.341	0.266	0.223	0.343	0.283
1051	0.298	0.298	0.299	0.375	0.331	0.353	0.361	0.395	0.371	0.382	0.396	0.333	0.258	0.363	0.263	0.367	0.384	0.314	0.32	0.25	0.236	0.235	0.32	0.442	0.309	0.479	0.333	0.342	0.41	0.455	0.384	0.328	0.232	0.277	0.213	0.243	0.233	0.319	0.305	0.28	0.177	0.334	0.313	0.276	0.341	0.266	0.224	0.343	0.283
1052	0.298	0.299	0.299	0.375	0.331	0.353	0.361	0.395	0.371	0.383	0.397	0.334	0.258	0.363	0.263	0.367	0.384	0.315	0.32	0.25	0.236	0.236	0.32	0.443	0.309	0.479	0.333	0.343	0.41	0.455	0.384	0.328	0.232	0.278	0.213	0.244	0.233	0.319	0.305	0.28	0.177	0.334	0.313	0.276	0.341	0.266	0.224	0.343	0.283
1053	0.298	0.299	0.299	0.375	0.331	0.353	0.361	0.395	0.372	0.383	0.397	0.334	0.258	0.363	0.264	0.367	0.384	0.315	0.32	0.25	0.236	0.236	0.32	0.443	0.309	0.479	0.334	0.343	0.41	0.455	0.384	0.329	0.232	0.278	0.214	0.244	0.233	0.319	0.305	0.28	0.177	0.335	0.313	0.276	0.341	0.266	0.224	0.344	0.284
1054	0.299	0.299	0.299	0.375	0.332	0.354	0.361	0.395	0.372	0.383	0.397	0.334	0.258	0.364	0.264	0.368	0.385	0.315	0.32	0.25	0.236	0.236	0.32	0.443	0.31	0.48	0.334	0.343	0.411	0.455	0.385	0.329	0.232	0.278	0.214	0.244	0.234	0.319	0.305	0.28	0.178	0.335	0.314	0.277	0.341	0.267	0.224	0.344	0.284
1055	0.299	0.299	0.299	0.375	0.332	0.354	0.361	0.396	0.372	0.383	0.397	0.334	0.258	0.364	0.264	0.368	0.385	0.315	0.32	0.25	0.236	0.236	0.321	0.443	0.31	0.48	0.334	0.343	0.411	0.455	0.385	0.329	0.232	0.278	0.213	0.244	0.234	0.32	0.306	0.28	0.178	0.335	0.314	0.277	0.341	0.267	0.224	0.344	0.284
1056	0.299	0.299	0.299	0.376	0.332	0.354	0.362	0.396	0.372	0.383	0.397	0.335	0.258	0.364	0.264	0.368	0.385	0.315	0.321	0.251	0.236	0.236	0.321	0.443	0.31	0.48	0.334	0.343	0.411	0.456	0.385	0.329	0.232	0.278	0.214	0.244	0.234	0.32	0.306	0.28	0.178	0.335	0.314	0.277	0.342	0.267	0.224	0.344	0.284
1057	0.299	0.3	0.299	0.376	0.332	0.354	0.362	0.396	0.372	0.384	0.398	0.335	0.259	0.364	0.264	0.368	0.385	0.316	0.321	0.251	0.236	0.236	0.321	0.444	0.31	0.48	0.334	0.344	0.411	0.456	0.385	0.329	0.233	0.279	0.214	0.244	0.234	0.32	0.306	0.281	0.178	0.336	0.314	0.277	0.342	0.267	0.225	0.344	0.285
1058	0.299	0.3	0.299	0.376	0.332	0.354	0.362	0.396	0.372	0.384	0.398	0.335	0.259	0.365	0.264	0.368	0.385	0.316	0.321	0.251	0.237	0.236	0.321	0.444	0.31	0.481	0.335	0.344	0.411	0.456	0.386	0.33	0.233	0.279	0.214	0.244	0.234	0.32	0.306	0.281	0.178	0.336	0.314	0.278	0.342	0.267	0.225	0.344	0.285
1059	0.299	0.3	0.3	0.376	0.333	0.354	0.362	0.396	0.372	0.384	0.398	0.335	0.259	0.365	0.264	0.369	0.385	0.316	0.322	0.251	0.237	0.236	0.321	0.444	0.31	0.481	0.335	0.344	0.412	0.457	0.386	0.33	0.233	0.279	0.214	0.244	0.234	0.321	0.306	0.281	0.179	0.336	0.315	0.278	0.343	0.268	0.225	0.345	0.285
1060	0.299	0.3	0.3	0.376	0.333	0.355	0.363	0.397	0.373	0.384	0.399	0.336	0.259	0.365	0.265	0.369	0.386	0.316	0.322	0.251	0.237	0.236	0.321	0.444	0.311	0.481	0.335	0.344	0.412	0.457	0.386	0.33	0.233	0.279	0.214	0.245	0.234	0.321	0.306	0.281	0.179	0.337	0.315	0.278	0.343	0.268	0.225	0.345	0.285
1061	0.3	0.3	0.3	0.377	0.333	0.355	0.363	0.397	0.373	0.385	0.399	0.336	0.259	0.365	0.265	0.369	0.386	0.317	0.322	0.251	0.237	0.236	0.321	0.444	0.311	0.481	0.335	0.344	0.412	0.457	0.386	0.33	0.234	0.28	0.214	0.245	0.235	0.321	0.307	0.282	0.179	0.337	0.315	0.278	0.343	0.268	0.226	0.345	0.286
1062	0.3	0.301	0.3	0.377	0.333	0.355	0.363	0.397	0.373	0.385	0.399	0.336	0.26	0.366	0.265	0.369	0.386	0.317	0.322	0.252	0.237	0.237	0.321	0.445	0.311	0.482	0.336	0.345	0.412	0.458	0.386	0.33	0.234	0.28	0.214	0.245	0.235	0.321	0.307	0.282	0.179	0.337	0.316	0.279	0.343	0.268	0.226	0.345	0.286
1063	0.3	0.301	0.3	0.377	0.334	0.355	0.363	0.397	0.373	0.385	0.399	0.336	0.26	0.366	0.265	0.37	0.386	0.317	0.322	0.252	0.238	0.237	0.322	0.445	0.311	0.482	0.336	0.345	0.413	0.458	0.387	0.331	0.234	0.28	0.214	0.245	0.235	0.321	0.307	0.282	0.179	0.337	0.316	0.279	0.344	0.269	0.226	0.346	0.286
1064	0.301	0.301	0.3	0.377	0.334	0.356	0.363	0.398	0.373	0.385	0.399	0.336	0.26	0.366	0.265	0.37	0.387	0.317	0.323	0.252	0.238	0.237	0.322	0.445	0.311	0.482	0.336	0.345	0.413	0.458	0.387	0.331	0.234	0.28	0.214	0.245	0.235	0.321	0.307	0.282	0.179	0.337	0.316	0.279	0.344	0.269	0.226	0.346	0.286
1065	0.301	0.301	0.3	0.377	0.334	0.356	0.363	0.398	0.374	0.385	0.399	0.336	0.26	0.366	0.265	0.37	0.387	0.317	0.323	0.252	0.238	0.237	0.322	0.445	0.311	0.482	0.336	0.345	0.413	0.458	0.387	0.331	0.234	0.28	0.214	0.245	0.235	0.322	0.307	0.282	0.179	0.338	0.316	0.279	0.344	0.269	0.226	0.346	0.287
1066	0.301	0.301	0.3	0.378	0.334	0.356	0.364	0.398	0.374	0.386	0.4	0.337	0.261	0.366	0.266	0.37	0.387	0.318	0.323	0.252	0.238	0.237	0.322	0.445	0.312	0.483	0.337	0.346	0.413	0.459	0.387	0.331	0.234	0.28	0.214	0.245	0.235	0.322	0.307	0.282	0.179	0.338	0.316	0.279	0.344	0.269	0.226	0.347	0.287
1067	0.301	0.301	0.301	0.378	0.334	0.356	0.364	0.398	0.374	0.386	0.4	0.337	0.261	0.366	0.266	0.371	0.387	0.318	0.323	0.253	0.238	0.237	0.322	0.446	0.312	0.483	0.337	0.346	0.413	0.459	0.387	0.331	0.234	0.28	0.214	0.245	0.236	0.322	0.308	0.282	0.179	0.338	0.316	0.279	0.344	0.269	0.226	0.347	0.287
1068	0.301	0.302	0.301	0.378	0.334	0.356	0.364	0.398	0.374	0.386	0.4	0.337	0.261	0.367	0.266	0.371	0.387	0.318	0.323	0.253	0.238	0.237	0.322	0.446	0.312	0.483	0.337	0.346	0.413	0.459	0.387	0.332	0.234	0.281	0.214	0.245	0.236	0.322	0.308	0.282	0.18	0.338	0.316	0.279	0.344	0.269	0.227	0.347	0.287
1069	0.301	0.302	0.301	0.378	0.335	0.357	0.364	0.398	0.374	0.386	0.4	0.337	0.261	0.367	0.266	0.371	0.387	0.318	0.324	0.253	0.238	0.238	0.322	0.446	0.312	0.484	0.337	0.346	0.414	0.459	0.388	0.332	0.234	0.281	0.214	0.245	0.236	0.322	0.308	0.283	0.18	0.339	0.317	0.28	0.344	0.269	0.227	0.347	0.288
1070	0.302	0.302	0.301	0.378	0.335	0.357	0.364	0.399	0.375	0.386	0.401	0.338	0.261	0.367	0.266	0.371	0.388	0.318	0.324	0.253	0.239	0.238	0.322	0.446	0.313	0.484	0.338	0.346	0.414	0.459	0.388	0.332	0.234	0.281	0.214	0.245	0.236	0.322	0.308	0.283	0.18	0.339	0.317	0.28	0.345	0.27	0.227	0.347	0.288
1071	0.302	0.303	0.301	0.379	0.335	0.357	0.364	0.399	0.375	0.387	0.401	0.338	0.261	0.368	0.266	0.371	0.388	0.319	0.324	0.253	0.239	0.238	0.322	0.447	0.313	0.484	0.338	0.347	0.414	0.46	0.388	0.332	0.235	0.282	0.214	0.246	0.236	0.323	0.309	0.283	0.18	0.339	0.317	0.28	0.345	0.27	0.227	0.347	0.288
1072	0.302	0.303	0.301	0.379	0.335	0.357	0.365	0.399	0.375	0.387	0.401	0.338	0.262	0.368	0.266	0.372	0.388	0.319	0.324	0.253	0.239	0.238	0.323	0.447	0.313	0.484	0.338	0.347	0.414	0.46	0.388	0.332	0.235	0.282	0.214	0.246	0.236	0.323	0.309	0.283	0.18	0.34	0.317	0.28	0.345	0.27	0.228	0.347	0.289
1073	0.302	0.303	0.302	0.379	0.336	0.358	0.365	0.4	0.375	0.387	0.402	0.338	0.262	0.368	0.267	0.372	0.388	0.319	0.325	0.253	0.239	0.239	0.323	0.447	0.313	0.485	0.338	0.347	0.415	0.46	0.389	0.333	0.235	0.282	0.214	0.246	0.237	0.323	0.309	0.284	0.18	0.34	0.317	0.281	0.346	0.271	0.228	0.348	0.289
1074	0.303	0.303	0.302	0.379	0.336	0.358	0.365	0.4	0.375	0.387	0.402	0.338	0.262	0.368	0.267	0.372	0.388	0.319	0.325	0.253	0.239	0.238	0.323	0.447	0.313	0.485	0.338	0.347	0.415	0.46	0.389	0.333	0.235	0.282	0.214	0.246	0.237	0.323	0.309	0.284	0.181	0.34	0.318	0.281	0.346	0.271	0.228	0.348	0.289
1075	0.303	0.303	0.302	0.379	0.336	0.358	0.365	0.4	0.375	0.387	0.402	0.339	0.262	0.369	0.267	0.372	0.389	0.319	0.325	0.254	0.239	0.239	0.323	0.447	0.313	0.485	0.339	0.347	0.415	0.46	0.389	0.333	0.235	0.282	0.214	0.246	0.237	0.323	0.309	0.284	0.181	0.34	0.318	0.281	0.346	0.271	0.228	0.348	0.289
1076	0.303	0.303	0.302	0.38	0.336	0.358	0.366	0.4	0.376	0.388	0.402	0.339	0.262	0.369	0.267	0.373	0.389	0.32	0.325	0.254	0.24	0.239	0.323	0.447	0.314	0.485	0.339	0.348	0.415	0.461	0.389	0.333	0.235	0.282	0.214	0.246	0.237	0.324	0.309	0.284	0.181	0.341	0.318	0.281	0.346	0.271	0.228	0.348	0.289
1077	0.303	0.304	0.302	0.38	0.336	0.358	0.366	0.4	0.376	0.388	0.402	0.339	0.262	0.369	0.267	0.373	0.389	0.32	0.326	0.254	0.24	0.239	0.323	0.447	0.314	0.485	0.339	0.348	0.415	0.461	0.39	0.333	0.236	0.282	0.214	0.246	0.237	0.324	0.31	0.284	0.181	0.341	0.318	0.281	0.346	0.271	0.228	0.348	0.29
1078	0.304	0.304	0.302	0.38	0.337	0.359	0.366	0.4	0.376	0.388	0.403	0.34	0.263	0.369	0.267	0.373	0.389	0.32	0.326	0.254	0.24	0.239	0.323	0.448	0.314	0.486	0.339	0.348	0.416	0.462	0.39	0.333	0.236	0.283	0.214	0.246	0.237	0.324	0.31	0.284	0.181	0.341	0.318	0.281	0.347	0.271	0.228	0.348	0.29
1079	0.304	0.304	0.303	0.381	0.337	0.359	0.366	0.401	0.376	0.388	0.403	0.34	0.263	0.37	0.267	0.373	0.39	0.32	0.326	0.254	0.24	0.239	0.323	0.448	0.314	0.486	0.34	0.348	0.416	0.462	0.39	0.334	0.236	0.283	0.214	0.246	0.238	0.324	0.31	0.285	0.181	0.341	0.319	0.282	0.347	0.272	0.228	0.349	0.29
1080	0.304	0.304	0.303	0.381	0.337	0.359	0.366	0.401	0.376	0.388	0.403	0.34	0.263	0.37	0.268	0.373	0.39	0.32	0.326	0.254	0.24	0.24	0.324	0.448	0.314	0.486	0.34	0.349	0.416	0.462	0.391	0.334	0.236	0.283	0.214	0.247	0.238	0.325	0.311	0.285	0.181	0.341	0.319	0.282	0.347	0.272	0.229	0.349	0.29
1081	0.304	0.304	0.303	0.381	0.337	0.359	0.366	0.401	0.376	0.388	0.403	0.34	0.263	0.37	0.268	0.373	0.39	0.32	0.326	0.255	0.24	0.239	0.324	0.448	0.314	0.486	0.34	0.349	0.416	0.462	0.391	0.334	0.236	0.283	0.214	0.247	0.238	0.325	0.311	0.285	0.181	0.342	0.319	0.282	0.347	0.272	0.229	0.349	0.29
1082	0.304	0.304	0.303	0.381	0.337	0.359	0.366	0.401	0.376	0.389	0.403	0.34	0.263	0.37	0.268	0.374	0.39	0.321	0.326	0.255	0.24	0.24	0.324	0.448	0.315	0.487	0.34	0.349	0.416	0.462	0.391	0.334	0.236	0.283	0.214	0.247	0.238	0.325	0.311	0.285	0.182	0.342	0.319	0.282	0.347	0.272	0.229	0.35	0.29
1083	0.305	0.305	0.303	0.381	0.337	0.359	0.367	0.401	0.377	0.389	0.404	0.34	0.264	0.37	0.268	0.374	0.39	0.321	0.327	0.255	0.241	0.24	0.324	0.449	0.315	0.487	0.34	0.349	0.416	0.463	0.391	0.334	0.237	0.283	0.214	0.247	0.238	0.325	0.311	0.285	0.182	0.342	0.319	0.282	0.348	0.272	0.229	0.35	0.291
1084	0.305	0.305	0.303	0.381	0.338	0.359	0.367	0.401	0.377	0.389	0.404	0.341	0.264	0.371	0.268	0.374	0.39	0.321	0.327	0.255	0.241	0.24	0.324	0.449	0.315	0.487	0.34	0.35	0.417	0.463	0.391	0.334	0.237	0.283	0.214	0.247	0.238	0.325	0.311	0.285	0.182	0.342	0.319	0.283	0.348	0.272	0.229	0.35	0.291
1085	0.305	0.305	0.303	0.381	0.338	0.36	0.367	0.402	0.377	0.389	0.404	0.341	0.264	0.371	0.268	0.374	0.391	0.321	0.327	0.255	0.241	0.24	0.324	0.449	0.316	0.487	0.341	0.35	0.417	0.463	0.392	0.335	0.237	0.284	0.214	0.247	0.238	0.325	0.311	0.285	0.182	0.343	0.319	0.283	0.348	0.273	0.229	0.35	0.291
1086	0.305	0.305	0.304	0.382	0.338	0.36	0.367	0.402	0.378	0.389	0.404	0.341	0.264	0.371	0.268	0.375	0.391	0.322	0.327	0.255	0.241	0.24	0.324	0.449	0.316	0.488	0.341	0.35	0.417	0.464	0.392	0.335	0.237	0.284	0.214	0.247	0.239	0.325	0.312	0.286	0.182	0.343	0.32	0.283	0.348	0.273	0.23	0.35	0.291
1087	0.306	0.306	0.304	0.382	0.338	0.36	0.368	0.402	0.378	0.39	0.405	0.341	0.264	0.371	0.269	0.375	0.391	0.322	0.327	0.256	0.241	0.24	0.324	0.449	0.316	0.488	0.341	0.35	0.417	0.464	0.392	0.335	0.237	0.284	0.214	0.247	0.239	0.326	0.312	0.286	0.182	0.343	0.32	0.283	0.349	0.273	0.23	0.35	0.292
1088	0.306	0.306	0.304	0.382	0.338	0.36	0.368	0.402	0.378	0.39	0.405	0.341	0.264	0.372	0.269	0.375	0.391	0.322	0.328	0.256	0.242	0.24	0.325	0.45	0.316	0.488	0.341	0.351	0.417	0.464	0.392	0.335	0.237	0.284	0.214	0.247	0.239	0.326	0.312	0.286	0.182	0.343	0.32	0.283	0.349	0.273	0.23	0.35	0.292
1089	0.306	0.306	0.304	0.382	0.339	0.36	0.368	0.402	0.378	0.39	0.405	0.342	0.264	0.372	0.269	0.375	0.391	0.322	0.328	0.256	0.242	0.241	0.325	0.45	0.316	0.489	0.342	0.351	0.418	0.464	0.393	0.335	0.237	0.284	0.214	0.247	0.239	0.326	0.312	0.286	0.182	0.343	0.32	0.283	0.349	0.273	0.23	0.35	0.292
1090	0.306	0.306	0.304	0.383	0.339	0.361	0.368	0.403	0.378	0.39	0.405	0.342	0.265	0.372	0.269	0.375	0.392	0.322	0.328	0.256	0.242	0.241	0.325	0.45	0.316	0.489	0.342	0.351	0.418	0.464	0.393	0.335	0.237	0.285	0.215	0.247	0.239	0.326	0.312	0.286	0.182	0.343	0.321	0.283	0.349	0.273	0.23	0.351	0.292
1091	0.306	0.306	0.304	0.383	0.339	0.361	0.368	0.403	0.379	0.391	0.405	0.342	0.265	0.372	0.269	0.376	0.392	0.322	0.329	0.256	0.242	0.241	0.325	0.45	0.317	0.489	0.342	0.351	0.418	0.465	0.393	0.336	0.237	0.285	0.215	0.248	0.239	0.326	0.312	0.287	0.183	0.344	0.321	0.284	0.35	0.274	0.23	0.351	0.293
1092	0.307	0.307	0.305	0.383	0.339	0.361	0.368	0.403	0.379	0.391	0.406	0.342	0.265	0.372	0.269	0.376	0.392	0.323	0.329	0.256	0.242	0.241	0.325	0.451	0.317	0.489	0.342	0.351	0.419	0.465	0.393	0.336	0.238	0.285	0.215	0.248	0.239	0.327	0.312	0.287	0.183	0.344	0.321	0.284	0.35	0.274	0.23	0.351	0.293
1093	0.307	0.307	0.305	0.383	0.339	0.361	0.369	0.403	0.379	0.391	0.406	0.343	0.265	0.373	0.269	0.376	0.392	0.323	0.329	0.257	0.242	0.241	0.325	0.451	0.317	0.49	0.343	0.352	0.419	0.465	0.394	0.336	0.238	0.285	0.215	0.248	0.24	0.327	0.313	0.287	0.183	0.344	0.321	0.284	0.35	0.274	0.231	0.351	0.293
1094	0.307	0.307	0.305	0.383	0.34	0.361	0.369	0.403	0.379	0.391	0.406	0.343	0.265	0.373	0.27	0.376	0.393	0.323	0.329	0.257	0.243	0.241	0.325	0.451	0.317	0.49	0.343	0.352	0.419	0.465	0.394	0.336	0.238	0.285	0.215	0.248	0.24	0.327	0.313	0.287	0.183	0.345	0.321	0.284	0.35	0.274	0.231	0.352	0.293
1095	0.307	0.307	0.305	0.383	0.34	0.361	0.369	0.404	0.379	0.391	0.406	0.343	0.265	0.373	0.27	0.376	0.393	0.323	0.329	0.257	0.243	0.242	0.325	0.451	0.317	0.49	0.343	0.352	0.419	0.465	0.394	0.337	0.238	0.286	0.215	0.248	0.24	0.327	0.313	0.287	0.183	0.345	0.322	0.284	0.35	0.274	0.231	0.352	0.293
1096	0.307	0.307	0.305	0.384	0.34	0.362	0.369	0.404	0.379	0.391	0.406	0.343	0.265	0.373	0.27	0.377	0.393	0.323	0.329	0.257	0.243	0.242	0.325	0.451	0.317	0.49	0.343	0.352	0.419	0.466	0.395	0.337	0.238	0.286	0.215	0.248	0.24	0.327	0.313	0.288	0.184	0.345	0.322	0.285	0.35	0.275	0.231	0.352	0.294
1097	0.308	0.307	0.305	0.384	0.34	0.362	0.369	0.404	0.38	0.392	0.407	0.343	0.266	0.373	0.27	0.377	0.393	0.323	0.33	0.257	0.243	0.242	0.325	0.451	0.318	0.49	0.343	0.352	0.42	0.466	0.395	0.337	0.238	0.286	0.215	0.248	0.24	0.327	0.313	0.288	0.184	0.345	0.322	0.285	0.351	0.275	0.231	0.352	0.294
1098	0.308	0.307	0.305	0.384	0.34	0.362	0.37	0.404	0.38	0.392	0.407	0.344	0.266	0.374	0.27	0.377	0.393	0.324	0.33	0.257	0.243	0.242	0.326	0.452	0.318	0.491	0.343	0.353	0.42	0.466	0.395	0.337	0.239	0.286	0.215	0.249	0.241	0.328	0.314	0.288	0.184	0.345	0.322	0.285	0.351	0.275	0.231	0.352	0.294
1099	0.308	0.308	0.306	0.384	0.341	0.362	0.37	0.404	0.38	0.392	0.407	0.344	0.266	0.374	0.27	0.377	0.394	0.324	0.33	0.257	0.243	0.242	0.326	0.452	0.318	0.491	0.344	0.353	0.42	0.466	0.395	0.337	0.239	0.286	0.215	0.249	0.241	0.328	0.314	0.288	0.184	0.346	0.322	0.285	0.351	0.275	0.232	0.353	0.294
1100	0.308	0.308	0.306	0.384	0.341	0.362	0.37	0.404	0.38	0.392	0.407	0.344	0.266	0.374	0.27	0.377	0.394	0.324	0.33	0.257	0.244	0.242	0.326	0.452	0.318	0.491	0.344	0.353	0.42	0.467	0.396	0.337	0.239	0.286	0.215	0.249	0.241	0.328	0.314	0.288	0.184	0.346	0.323	0.285	0.351	0.275	0.232	0.353	0.294
1101	0.308	0.308	0.306	0.385	0.341	0.363	0.37	0.405	0.381	0.393	0.408	0.344	0.266	0.374	0.271	0.378	0.394	0.324	0.33	0.258	0.244	0.242	0.326	0.452	0.319	0.492	0.344	0.353	0.42	0.467	0.396	0.337	0.239	0.286	0.215	0.249	0.241	0.328	0.314	0.288	0.184	0.346	0.323	0.285	0.351	0.275	0.232	0.353	0.294
1102	0.309	0.308	0.306	0.385	0.341	0.363	0.37	0.405	0.381	0.393	0.408	0.345	0.266	0.375	0.271	0.378	0.394	0.325	0.331	0.258	0.244	0.243	0.326	0.452	0.319	0.492	0.345	0.354	0.421	0.467	0.396	0.337	0.239	0.286	0.215	0.249	0.241	0.328	0.314	0.288	0.184	0.346	0.323	0.285	0.352	0.276	0.232	0.353	0.295
1103	0.309	0.308	0.306	0.385	0.341	0.363	0.37	0.405	0.381	0.393	0.408	0.345	0.267	0.375	0.271	0.378	0.395	0.325	0.331	0.258	0.244	0.243	0.326	0.453	0.319	0.492	0.345	0.354	0.421	0.467	0.396	0.338	0.239	0.286	0.215	0.249	0.241	0.328	0.314	0.289	0.184	0.347	0.323	0.286	0.352	0.276	0.232	0.353	0.295
1104	0.309	0.309	0.307	0.385	0.341	0.363	0.37	0.405	0.381	0.393	0.408	0.345	0.267	0.375	0.271	0.378	0.395	0.325	0.331	0.258	0.244	0.243	0.326	0.453	0.319	0.492	0.345	0.354	0.421	0.468	0.397	0.338	0.239	0.287	0.215	0.249	0.241	0.329	0.315	0.289	0.185	0.347	0.323	0.286	0.352	0.276	0.233	0.354	0.295
1105	0.309	0.309	0.307	0.386	0.341	0.364	0.371	0.405	0.381	0.393	0.409	0.345	0.267	0.375	0.271	0.378	0.395	0.325	0.331	0.258	0.245	0.243	0.326	0.453	0.319	0.493	0.345	0.354	0.421	0.468	0.397	0.338	0.239	0.287	0.215	0.249	0.241	0.329	0.315	0.289	0.185	0.347	0.324	0.286	0.352	0.276	0.233	0.354	0.296
1106	0.309	0.309	0.307	0.386	0.342	0.364	0.371	0.406	0.382	0.394	0.409	0.345	0.267	0.375	0.271	0.379	0.395	0.325	0.331	0.258	0.245	0.243	0.326	0.453	0.319	0.493	0.345	0.354	0.421	0.468	0.397	0.338	0.239	0.287	0.215	0.25	0.242	0.329	0.315	0.289	0.185	0.347	0.324	0.286	0.353	0.276	0.233	0.354	0.296
1107	0.31	0.309	0.307	0.386	0.342	0.364	0.371	0.406	0.382	0.394	0.409	0.346	0.267	0.376	0.272	0.379	0.396	0.325	0.332	0.259	0.245	0.244	0.327	0.454	0.32	0.493	0.346	0.355	0.422	0.468	0.397	0.339	0.24	0.287	0.215	0.25	0.242	0.329	0.315	0.289	0.185	0.348	0.324	0.286	0.353	0.277	0.233	0.354	0.296
1108	0.31	0.309	0.307	0.386	0.342	0.364	0.371	0.406	0.382	0.394	0.409	0.346	0.267	0.376	0.272	0.379	0.396	0.326	0.332	0.259	0.245	0.244	0.327	0.454	0.32	0.494	0.346	0.355	0.422	0.469	0.398	0.339	0.24	0.287	0.215	0.25	0.242	0.33	0.316	0.29	0.185	0.348	0.324	0.287	0.353	0.277	0.233	0.354	0.296
1109	0.31	0.31	0.307	0.386	0.342	0.364	0.371	0.406	0.382	0.394	0.409	0.346	0.268	0.376	0.272	0.379	0.396	0.326	0.332	0.259	0.245	0.244	0.327	0.454	0.32	0.494	0.346	0.355	0.422	0.469	0.398	0.339	0.24	0.288	0.215	0.25	0.242	0.33	0.316	0.29	0.185	0.348	0.324	0.287	0.353	0.277	0.233	0.354	0.296
1110	0.31	0.31	0.308	0.387	0.342	0.365	0.372	0.407	0.383	0.394	0.41	0.347	0.268	0.377	0.272	0.38	0.396	0.326	0.332	0.259	0.246	0.244	0.327	0.454	0.32	0.494	0.346	0.356	0.422	0.469	0.398	0.339	0.24	0.288	0.215	0.25	0.242	0.33	0.316	0.29	0.185	0.348	0.325	0.287	0.354	0.277	0.233	0.355	0.296
1111	0.311	0.31	0.308	0.387	0.343	0.365	0.372	0.407	0.383	0.395	0.41	0.347	0.268	0.377	0.272	0.38	0.396	0.326	0.333	0.259	0.246	0.244	0.327	0.455	0.321	0.495	0.347	0.356	0.423	0.47	0.399	0.339	0.24	0.288	0.215	0.25	0.242	0.33	0.316	0.29	0.185	0.349	0.325	0.287	0.354	0.277	0.233	0.355	0.297
1112	0.311	0.31	0.308	0.387	0.343	0.365	0.372	0.407	0.383	0.395	0.41	0.347	0.268	0.377	0.272	0.38	0.397	0.327	0.333	0.26	0.246	0.245	0.327	0.455	0.321	0.495	0.347	0.356	0.423	0.47	0.399	0.339	0.24	0.288	0.215	0.25	0.242	0.33	0.316	0.29	0.185	0.349	0.325	0.287	0.354	0.277	0.233	0.355	0.297
1113	0.311	0.31	0.308	0.387	0.343	0.365	0.372	0.407	0.383	0.395	0.411	0.347	0.268	0.377	0.272	0.38	0.397	0.327	0.333	0.26	0.246	0.245	0.327	0.455	0.321	0.495	0.347	0.356	0.423	0.47	0.399	0.339	0.24	0.288	0.215	0.25	0.242	0.33	0.316	0.29	0.186	0.349	0.325	0.287	0.354	0.278	0.234	0.355	0.297
1114	0.311	0.311	0.308	0.388	0.343	0.365	0.373	0.407	0.383	0.395	0.411	0.347	0.269	0.378	0.273	0.381	0.397	0.327	0.333	0.26	0.246	0.245	0.327	0.456	0.321	0.496	0.348	0.357	0.424	0.471	0.399	0.339	0.24	0.289	0.215	0.251	0.243	0.331	0.317	0.29	0.186	0.349	0.325	0.288	0.354	0.278	0.234	0.355	0.297
1115	0.311	0.311	0.308	0.388	0.344	0.366	0.373	0.408	0.384	0.396	0.411	0.348	0.269	0.378	0.273	0.381	0.397	0.327	0.334	0.26	0.247	0.245	0.328	0.456	0.322	0.496	0.348	0.357	0.424	0.471	0.4	0.34	0.241	0.289	0.215	0.251	0.243	0.331	0.317	0.291	0.186	0.349	0.325	0.288	0.354	0.278	0.234	0.355	0.297
1116	0.311	0.311	0.308	0.388	0.344	0.366	0.373	0.408	0.384	0.396	0.411	0.348	0.269	0.378	0.273	0.381	0.398	0.327	0.334	0.26	0.247	0.245	0.328	0.456	0.322	0.496	0.348	0.357	0.424	0.471	0.4	0.34	0.241	0.289	0.215	0.251	0.243	0.331	0.317	0.291	0.186	0.349	0.326	0.288	0.354	0.278	0.234	0.356	0.298
1117	0.312	0.311	0.309	0.388	0.344	0.366	0.373	0.408	0.384	0.396	0.412	0.348	0.269	0.378	0.273	0.381	0.398	0.328	0.334	0.26	0.247	0.245	0.328	0.456	0.322	0.497	0.348	0.358	0.424	0.472	0.4	0.34	0.241	0.289	0.216	0.251	0.243	0.331	0.317	0.291	0.186	0.35	0.326	0.288	0.354	0.278	0.234	0.356	0.298
1118	0.312	0.311	0.309	0.388	0.344	0.366	0.373	0.408	0.384	0.396	0.412	0.349	0.27	0.379	0.273	0.382	0.398	0.328	0.334	0.261	0.247	0.246	0.328	0.457	0.322	0.497	0.349	0.358	0.425	0.472	0.4	0.34	0.241	0.289	0.216	0.251	0.243	0.331	0.317	0.291	0.186	0.35	0.326	0.288	0.354	0.278	0.234	0.356	0.298
1119	0.312	0.311	0.309	0.389	0.344	0.366	0.374	0.409	0.385	0.397	0.412	0.349	0.27	0.379	0.274	0.382	0.399	0.328	0.335	0.261	0.248	0.246	0.328	0.457	0.322	0.497	0.349	0.358	0.425	0.472	0.401	0.34	0.241	0.289	0.216	0.251	0.243	0.331	0.318	0.291	0.186	0.35	0.326	0.288	0.355	0.279	0.234	0.356	0.298
1120	0.312	0.312	0.309	0.389	0.345	0.367	0.374	0.409	0.385	0.397	0.413	0.349	0.27	0.379	0.274	0.382	0.399	0.328	0.335	0.261	0.248	0.246	0.328	0.457	0.323	0.498	0.35	0.358	0.425	0.473	0.401	0.34	0.241	0.289	0.215	0.251	0.244	0.332	0.318	0.291	0.186	0.35	0.326	0.288	0.355	0.279	0.235	0.356	0.298
1121	0.313	0.312	0.309	0.389	0.345	0.367	0.374	0.409	0.385	0.397	0.413	0.349	0.27	0.38	0.274	0.382	0.399	0.329	0.335	0.261	0.248	0.246	0.329	0.458	0.323	0.498	0.35	0.359	0.426	0.473	0.401	0.34	0.241	0.289	0.215	0.251	0.244	0.332	0.318	0.292	0.186	0.351	0.326	0.289	0.355	0.279	0.235	0.356	0.299
1122	0.313	0.312	0.31	0.389	0.345	0.367	0.374	0.409	0.385	0.397	0.413	0.35	0.27	0.38	0.274	0.383	0.399	0.329	0.335	0.261	0.248	0.247	0.329	0.458	0.323	0.498	0.35	0.359	0.426	0.473	0.401	0.341	0.241	0.289	0.215	0.252	0.244	0.332	0.318	0.292	0.187	0.351	0.327	0.289	0.355	0.279	0.235	0.357	0.299
1123	0.313	0.312	0.31	0.389	0.345	0.367	0.374	0.409	0.386	0.397	0.413	0.35	0.27	0.38	0.274	0.383	0.399	0.329	0.336	0.261	0.248	0.247	0.329	0.458	0.323	0.498	0.35	0.359	0.426	0.473	0.402	0.341	0.241	0.289	0.215	0.252	0.244	0.332	0.318	0.292	0.187	0.351	0.327	0.289	0.355	0.279	0.235	0.357	0.299
1124	0.313	0.312	0.31	0.39	0.345	0.367	0.375	0.41	0.386	0.397	0.413	0.35	0.27	0.38	0.274	0.383	0.4	0.329	0.336	0.262	0.248	0.247	0.329	0.458	0.323	0.498	0.35	0.359	0.426	0.474	0.402	0.341	0.241	0.29	0.216	0.252	0.244	0.332	0.318	0.292	0.187	0.351	0.327	0.289	0.356	0.279	0.235	0.357	0.299
1125	0.313	0.312	0.31	0.39	0.346	0.368	0.375	0.41	0.386	0.398	0.414	0.35	0.271	0.38	0.274	0.383	0.4	0.329	0.336	0.262	0.249	0.247	0.329	0.458	0.324	0.499	0.351	0.36	0.426	0.474	0.402	0.341	0.242	0.29	0.216	0.252	0.244	0.332	0.319	0.292	0.187	0.351	0.327	0.289	0.356	0.279	0.235	0.357	0.299
1126	0.314	0.313	0.31	0.39	0.346	0.368	0.375	0.41	0.386	0.398	0.414	0.35	0.271	0.38	0.275	0.383	0.4	0.329	0.336	0.262	0.249	0.247	0.329	0.458	0.324	0.499	0.351	0.36	0.426	0.474	0.403	0.341	0.242	0.29	0.216	0.252	0.244	0.332	0.319	0.292	0.187	0.351	0.327	0.289	0.356	0.279	0.235	0.357	0.299
1127	0.314	0.313	0.31	0.39	0.346	0.368	0.375	0.41	0.386	0.398	0.414	0.35	0.271	0.381	0.275	0.383	0.4	0.33	0.336	0.262	0.249	0.247	0.329	0.459	0.324	0.499	0.351	0.36	0.427	0.474	0.403	0.341	0.242	0.29	0.216	0.252	0.245	0.333	0.319	0.292	0.187	0.352	0.328	0.289	0.356	0.28	0.236	0.358	0.3
1128	0.314	0.313	0.31	0.39	0.346	0.368	0.375	0.41	0.386	0.398	0.414	0.351	0.271	0.381	0.275	0.383	0.4	0.33	0.336	0.262	0.249	0.247	0.329	0.459	0.324	0.499	0.351	0.36	0.427	0.474	0.403	0.342	0.242	0.29	0.216	0.252	0.245	0.333	0.319	0.293	0.187	0.352	0.328	0.29	0.357	0.28	0.236	0.358	0.3
1129	0.314	0.313	0.311	0.391	0.346	0.368	0.376	0.41	0.387	0.398	0.415	0.351	0.271	0.381	0.275	0.384	0.401	0.33	0.337	0.262	0.249	0.247	0.329	0.459	0.324	0.5	0.351	0.36	0.427	0.474	0.404	0.342	0.242	0.29	0.216	0.253	0.245	0.333	0.319	0.293	0.187	0.352	0.328	0.29	0.357	0.28	0.236	0.358	0.3
1130	0.314	0.314	0.311	0.391	0.346	0.369	0.376	0.411	0.387	0.399	0.415	0.351	0.271	0.381	0.275	0.384	0.401	0.33	0.337	0.263	0.25	0.248	0.329	0.459	0.325	0.5	0.352	0.36	0.427	0.475	0.404	0.342	0.242	0.291	0.216	0.253	0.245	0.333	0.32	0.293	0.187	0.352	0.328	0.29	0.357	0.28	0.236	0.358	0.3
1131	0.315	0.314	0.311	0.391	0.347	0.369	0.376	0.411	0.387	0.399	0.415	0.351	0.271	0.382	0.275	0.384	0.401	0.33	0.337	0.263	0.25	0.248	0.329	0.459	0.325	0.5	0.352	0.361	0.427	0.475	0.404	0.342	0.242	0.291	0.216	0.253	0.245	0.333	0.32	0.293	0.187	0.352	0.328	0.29	0.357	0.28	0.236	0.358	0.3
1132	0.315	0.314	0.311	0.391	0.347	0.369	0.376	0.411	0.387	0.399	0.415	0.352	0.272	0.382	0.275	0.384	0.401	0.33	0.337	0.263	0.25	0.248	0.329	0.46	0.325	0.501	0.352	0.361	0.427	0.475	0.404	0.342	0.242	0.291	0.216	0.253	0.245	0.334	0.32	0.293	0.188	0.353	0.328	0.29	0.357	0.28	0.236	0.358	0.3
1133	0.315	0.314	0.311	0.391	0.347	0.369	0.376	0.411	0.387	0.399	0.415	0.352	0.272	0.382	0.275	0.385	0.401	0.331	0.337	0.263	0.25	0.248	0.329	0.46	0.325	0.501	0.352	0.361	0.428	0.475	0.405	0.342	0.243	0.291	0.216	0.253	0.245	0.334	0.32	0.293	0.188	0.353	0.329	0.29	0.357	0.281	0.236	0.359	0.301
1134	0.315	0.314	0.311	0.392	0.347	0.369	0.376	0.411	0.388	0.399	0.416	0.352	0.272	0.382	0.275	0.385	0.401	0.331	0.337	0.263	0.25	0.248	0.33	0.46	0.325	0.501	0.352	0.361	0.428	0.475	0.405	0.342	0.243	0.291	0.216	0.253	0.245	0.334	0.32	0.294	0.188	0.353	0.329	0.291	0.358	0.281	0.237	0.359	0.301
1135	0.315	0.314	0.311	0.392	0.347	0.369	0.376	0.412	0.388	0.399	0.416	0.352	0.272	0.382	0.275	0.385	0.401	0.331	0.338	0.263	0.25	0.248	0.33	0.46	0.325	0.501	0.352	0.361	0.428	0.475	0.405	0.342	0.243	0.291	0.216	0.253	0.246	0.334	0.321	0.294	0.188	0.353	0.329	0.291	0.358	0.281	0.237	0.359	0.301
1136	0.316	0.314	0.312	0.392	0.347	0.369	0.376	0.412	0.388	0.399	0.416	0.352	0.272	0.382	0.275	0.385	0.402	0.331	0.338	0.263	0.25	0.248	0.33	0.46	0.325	0.501	0.352	0.362	0.428	0.476	0.406	0.343	0.243	0.291	0.216	0.253	0.246	0.334	0.321	0.294	0.188	0.354	0.329	0.291	0.358	0.281	0.237	0.359	0.301
1137	0.316	0.314	0.312	0.392	0.347	0.369	0.377	0.412	0.388	0.4	0.416	0.352	0.272	0.383	0.276	0.385	0.402	0.331	0.338	0.263	0.25	0.248	0.33	0.46	0.326	0.501	0.353	0.362	0.428	0.476	0.406	0.343	0.243	0.292	0.216	0.253	0.246	0.334	0.321	0.294	0.188	0.354	0.33	0.291	0.358	0.281	0.237	0.359	0.301
1138	0.316	0.315	0.312	0.392	0.348	0.37	0.377	0.412	0.388	0.4	0.416	0.353	0.272	0.383	0.276	0.385	0.402	0.331	0.338	0.263	0.25	0.249	0.33	0.46	0.326	0.502	0.353	0.362	0.428	0.476	0.406	0.343	0.243	0.292	0.216	0.254	0.246	0.334	0.321	0.294	0.188	0.354	0.33	0.291	0.359	0.281	0.237	0.359	0.301
1139	0.316	0.315	0.312	0.392	0.348	0.37	0.377	0.412	0.388	0.4	0.416	0.353	0.272	0.383	0.276	0.385	0.402	0.331	0.338	0.263	0.251	0.249	0.33	0.46	0.326	0.502	0.353	0.362	0.428	0.476	0.407	0.343	0.243	0.292	0.216	0.254	0.246	0.335	0.321	0.294	0.188	0.354	0.33	0.291	0.359	0.282	0.237	0.36	0.302
1140	0.316	0.315	0.312	0.392	0.348	0.37	0.377	0.412	0.389	0.4	0.416	0.353	0.273	0.383	0.276	0.385	0.402	0.331	0.338	0.263	0.251	0.249	0.33	0.461	0.326	0.502	0.353	0.362	0.428	0.476	0.407	0.343	0.243	0.292	0.216	0.254	0.246	0.335	0.322	0.295	0.189	0.354	0.33	0.291	0.359	0.282	0.237	0.36	0.302
1141	0.316	0.315	0.312	0.392	0.348	0.37	0.377	0.412	0.389	0.4	0.417	0.353	0.273	0.383	0.276	0.385	0.402	0.331	0.338	0.263	0.251	0.249	0.33	0.461	0.326	0.502	0.353	0.362	0.428	0.476	0.407	0.343	0.244	0.292	0.216	0.254	0.246	0.335	0.322	0.295	0.189	0.355	0.33	0.292	0.359	0.282	0.237	0.36	0.302
1142	0.317	0.315	0.312	0.393	0.348	0.37	0.377	0.412	0.389	0.4	0.417	0.353	0.273	0.383	0.276	0.385	0.402	0.331	0.339	0.263	0.251	0.249	0.33	0.461	0.326	0.502	0.353	0.362	0.428	0.476	0.407	0.343	0.244	0.292	0.216	0.254	0.246	0.335	0.322	0.295	0.189	0.355	0.33	0.292	0.359	0.282	0.237	0.36	0.302
1143	0.317	0.315	0.312	0.393	0.348	0.37	0.377	0.413	0.389	0.4	0.417	0.353	0.273	0.384	0.276	0.386	0.403	0.332	0.339	0.264	0.251	0.249	0.33	0.461	0.326	0.502	0.353	0.363	0.429	0.476	0.408	0.344	0.244	0.293	0.216	0.254	0.247	0.335	0.322	0.295	0.189	0.355	0.33	0.292	0.359	0.282	0.238	0.36	0.302
1144	0.317	0.315	0.313	0.393	0.348	0.37	0.377	0.413	0.389	0.401	0.417	0.354	0.273	0.384	0.276	0.386	0.403	0.332	0.339	0.264	0.251	0.249	0.33	0.461	0.326	0.502	0.354	0.363	0.429	0.477	0.408	0.344	0.244	0.293	0.216	0.254	0.247	0.335	0.322	0.295	0.189	0.355	0.331	0.292	0.36	0.282	0.238	0.36	0.302
1145	0.317	0.315	0.313	0.393	0.349	0.371	0.378	0.413	0.389	0.401	0.417	0.354	0.273	0.384	0.276	0.386	0.403	0.332	0.339	0.264	0.251	0.249	0.33	0.461	0.327	0.503	0.354	0.363	0.429	0.477	0.408	0.344	0.244	0.293	0.216	0.254	0.247	0.335	0.322	0.295	0.189	0.355	0.331	0.292	0.36	0.283	0.238	0.36	0.302
1146	0.317	0.316	0.313	0.393	0.349	0.371	0.378	0.413	0.389	0.401	0.417	0.354	0.273	0.384	0.276	0.386	0.403	0.332	0.339	0.264	0.251	0.249	0.33	0.462	0.327	0.503	0.354	0.363	0.429	0.477	0.408	0.344	0.244	0.293	0.216	0.254	0.247	0.336	0.322	0.295	0.189	0.355	0.331	0.292	0.36	0.283	0.238	0.36	0.303
1147	0.317	0.316	0.313	0.393	0.349	0.371	0.378	0.413	0.39	0.401	0.418	0.354	0.273	0.384	0.277	0.386	0.403	0.332	0.34	0.264	0.252	0.25	0.33	0.462	0.327	0.503	0.354	0.363	0.43	0.477	0.409	0.344	0.244	0.293	0.216	0.254	0.247	0.336	0.323	0.295	0.189	0.356	0.331	0.292	0.36	0.283	0.238	0.361	0.303
1148	0.318	0.316	0.313	0.393	0.349	0.371	0.378	0.413	0.39	0.401	0.418	0.354	0.274	0.385	0.277	0.386	0.403	0.332	0.34	0.264	0.252	0.25	0.33	0.462	0.327	0.503	0.355	0.363	0.43	0.477	0.409	0.344	0.244	0.293	0.216	0.255	0.247	0.336	0.323	0.296	0.19	0.356	0.331	0.292	0.36	0.283	0.238	0.361	0.303
1149	0.318	0.316	0.313	0.394	0.349	0.371	0.378	0.414	0.39	0.401	0.418	0.354	0.274	0.385	0.277	0.386	0.403	0.332	0.34	0.264	0.252	0.25	0.33	0.462	0.327	0.503	0.355	0.364	0.43	0.477	0.409	0.344	0.244	0.293	0.216	0.255	0.247	0.336	0.323	0.296	0.19	0.356	0.332	0.293	0.36	0.283	0.238	0.361	0.303
1150	0.318	0.316	0.313	0.394	0.349	0.371	0.378	0.414	0.39	0.401	0.418	0.355	0.274	0.385	0.277	0.386	0.404	0.333	0.34	0.264	0.252	0.25	0.33	0.462	0.327	0.504	0.355	0.364	0.43	0.478	0.409	0.344	0.244	0.293	0.216	0.255	0.247	0.336	0.323	0.296	0.19	0.357	0.332	0.293	0.361	0.283	0.238	0.361	0.303
1151	0.318	0.316	0.313	0.394	0.349	0.371	0.378	0.414	0.39	0.402	0.418	0.355	0.274	0.385	0.277	0.387	0.404	0.333	0.34	0.265	0.252	0.25	0.33	0.462	0.327	0.504	0.355	0.364	0.43	0.478	0.41	0.345	0.245	0.293	0.216	0.255	0.247	0.336	0.323	0.296	0.19	0.357	0.332	0.293	0.361	0.283	0.238	0.361	0.303
1152	0.318	0.316	0.314	0.394	0.349	0.371	0.378	0.414	0.39	0.402	0.418	0.355	0.274	0.385	0.277	0.387	0.404	0.333	0.34	0.265	0.252	0.25	0.33	0.462	0.327	0.504	0.355	0.364	0.43	0.478	0.41	0.345	0.245	0.293	0.216	0.255	0.248	0.337	0.323	0.296	0.19	0.357	0.332	0.293	0.361	0.283	0.239	0.361	0.303
1153	0.318	0.316	0.314	0.394	0.349	0.372	0.378	0.414	0.39	0.402	0.418	0.355	0.274	0.385	0.277	0.387	0.404	0.333	0.34	0.265	0.252	0.25	0.33	0.462	0.328	0.504	0.355	0.364	0.43	0.478	0.41	0.345	0.245	0.293	0.216	0.255	0.248	0.337	0.324	0.296	0.19	0.357	0.332	0.293	0.361	0.283	0.239	0.361	0.303
1154	0.318	0.316	0.314	0.394	0.349	0.372	0.378	0.414	0.39	0.402	0.419	0.355	0.274	0.385	0.277	0.387	0.404	0.333	0.34	0.265	0.253	0.25	0.33	0.462	0.328	0.504	0.355	0.364	0.43	0.478	0.411	0.345	0.245	0.294	0.216	0.255	0.248	0.337	0.324	0.296	0.19	0.357	0.332	0.293	0.361	0.284	0.239	0.361	0.304
1155	0.319	0.317	0.314	0.394	0.349	0.372	0.378	0.414	0.391	0.402	0.419	0.355	0.274	0.385	0.277	0.387	0.404	0.333	0.34	0.265	0.253	0.25	0.33	0.463	0.328	0.504	0.355	0.364	0.43	0.478	0.411	0.345	0.245	0.294	0.216	0.255	0.248	0.337	0.324	0.297	0.19	0.357	0.332	0.293	0.361	0.284	0.239	0.361	0.304
1156	0.319	0.317	0.314	0.395	0.35	0.372	0.379	0.414	0.391	0.402	0.419	0.356	0.274	0.386	0.277	0.387	0.404	0.333	0.341	0.265	0.253	0.25	0.33	0.463	0.328	0.504	0.356	0.365	0.43	0.478	0.411	0.345	0.245	0.294	0.216	0.255	0.248	0.337	0.324	0.297	0.19	0.358	0.333	0.294	0.362	0.284	0.239	0.362	0.304
1157	0.319	0.317	0.314	0.395	0.35	0.372	0.379	0.414	0.391	0.402	0.419	0.356	0.274	0.386	0.277	0.387	0.404	0.333	0.341	0.265	0.253	0.251	0.33	0.463	0.328	0.505	0.356	0.365	0.431	0.478	0.412	0.345	0.245	0.294	0.216	0.255	0.248	0.337	0.324	0.297	0.191	0.358	0.333	0.294	0.362	0.284	0.239	0.362	0.304
1158	0.319	0.317	0.314	0.395	0.35	0.372	0.379	0.415	0.391	0.402	0.419	0.356	0.274	0.386	0.278	0.387	0.404	0.333	0.341	0.265	0.253	0.251	0.33	0.463	0.328	0.505	0.356	0.365	0.431	0.479	0.412	0.346	0.245	0.294	0.216	0.256	0.248	0.337	0.324	0.297	0.191	0.358	0.333	0.294	0.362	0.284	0.239	0.362	0.304
1159	0.319	0.317	0.315	0.395	0.35	0.372	0.379	0.415	0.391	0.403	0.42	0.356	0.275	0.386	0.278	0.388	0.405	0.334	0.341	0.265	0.253	0.251	0.33	0.463	0.328	0.505	0.356	0.365	0.431	0.479	0.412	0.346	0.246	0.295	0.217	0.256	0.249	0.338	0.325	0.297	0.191	0.358	0.333	0.294	0.362	0.284	0.24	0.362	0.304
1160	0.32	0.318	0.315	0.395	0.351	0.373	0.379	0.415	0.391	0.403	0.42	0.356	0.275	0.387	0.278	0.388	0.405	0.334	0.341	0.265	0.253	0.251	0.33	0.463	0.328	0.505	0.356	0.365	0.431	0.479	0.413	0.346	0.246	0.295	0.217	0.256	0.249	0.338	0.325	0.297	0.191	0.359	0.333	0.294	0.362	0.285	0.24	0.362	0.305
1161	0.32	0.318	0.315	0.395	0.351	0.373	0.379	0.415	0.392	0.403	0.42	0.357	0.275	0.387	0.278	0.388	0.405	0.334	0.341	0.266	0.253	0.251	0.33	0.464	0.329	0.505	0.357	0.365	0.431	0.479	0.413	0.346	0.246	0.295	0.217	0.256	0.249	0.338	0.325	0.298	0.191	0.359	0.334	0.294	0.363	0.285	0.24	0.362	0.305
1162	0.32	0.318	0.315	0.396	0.351	0.373	0.379	0.415	0.392	0.403	0.42	0.357	0.275	0.387	0.278	0.388	0.405	0.334	0.342	0.266	0.254	0.251	0.33	0.464	0.329	0.506	0.357	0.366	0.431	0.479	0.413	0.346	0.246	0.295	0.217	0.256	0.249	0.338	0.325	0.298	0.191	0.359	0.334	0.295	0.363	0.285	0.24	0.363	0.305
1163	0.32	0.318	0.315	0.396	0.351	0.373	0.38	0.416	0.392	0.403	0.42	0.357	0.275	0.387	0.278	0.388	0.405	0.334	0.342	0.266	0.254	0.251	0.33	0.464	0.329	0.506	0.357	0.366	0.431	0.479	0.414	0.346	0.246	0.295	0.217	0.256	0.249	0.338	0.325	0.298	0.191	0.359	0.334	0.295	0.363	0.285	0.24	0.363	0.305
1164	0.32	0.318	0.315	0.396	0.351	0.373	0.38	0.416	0.392	0.403	0.42	0.357	0.275	0.387	0.278	0.388	0.406	0.334	0.342	0.266	0.254	0.252	0.33	0.464	0.329	0.506	0.357	0.366	0.432	0.479	0.414	0.346	0.246	0.295	0.217	0.256	0.249	0.338	0.326	0.298	0.191	0.359	0.334	0.295	0.363	0.285	0.24	0.363	0.305
1165	0.32	0.318	0.316	0.396	0.351	0.373	0.38	0.416	0.392	0.403	0.421	0.357	0.275	0.388	0.278	0.389	0.406	0.334	0.342	0.266	0.254	0.252	0.331	0.464	0.329	0.506	0.357	0.366	0.432	0.48	0.414	0.347	0.246	0.296	0.217	0.257	0.25	0.339	0.326	0.298	0.191	0.36	0.334	0.295	0.363	0.285	0.24	0.363	0.305
1166	0.321	0.318	0.316	0.396	0.351	0.373	0.38	0.416	0.392	0.404	0.421	0.358	0.275	0.388	0.278	0.389	0.406	0.334	0.342	0.266	0.254	0.252	0.331	0.464	0.329	0.506	0.357	0.366	0.432	0.48	0.414	0.347	0.247	0.296	0.217	0.257	0.25	0.339	0.326	0.298	0.191	0.36	0.335	0.295	0.364	0.285	0.241	0.363	0.306
1167	0.321	0.319	0.316	0.396	0.351	0.373	0.38	0.416	0.393	0.404	0.421	0.358	0.276	0.388	0.278	0.389	0.406	0.335	0.342	0.266	0.254	0.252	0.331	0.464	0.329	0.506	0.358	0.366	0.432	0.48	0.415	0.347	0.247	0.296	0.217	0.257	0.25	0.339	0.326	0.299	0.192	0.36	0.335	0.295	0.364	0.286	0.241	0.363	0.306
1168	0.321	0.319	0.316	0.397	0.352	0.374	0.38	0.416	0.393	0.404	0.421	0.358	0.276	0.388	0.279	0.389	0.406	0.335	0.342	0.266	0.254	0.252	0.331	0.465	0.33	0.507	0.358	0.367	0.432	0.48	0.415	0.347	0.247	0.296	0.217	0.257	0.25	0.339	0.326	0.299	0.192	0.36	0.335	0.296	0.364	0.286	0.241	0.364	0.306
1169	0.321	0.319	0.316	0.397	0.352	0.374	0.38	0.416	0.393	0.404	0.421	0.358	0.276	0.388	0.279	0.389	0.406	0.335	0.343	0.266	0.255	0.252	0.331	0.465	0.33	0.507	0.358	0.367	0.432	0.48	0.415	0.347	0.247	0.296	0.217	0.257	0.25	0.339	0.327	0.299	0.192	0.36	0.335	0.296	0.364	0.286	0.241	0.364	0.306
1170	0.321	0.319	0.316	0.397	0.352	0.374	0.381	0.416	0.393	0.404	0.422	0.358	0.276	0.388	0.279	0.389	0.406	0.335	0.343	0.267	0.255	0.252	0.331	0.465	0.33	0.507	0.358	0.367	0.433	0.481	0.416	0.347	0.247	0.296	0.217	0.257	0.25	0.339	0.327	0.299	0.192	0.361	0.335	0.296	0.364	0.286	0.241	0.364	0.306
1171	0.322	0.319	0.317	0.397	0.352	0.374	0.381	0.417	0.393	0.405	0.422	0.358	0.276	0.388	0.279	0.389	0.407	0.335	0.343	0.267	0.255	0.253	0.331	0.465	0.33	0.507	0.358	0.367	0.433	0.481	0.416	0.348	0.247	0.296	0.217	0.257	0.25	0.34	0.327	0.299	0.192	0.361	0.336	0.296	0.365	0.286	0.241	0.364	0.307
1172	0.322	0.319	0.317	0.397	0.352	0.374	0.381	0.417	0.393	0.405	0.422	0.359	0.276	0.389	0.279	0.39	0.407	0.335	0.343	0.267	0.255	0.253	0.331	0.465	0.33	0.507	0.359	0.368	0.433	0.481	0.416	0.348	0.247	0.296	0.217	0.257	0.25	0.34	0.327	0.3	0.192	0.361	0.336	0.296	0.365	0.287	0.241	0.364	0.307
1173	0.322	0.32	0.317	0.397	0.352	0.374	0.381	0.417	0.394	0.405	0.422	0.359	0.276	0.389	0.279	0.39	0.407	0.335	0.343	0.267	0.255	0.253	0.331	0.465	0.33	0.508	0.359	0.368	0.433	0.481	0.417	0.348	0.247	0.297	0.217	0.257	0.25	0.34	0.327	0.3	0.192	0.361	0.336	0.296	0.365	0.287	0.241	0.364	0.307
1174	0.322	0.32	0.317	0.398	0.353	0.375	0.381	0.417	0.394	0.405	0.422	0.359	0.276	0.389	0.279	0.39	0.407	0.336	0.343	0.267	0.255	0.253	0.331	0.466	0.331	0.508	0.359	0.368	0.433	0.481	0.417	0.348	0.247	0.297	0.217	0.258	0.251	0.34	0.327	0.3	0.192	0.361	0.336	0.297	0.365	0.287	0.242	0.365	0.307
1175	0.322	0.32	0.317	0.398	0.353	0.375	0.381	0.417	0.394	0.405	0.423	0.359	0.277	0.389	0.279	0.39	0.408	0.336	0.344	0.267	0.255	0.253	0.331	0.466	0.331	0.508	0.359	0.368	0.433	0.481	0.417	0.349	0.248	0.297	0.217	0.258	0.251	0.34	0.328	0.3	0.193	0.362	0.336	0.297	0.365	0.287	0.242	0.365	0.307
1176	0.323	0.32	0.317	0.398	0.353	0.375	0.381	0.418	0.394	0.405	0.423	0.359	0.277	0.389	0.279	0.39	0.408	0.336	0.344	0.267	0.256	0.253	0.331	0.466	0.331	0.508	0.359	0.368	0.434	0.482	0.417	0.349	0.248	0.297	0.217	0.258	0.251	0.341	0.328	0.3	0.193	0.362	0.336	0.297	0.366	0.287	0.242	0.365	0.307
1177	0.323	0.32	0.318	0.398	0.353	0.375	0.382	0.418	0.394	0.405	0.423	0.36	0.277	0.39	0.279	0.391	0.408	0.336	0.344	0.267	0.256	0.254	0.332	0.466	0.331	0.508	0.36	0.368	0.434	0.482	0.418	0.349	0.248	0.297	0.217	0.258	0.251	0.341	0.328	0.3	0.193	0.362	0.337	0.297	0.366	0.287	0.242	0.365	0.308
1178	0.323	0.32	0.318	0.398	0.353	0.375	0.382	0.418	0.394	0.406	0.423	0.36	0.277	0.39	0.28	0.391	0.408	0.336	0.344	0.268	0.256	0.254	0.332	0.466	0.331	0.509	0.36	0.369	0.434	0.482	0.418	0.349	0.248	0.297	0.217	0.258	0.251	0.341	0.328	0.301	0.193	0.362	0.337	0.297	0.366	0.288	0.242	0.365	0.308
1179	0.323	0.321	0.318	0.399	0.354	0.375	0.382	0.418	0.395	0.406	0.423	0.36	0.277	0.39	0.28	0.391	0.408	0.336	0.344	0.268	0.256	0.254	0.332	0.466	0.331	0.509	0.36	0.369	0.434	0.482	0.418	0.349	0.248	0.297	0.217	0.258	0.251	0.341	0.328	0.301	0.193	0.363	0.337	0.298	0.366	0.288	0.242	0.366	0.308
1180	0.323	0.321	0.318	0.399	0.354	0.376	0.382	0.418	0.395	0.406	0.424	0.36	0.277	0.39	0.28	0.391	0.408	0.337	0.345	0.268	0.256	0.254	0.332	0.467	0.331	0.509	0.36	0.369	0.434	0.483	0.419	0.349	0.248	0.298	0.217	0.258	0.251	0.341	0.328	0.301	0.193	0.363	0.337	0.298	0.366	0.288	0.243	0.366	0.308
1181	0.324	0.321	0.318	0.399	0.354	0.376	0.382	0.418	0.395	0.406	0.424	0.361	0.277	0.391	0.28	0.391	0.409	0.337	0.345	0.268	0.256	0.254	0.332	0.467	0.332	0.509	0.36	0.369	0.435	0.483	0.419	0.349	0.248	0.298	0.217	0.258	0.252	0.341	0.329	0.301	0.193	0.363	0.337	0.298	0.367	0.288	0.243	0.366	0.308
1182	0.324	0.321	0.318	0.399	0.354	0.376	0.382	0.418	0.395	0.406	0.424	0.361	0.278	0.391	0.28	0.391	0.409	0.337	0.345	0.268	0.256	0.254	0.332	0.467	0.332	0.51	0.36	0.369	0.435	0.483	0.419	0.35	0.248	0.298	0.217	0.258	0.252	0.341	0.329	0.301	0.193	0.363	0.338	0.298	0.367	0.288	0.243	0.366	0.309
1183	0.324	0.321	0.319	0.399	0.354	0.376	0.383	0.418	0.395	0.407	0.424	0.361	0.278	0.391	0.28	0.391	0.409	0.337	0.345	0.268	0.257	0.254	0.332	0.467	0.332	0.51	0.361	0.369	0.435	0.483	0.42	0.35	0.249	0.298	0.217	0.258	0.252	0.342	0.329	0.302	0.193	0.364	0.338	0.298	0.367	0.288	0.243	0.366	0.309
1184	0.324	0.321	0.319	0.399	0.354	0.376	0.383	0.419	0.395	0.407	0.424	0.361	0.278	0.391	0.28	0.392	0.409	0.337	0.345	0.268	0.257	0.255	0.332	0.467	0.332	0.51	0.361	0.37	0.435	0.483	0.42	0.35	0.249	0.298	0.217	0.259	0.252	0.342	0.329	0.302	0.194	0.364	0.338	0.298	0.367	0.289	0.243	0.366	0.309
1185	0.324	0.321	0.319	0.399	0.354	0.376	0.383	0.419	0.396	0.407	0.424	0.361	0.278	0.391	0.28	0.392	0.409	0.337	0.345	0.268	0.257	0.255	0.332	0.467	0.332	0.51	0.361	0.37	0.435	0.483	0.42	0.35	0.249	0.298	0.217	0.259	0.252	0.342	0.329	0.302	0.194	0.364	0.338	0.298	0.367	0.289	0.243	0.366	0.309
1186	0.324	0.322	0.319	0.399	0.354	0.376	0.383	0.419	0.396	0.407	0.425	0.362	0.278	0.392	0.28	0.392	0.409	0.337	0.345	0.269	0.257	0.255	0.332	0.468	0.333	0.51	0.361	0.37	0.435	0.484	0.421	0.35	0.249	0.298	0.217	0.259	0.252	0.342	0.329	0.302	0.194	0.364	0.338	0.298	0.367	0.289	0.243	0.367	0.309
1187	0.325	0.322	0.319	0.4	0.355	0.377	0.383	0.419	0.396	0.407	0.425	0.362	0.278	0.392	0.281	0.392	0.41	0.338	0.346	0.269	0.257	0.255	0.332	0.468	0.333	0.511	0.361	0.37	0.435	0.484	0.421	0.35	0.249	0.299	0.217	0.259	0.252	0.342	0.33	0.302	0.194	0.364	0.338	0.299	0.368	0.289	0.243	0.367	0.309
1188	0.325	0.322	0.319	0.4	0.355	0.377	0.383	0.419	0.396	0.408	0.425	0.362	0.278	0.392	0.281	0.392	0.41	0.338	0.346	0.269	0.257	0.255	0.332	0.468	0.333	0.511	0.362	0.37	0.436	0.484	0.421	0.351	0.249	0.299	0.217	0.259	0.253	0.342	0.33	0.302	0.194	0.365	0.338	0.299	0.368	0.289	0.244	0.367	0.31
1189	0.325	0.322	0.32	0.4	0.355	0.377	0.383	0.42	0.396	0.408	0.425	0.362	0.279	0.392	0.281	0.393	0.41	0.338	0.346	0.269	0.258	0.255	0.333	0.468	0.333	0.511	0.362	0.371	0.436	0.484	0.422	0.351	0.249	0.299	0.217	0.259	0.253	0.342	0.33	0.303	0.194	0.365	0.339	0.299	0.368	0.289	0.244	0.367	0.31
1190	0.325	0.322	0.32	0.4	0.355	0.377	0.384	0.42	0.396	0.408	0.426	0.362	0.279	0.392	0.281	0.393	0.41	0.338	0.346	0.269	0.258	0.256	0.333	0.468	0.333	0.511	0.362	0.371	0.436	0.484	0.422	0.351	0.249	0.299	0.217	0.259	0.253	0.343	0.33	0.303	0.194	0.365	0.339	0.299	0.368	0.29	0.244	0.367	0.31
1191	0.325	0.322	0.32	0.401	0.355	0.377	0.384	0.42	0.397	0.408	0.426	0.362	0.279	0.393	0.281	0.393	0.41	0.338	0.346	0.269	0.258	0.256	0.333	0.468	0.333	0.511	0.362	0.371	0.436	0.485	0.422	0.351	0.249	0.299	0.217	0.259	0.253	0.343	0.33	0.303	0.194	0.365	0.339	0.299	0.368	0.29	0.244	0.367	0.31
1192	0.326	0.323	0.32	0.401	0.355	0.377	0.384	0.42	0.397	0.408	0.426	0.363	0.279	0.393	0.281	0.393	0.411	0.338	0.346	0.269	0.258	0.256	0.333	0.469	0.334	0.512	0.362	0.371	0.436	0.485	0.422	0.351	0.249	0.299	0.217	0.259	0.253	0.343	0.331	0.303	0.194	0.365	0.339	0.299	0.368	0.29	0.244	0.368	0.31
1193	0.326	0.323	0.32	0.401	0.356	0.377	0.384	0.42	0.397	0.408	0.426	0.363	0.279	0.393	0.281	0.393	0.411	0.339	0.347	0.27	0.258	0.256	0.333	0.469	0.334	0.512	0.362	0.371	0.437	0.485	0.423	0.351	0.25	0.299	0.217	0.259	0.253	0.343	0.331	0.303	0.195	0.366	0.339	0.299	0.369	0.29	0.244	0.368	0.311
1194	0.326	0.323	0.32	0.401	0.356	0.378	0.384	0.42	0.397	0.408	0.426	0.363	0.279	0.393	0.282	0.393	0.411	0.339	0.347	0.27	0.258	0.256	0.333	0.469	0.334	0.512	0.362	0.372	0.437	0.485	0.423	0.351	0.25	0.3	0.217	0.259	0.253	0.343	0.331	0.304	0.195	0.366	0.339	0.3	0.369	0.29	0.244	0.368	0.311
1195	0.326	0.323	0.32	0.401	0.356	0.378	0.384	0.421	0.397	0.408	0.426	0.363	0.279	0.393	0.282	0.394	0.411	0.339	0.347	0.27	0.258	0.256	0.333	0.469	0.334	0.512	0.363	0.372	0.437	0.485	0.423	0.351	0.25	0.3	0.217	0.259	0.253	0.343	0.331	0.304	0.195	0.366	0.34	0.3	0.369	0.29	0.244	0.368	0.311
1196	0.326	0.323	0.321	0.401	0.356	0.378	0.384	0.421	0.397	0.409	0.427	0.363	0.279	0.394	0.282	0.394	0.411	0.339	0.347	0.27	0.259	0.256	0.333	0.47	0.334	0.513	0.363	0.372	0.437	0.485	0.424	0.352	0.25	0.3	0.217	0.259	0.253	0.344	0.331	0.304	0.195	0.366	0.34	0.3	0.369	0.29	0.245	0.368	0.311
1197	0.327	0.323	0.321	0.402	0.356	0.378	0.385	0.421	0.398	0.409	0.427	0.364	0.28	0.394	0.282	0.394	0.412	0.339	0.347	0.27	0.259	0.257	0.333	0.47	0.334	0.513	0.363	0.372	0.437	0.486	0.424	0.352	0.25	0.3	0.217	0.259	0.254	0.344	0.331	0.304	0.195	0.366	0.34	0.3	0.369	0.291	0.245	0.368	0.311
1198	0.327	0.324	0.321	0.402	0.356	0.378	0.385	0.421	0.398	0.409	0.427	0.364	0.28	0.394	0.282	0.394	0.412	0.339	0.348	0.27	0.259	0.257	0.333	0.47	0.335	0.513	0.363	0.372	0.437	0.486	0.424	0.352	0.25	0.3	0.217	0.26	0.254	0.344	0.332	0.304	0.195	0.367	0.34	0.3	0.37	0.291	0.245	0.368	0.311
1199	0.327	0.324	0.321	0.402	0.357	0.378	0.385	0.421	0.398	0.409	0.427	0.364	0.28	0.394	0.282	0.394	0.412	0.34	0.348	0.27	0.259	0.257	0.333	0.47	0.335	0.513	0.364	0.372	0.438	0.486	0.424	0.352	0.25	0.3	0.217	0.26	0.254	0.344	0.332	0.304	0.195	0.367	0.34	0.3	0.37	0.291	0.245	0.369	0.312
1200	0.327	0.324	0.321	0.402	0.357	0.379	0.385	0.421	0.398	0.409	0.428	0.364	0.28	0.394	0.282	0.394	0.412	0.34	0.348	0.27	0.259	0.257	0.333	0.47	0.335	0.513	0.364	0.373	0.438	0.486	0.425	0.352	0.25	0.3	0.217	0.26	0.254	0.344	0.332	0.305	0.195	0.367	0.34	0.3	0.37	0.291	0.245	0.369	0.312
1201	0.327	0.324	0.321	0.402	0.357	0.379	0.385	0.422	0.398	0.41	0.428	0.364	0.28	0.395	0.282	0.394	0.412	0.34	0.348	0.27	0.259	0.257	0.333	0.47	0.335	0.513	0.364	0.373	0.438	0.487	0.425	0.352	0.25	0.301	0.217	0.26	0.254	0.344	0.332	0.305	0.195	0.367	0.34	0.301	0.37	0.291	0.245	0.369	0.312
1202	0.327	0.324	0.322	0.402	0.357	0.379	0.385	0.422	0.398	0.41	0.428	0.364	0.28	0.395	0.282	0.395	0.412	0.34	0.348	0.271	0.259	0.257	0.333	0.471	0.335	0.514	0.364	0.373	0.438	0.487	0.425	0.353	0.251	0.301	0.217	0.26	0.254	0.345	0.332	0.305	0.196	0.367	0.341	0.301	0.37	0.291	0.245	0.369	0.312
1203	0.328	0.324	0.322	0.402	0.357	0.379	0.385	0.422	0.398	0.41	0.428	0.365	0.28	0.395	0.283	0.395	0.413	0.34	0.349	0.271	0.26	0.257	0.333	0.471	0.335	0.514	0.364	0.373	0.438	0.487	0.426	0.353	0.251	0.301	0.217	0.26	0.254	0.345	0.332	0.305	0.196	0.368	0.341	0.301	0.37	0.291	0.246	0.369	0.312
1204	0.328	0.324	0.322	0.403	0.357	0.379	0.385	0.422	0.399	0.41	0.428	0.365	0.281	0.395	0.283	0.395	0.413	0.34	0.349	0.271	0.26	0.258	0.333	0.471	0.335	0.514	0.365	0.373	0.438	0.487	0.426	0.353	0.251	0.301	0.218	0.26	0.255	0.345	0.332	0.305	0.196	0.368	0.341	0.301	0.37	0.291	0.246	0.369	0.313
1205	0.328	0.324	0.322	0.403	0.357	0.379	0.385	0.422	0.399	0.41	0.428	0.365	0.281	0.395	0.283	0.395	0.413	0.341	0.349	0.271	0.26	0.258	0.333	0.471	0.336	0.514	0.365	0.373	0.439	0.487	0.426	0.353	0.251	0.301	0.218	0.26	0.255	0.345	0.333	0.306	0.196	0.368	0.341	0.301	0.371	0.292	0.246	0.369	0.313
1206	0.328	0.324	0.322	0.403	0.358	0.38	0.386	0.422	0.399	0.41	0.429	0.365	0.281	0.395	0.283	0.395	0.413	0.341	0.349	0.271	0.26	0.258	0.334	0.471	0.336	0.514	0.365	0.374	0.439	0.487	0.427	0.353	0.251	0.301	0.218	0.26	0.255	0.345	0.333	0.306	0.196	0.368	0.341	0.301	0.371	0.292	0.246	0.37	0.313
1207	0.328	0.325	0.322	0.403	0.358	0.38	0.386	0.423	0.399	0.411	0.429	0.365	0.281	0.396	0.283	0.395	0.413	0.341	0.349	0.271	0.26	0.258	0.334	0.471	0.336	0.514	0.365	0.374	0.439	0.488	0.427	0.353	0.251	0.301	0.218	0.26	0.255	0.345	0.333	0.306	0.196	0.368	0.341	0.302	0.371	0.292	0.246	0.37	0.313
1208	0.329	0.325	0.323	0.403	0.358	0.38	0.386	0.423	0.399	0.411	0.429	0.366	0.281	0.396	0.283	0.396	0.413	0.341	0.349	0.271	0.26	0.258	0.334	0.471	0.336	0.515	0.365	0.374	0.439	0.488	0.427	0.354	0.251	0.301	0.218	0.26	0.255	0.345	0.333	0.306	0.196	0.369	0.342	0.302	0.371	0.292	0.246	0.37	0.313
1209	0.329	0.325	0.323	0.403	0.358	0.38	0.386	0.423	0.399	0.411	0.429	0.366	0.281	0.396	0.283	0.396	0.413	0.341	0.349	0.271	0.26	0.258	0.334	0.472	0.336	0.515	0.365	0.374	0.439	0.488	0.427	0.354	0.251	0.302	0.218	0.26	0.255	0.345	0.333	0.306	0.196	0.369	0.342	0.302	0.371	0.292	0.246	0.37	0.314
1210	0.329	0.325	0.323	0.403	0.358	0.38	0.386	0.423	0.4	0.411	0.429	0.366	0.281	0.396	0.283	0.396	0.414	0.341	0.35	0.272	0.261	0.258	0.334	0.472	0.336	0.515	0.366	0.374	0.44	0.488	0.428	0.354	0.251	0.302	0.218	0.261	0.255	0.346	0.333	0.306	0.197	0.369	0.342	0.302	0.371	0.293	0.246	0.37	0.314
1211	0.329	0.325	0.323	0.404	0.358	0.38	0.386	0.423	0.4	0.411	0.43	0.366	0.282	0.397	0.283	0.396	0.414	0.342	0.35	0.272	0.261	0.258	0.334	0.472	0.336	0.515	0.366	0.374	0.44	0.488	0.428	0.354	0.251	0.302	0.218	0.261	0.255	0.346	0.334	0.307	0.197	0.369	0.342	0.302	0.372	0.293	0.247	0.37	0.314
1212	0.329	0.325	0.323	0.404	0.358	0.38	0.387	0.423	0.4	0.411	0.43	0.366	0.282	0.397	0.283	0.396	0.414	0.342	0.35	0.272	0.261	0.258	0.334	0.472	0.337	0.515	0.366	0.375	0.44	0.488	0.428	0.354	0.252	0.302	0.218	0.261	0.256	0.346	0.334	0.307	0.197	0.37	0.342	0.302	0.372	0.293	0.247	0.371	0.314
1213	0.329	0.326	0.323	0.404	0.359	0.381	0.387	0.423	0.4	0.412	0.43	0.366	0.282	0.397	0.284	0.396	0.414	0.342	0.35	0.272	0.261	0.259	0.334	0.472	0.337	0.516	0.366	0.375	0.44	0.489	0.429	0.354	0.252	0.302	0.218	0.261	0.256	0.346	0.334	0.307	0.197	0.37	0.343	0.302	0.372	0.293	0.247	0.371	0.314
1214	0.33	0.326	0.323	0.404	0.359	0.381	0.387	0.424	0.4	0.412	0.43	0.367	0.282	0.397	0.284	0.396	0.414	0.342	0.35	0.272	0.261	0.259	0.334	0.472	0.337	0.516	0.366	0.375	0.44	0.489	0.429	0.354	0.252	0.302	0.218	0.261	0.256	0.346	0.334	0.307	0.197	0.37	0.343	0.303	0.372	0.293	0.247	0.371	0.315
1215	0.33	0.326	0.324	0.404	0.359	0.381	0.387	0.424	0.4	0.412	0.43	0.367	0.282	0.397	0.284	0.397	0.415	0.342	0.35	0.272	0.261	0.259	0.334	0.472	0.337	0.516	0.366	0.375	0.44	0.489	0.429	0.355	0.252	0.302	0.218	0.261	0.256	0.346	0.334	0.307	0.197	0.37	0.343	0.303	0.372	0.294	0.247	0.371	0.315
1216	0.33	0.326	0.324	0.404	0.359	0.381	0.387	0.424	0.4	0.412	0.43	0.367	0.282	0.398	0.284	0.397	0.415	0.342	0.35	0.272	0.261	0.259	0.334	0.472	0.337	0.516	0.367	0.375	0.44	0.489	0.429	0.355	0.252	0.302	0.218	0.261	0.256	0.347	0.334	0.307	0.197	0.37	0.343	0.303	0.373	0.294	0.247	0.371	0.315
1217	0.33	0.326	0.324	0.404	0.359	0.381	0.387	0.424	0.401	0.412	0.431	0.367	0.282	0.398	0.284	0.397	0.415	0.342	0.351	0.272	0.261	0.259	0.334	0.473	0.337	0.516	0.367	0.375	0.441	0.489	0.43	0.355	0.252	0.303	0.218	0.261	0.256	0.347	0.335	0.307	0.197	0.371	0.343	0.303	0.373	0.294	0.247	0.372	0.315
1218	0.33	0.326	0.324	0.405	0.359	0.381	0.387	0.424	0.401	0.412	0.431	0.367	0.282	0.398	0.284	0.397	0.415	0.343	0.351	0.272	0.262	0.259	0.334	0.473	0.337	0.517	0.367	0.376	0.441	0.49	0.43	0.355	0.252	0.303	0.218	0.261	0.256	0.347	0.335	0.307	0.197	0.371	0.343	0.303	0.373	0.294	0.247	0.372	0.315
1219	0.331	0.326	0.324	0.405	0.359	0.381	0.388	0.425	0.401	0.413	0.431	0.367	0.283	0.398	0.284	0.397	0.415	0.343	0.351	0.273	0.262	0.259	0.334	0.473	0.338	0.517	0.367	0.376	0.441	0.49	0.43	0.355	0.252	0.303	0.218	0.261	0.256	0.347	0.335	0.308	0.198	0.371	0.343	0.303	0.373	0.294	0.247	0.372	0.316
1220	0.331	0.327	0.324	0.405	0.36	0.382	0.388	0.425	0.401	0.413	0.431	0.368	0.283	0.398	0.284	0.397	0.415	0.343	0.351	0.273	0.262	0.26	0.335	0.473	0.338	0.517	0.367	0.376	0.441	0.49	0.431	0.355	0.253	0.303	0.218	0.261	0.256	0.347	0.335	0.308	0.198	0.371	0.344	0.304	0.373	0.294	0.248	0.372	0.316
1221	0.331	0.327	0.325	0.405	0.36	0.382	0.388	0.425	0.401	0.413	0.431	0.368	0.283	0.399	0.284	0.398	0.415	0.343	0.351	0.273	0.262	0.26	0.335	0.473	0.338	0.517	0.368	0.376	0.441	0.49	0.431	0.355	0.253	0.303	0.218	0.262	0.257	0.348	0.335	0.308	0.198	0.371	0.344	0.304	0.373	0.294	0.248	0.372	0.316
1222	0.331	0.327	0.325	0.405	0.36	0.382	0.388	0.425	0.401	0.413	0.432	0.368	0.283	0.399	0.285	0.398	0.415	0.343	0.352	0.273	0.262	0.26	0.335	0.473	0.338	0.517	0.368	0.376	0.442	0.49	0.431	0.355	0.253	0.303	0.218	0.262	0.257	0.348	0.335	0.308	0.198	0.372	0.344	0.304	0.374	0.295	0.248	0.372	0.316
1223	0.331	0.327	0.325	0.405	0.36	0.382	0.388	0.425	0.401	0.413	0.432	0.368	0.283	0.399	0.285	0.398	0.416	0.343	0.352	0.273	0.262	0.26	0.335	0.474	0.338	0.517	0.368	0.376	0.442	0.49	0.432	0.356	0.253	0.304	0.218	0.262	0.257	0.348	0.336	0.308	0.198	0.372	0.344	0.304	0.374	0.295	0.248	0.372	0.316
1224	0.331	0.327	0.325	0.405	0.36	0.382	0.388	0.425	0.401	0.413	0.432	0.368	0.283	0.399	0.285	0.398	0.416	0.343	0.352	0.273	0.262	0.26	0.335	0.474	0.338	0.517	0.368	0.376	0.442	0.49	0.432	0.356	0.253	0.304	0.218	0.262	0.257	0.348	0.336	0.309	0.198	0.372	0.344	0.304	0.374	0.295	0.248	0.372	0.317
1225	0.332	0.327	0.325	0.405	0.36	0.382	0.388	0.425	0.402	0.413	0.432	0.368	0.283	0.399	0.285	0.398	0.416	0.343	0.352	0.273	0.262	0.26	0.335	0.474	0.338	0.518	0.368	0.377	0.442	0.491	0.432	0.356	0.253	0.304	0.218	0.262	0.257	0.348	0.336	0.309	0.198	0.372	0.344	0.304	0.374	0.295	0.248	0.373	0.317
1226	0.332	0.327	0.325	0.406	0.36	0.382	0.388	0.425	0.402	0.414	0.432	0.369	0.283	0.399	0.285	0.398	0.416	0.344	0.352	0.273	0.263	0.26	0.335	0.474	0.339	0.518	0.368	0.377	0.442	0.491	0.432	0.356	0.253	0.304	0.218	0.262	0.257	0.348	0.336	0.309	0.199	0.372	0.345	0.304	0.374	0.295	0.248	0.373	0.317
1227	0.332	0.327	0.325	0.406	0.361	0.383	0.388	0.425	0.402	0.414	0.432	0.369	0.283	0.399	0.285	0.398	0.416	0.344	0.352	0.273	0.263	0.26	0.335	0.474	0.339	0.518	0.368	0.377	0.442	0.491	0.433	0.356	0.253	0.304	0.218	0.262	0.258	0.348	0.336	0.309	0.199	0.373	0.345	0.305	0.374	0.295	0.249	0.373	0.317
1228	0.332	0.327	0.326	0.406	0.361	0.383	0.388	0.426	0.402	0.414	0.432	0.369	0.284	0.4	0.285	0.398	0.416	0.344	0.352	0.274	0.263	0.26	0.335	0.474	0.339	0.518	0.369	0.377	0.442	0.491	0.433	0.356	0.253	0.304	0.218	0.262	0.258	0.349	0.337	0.309	0.199	0.373	0.345	0.305	0.375	0.296	0.249	0.373	0.317
1229	0.332	0.328	0.326	0.406	0.361	0.383	0.388	0.426	0.402	0.414	0.433	0.369	0.284	0.4	0.285	0.399	0.417	0.344	0.353	0.274	0.263	0.261	0.335	0.474	0.339	0.518	0.369	0.377	0.442	0.491	0.433	0.356	0.254	0.304	0.218	0.262	0.258	0.349	0.337	0.309	0.199	0.373	0.345	0.305	0.375	0.296	0.249	0.373	0.318
1230	0.332	0.328	0.326	0.406	0.361	0.383	0.388	0.426	0.402	0.414	0.433	0.369	0.284	0.4	0.285	0.399	0.417	0.344	0.353	0.274	0.263	0.261	0.335	0.474	0.339	0.518	0.369	0.377	0.442	0.491	0.434	0.357	0.254	0.304	0.218	0.262	0.258	0.349	0.337	0.31	0.199	0.373	0.345	0.305	0.375	0.296	0.249	0.373	0.318
1231	0.333	0.328	0.326	0.406	0.361	0.383	0.389	0.426	0.402	0.414	0.433	0.369	0.284	0.4	0.285	0.399	0.417	0.344	0.353	0.274	0.263	0.261	0.335	0.475	0.339	0.519	0.369	0.378	0.443	0.491	0.434	0.357	0.254	0.305	0.218	0.262	0.258	0.349	0.337	0.31	0.199	0.373	0.345	0.305	0.375	0.296	0.249	0.373	0.318
1232	0.333	0.328	0.326	0.406	0.361	0.383	0.389	0.426	0.402	0.414	0.433	0.37	0.284	0.4	0.285	0.399	0.417	0.345	0.353	0.274	0.263	0.261	0.335	0.475	0.34	0.519	0.369	0.378	0.443	0.492	0.434	0.357	0.254	0.305	0.218	0.262	0.258	0.349	0.337	0.31	0.199	0.373	0.345	0.305	0.375	0.296	0.249	0.373	0.318
1233	0.333	0.328	0.326	0.407	0.361	0.383	0.389	0.426	0.403	0.415	0.433	0.37	0.284	0.401	0.285	0.399	0.417	0.345	0.353	0.274	0.263	0.261	0.335	0.475	0.34	0.519	0.369	0.378	0.443	0.492	0.434	0.357	0.254	0.305	0.218	0.263	0.258	0.349	0.337	0.31	0.199	0.374	0.346	0.305	0.375	0.296	0.249	0.373	0.318
1234	0.333	0.328	0.326	0.407	0.362	0.383	0.389	0.427	0.403	0.415	0.433	0.37	0.284	0.401	0.286	0.399	0.417	0.345	0.353	0.274	0.263	0.261	0.335	0.475	0.34	0.519	0.369	0.378	0.443	0.492	0.435	0.357	0.254	0.305	0.218	0.263	0.258	0.349	0.337	0.31	0.199	0.374	0.346	0.305	0.375	0.296	0.249	0.374	0.318
1235	0.333	0.328	0.327	0.407	0.362	0.383	0.389	0.427	0.403	0.415	0.433	0.37	0.284	0.401	0.286	0.399	0.417	0.345	0.354	0.274	0.264	0.261	0.335	0.475	0.34	0.519	0.37	0.378	0.443	0.492	0.435	0.357	0.254	0.305	0.218	0.263	0.259	0.35	0.338	0.31	0.199	0.374	0.346	0.305	0.376	0.296	0.249	0.374	0.319
1236	0.333	0.328	0.327	0.407	0.362	0.384	0.389	0.427	0.403	0.415	0.434	0.37	0.284	0.401	0.286	0.399	0.417	0.345	0.354	0.275	0.264	0.261	0.335	0.475	0.34	0.519	0.37	0.378	0.443	0.492	0.435	0.357	0.255	0.305	0.219	0.263	0.259	0.35	0.338	0.311	0.2	0.374	0.346	0.306	0.376	0.297	0.249	0.374	0.319
1237	0.333	0.328	0.327	0.407	0.362	0.384	0.389	0.427	0.403	0.415	0.434	0.37	0.285	0.401	0.286	0.4	0.417	0.345	0.354	0.275	0.264	0.261	0.335	0.475	0.34	0.519	0.37	0.379	0.443	0.492	0.435	0.357	0.255	0.305	0.219	0.263	0.259	0.35	0.338	0.311	0.2	0.374	0.346	0.306	0.376	0.297	0.25	0.374	0.319
1238	0.334	0.329	0.327	0.407	0.362	0.384	0.389	0.427	0.403	0.415	0.434	0.371	0.285	0.401	0.286	0.4	0.418	0.345	0.354	0.275	0.264	0.262	0.335	0.476	0.34	0.52	0.37	0.379	0.443	0.493	0.436	0.358	0.255	0.305	0.219	0.263	0.259	0.35	0.338	0.311	0.2	0.374	0.346	0.306	0.376	0.297	0.25	0.374	0.319
1239	0.334	0.329	0.327	0.407	0.362	0.384	0.389	0.427	0.403	0.415	0.434	0.371	0.285	0.402	0.286	0.4	0.418	0.346	0.354	0.275	0.264	0.262	0.335	0.476	0.34	0.52	0.37	0.379	0.444	0.493	0.436	0.358	0.255	0.306	0.219	0.263	0.259	0.35	0.338	0.311	0.2	0.375	0.346	0.306	0.376	0.297	0.25	0.374	0.319
1240	0.334	0.329	0.327	0.407	0.362	0.384	0.389	0.427	0.403	0.415	0.434	0.371	0.285	0.402	0.286	0.4	0.418	0.346	0.354	0.275	0.264	0.262	0.336	0.476	0.34	0.52	0.371	0.379	0.444	0.493	0.436	0.358	0.255	0.306	0.219	0.263	0.259	0.35	0.339	0.311	0.2	0.375	0.347	0.306	0.376	0.297	0.25	0.374	0.319
1241	0.334	0.329	0.327	0.408	0.362	0.384	0.39	0.427	0.404	0.416	0.435	0.371	0.285	0.402	0.286	0.4	0.418	0.346	0.354	0.275	0.264	0.262	0.336	0.476	0.341	0.52	0.371	0.379	0.444	0.493	0.437	0.358	0.255	0.306	0.219	0.263	0.259	0.35	0.339	0.312	0.2	0.375	0.347	0.306	0.377	0.297	0.25	0.375	0.319
1242	0.334	0.329	0.328	0.408	0.363	0.384	0.39	0.428	0.404	0.416	0.435	0.371	0.285	0.402	0.286	0.4	0.418	0.346	0.355	0.275	0.265	0.262	0.336	0.476	0.341	0.521	0.371	0.379	0.444	0.493	0.437	0.358	0.255	0.306	0.219	0.263	0.259	0.351	0.339	0.312	0.2	0.375	0.347	0.306	0.377	0.297	0.25	0.375	0.32
1243	0.335	0.329	0.328	0.408	0.363	0.385	0.39	0.428	0.404	0.416	0.435	0.371	0.285	0.402	0.286	0.4	0.419	0.346	0.355	0.275	0.265	0.262	0.336	0.476	0.341	0.521	0.371	0.379	0.444	0.493	0.437	0.358	0.255	0.306	0.219	0.263	0.259	0.351	0.339	0.312	0.2	0.375	0.347	0.307	0.377	0.298	0.25	0.375	0.32
1244	0.335	0.329	0.328	0.408	0.363	0.385	0.39	0.428	0.404	0.416	0.435	0.372	0.285	0.403	0.287	0.401	0.419	0.346	0.355	0.275	0.265	0.262	0.336	0.476	0.341	0.521	0.371	0.38	0.444	0.494	0.437	0.358	0.255	0.306	0.219	0.263	0.259	0.351	0.339	0.312	0.201	0.376	0.347	0.307	0.377	0.298	0.25	0.375	0.32
1245	0.335	0.329	0.328	0.408	0.363	0.385	0.39	0.428	0.404	0.416	0.435	0.372	0.286	0.403	0.287	0.401	0.419	0.346	0.355	0.275	0.265	0.263	0.336	0.477	0.341	0.521	0.372	0.38	0.445	0.494	0.438	0.358	0.255	0.306	0.219	0.263	0.26	0.351	0.339	0.312	0.201	0.376	0.347	0.307	0.377	0.298	0.25	0.375	0.32
1246	0.335	0.33	0.328	0.408	0.363	0.385	0.39	0.428	0.404	0.416	0.436	0.372	0.286	0.403	0.287	0.401	0.419	0.347	0.355	0.276	0.265	0.263	0.336	0.477	0.341	0.521	0.372	0.38	0.445	0.494	0.438	0.358	0.255	0.307	0.219	0.263	0.26	0.351	0.339	0.312	0.201	0.376	0.347	0.307	0.377	0.298	0.251	0.375	0.32
1247	0.335	0.33	0.328	0.409	0.363	0.385	0.391	0.428	0.404	0.417	0.436	0.372	0.286	0.403	0.287	0.401	0.419	0.347	0.355	0.276	0.265	0.263	0.336	0.477	0.342	0.522	0.372	0.38	0.445	0.494	0.438	0.359	0.255	0.307	0.219	0.263	0.26	0.351	0.34	0.312	0.201	0.376	0.348	0.307	0.377	0.298	0.251	0.375	0.321
1248	0.336	0.33	0.329	0.409	0.363	0.385	0.391	0.429	0.405	0.417	0.436	0.373	0.286	0.403	0.287	0.401	0.419	0.347	0.355	0.276	0.265	0.263	0.336	0.477	0.342	0.522	0.372	0.38	0.445	0.494	0.438	0.359	0.256	0.307	0.219	0.264	0.26	0.351	0.34	0.313	0.201	0.376	0.348	0.307	0.378	0.298	0.251	0.376	0.321
1249	0.336	0.33	0.329	0.409	0.364	0.385	0.391	0.429	0.405	0.417	0.436	0.373	0.286	0.404	0.287	0.401	0.419	0.347	0.356	0.276	0.266	0.263	0.336	0.477	0.342	0.522	0.372	0.38	0.445	0.495	0.439	0.359	0.256	0.307	0.219	0.264	0.26	0.352	0.34	0.313	0.201	0.377	0.348	0.307	0.378	0.298	0.251	0.376	0.321
1250	0.336	0.33	0.329	0.409	0.364	0.386	0.391	0.429	0.405	0.417	0.436	0.373	0.286	0.404	0.287	0.401	0.42	0.347	0.356	0.276	0.266	0.263	0.336	0.477	0.342	0.522	0.372	0.381	0.445	0.495	0.439	0.359	0.256	0.307	0.219	0.264	0.26	0.352	0.34	0.313	0.201	0.377	0.348	0.308	0.378	0.298	0.251	0.376	0.321
1251	0.336	0.33	0.329	0.409	0.364	0.386	0.391	0.429	0.405	0.417	0.437	0.373	0.286	0.404	0.287	0.402	0.42	0.347	0.356	0.276	0.266	0.263	0.336	0.478	0.342	0.522	0.372	0.381	0.446	0.495	0.439	0.359	0.256	0.307	0.219	0.264	0.26	0.352	0.34	0.313	0.201	0.377	0.348	0.308	0.378	0.299	0.251	0.376	0.321
1252	0.336	0.33	0.329	0.409	0.364	0.386	0.391	0.429	0.405	0.417	0.437	0.373	0.286	0.404	0.287	0.402	0.42	0.347	0.356	0.276	0.266	0.263	0.336	0.478	0.342	0.523	0.373	0.381	0.446	0.495	0.44	0.359	0.256	0.307	0.219	0.264	0.261	0.352	0.34	0.313	0.201	0.377	0.348	0.308	0.378	0.299	0.251	0.376	0.321
1253	0.336	0.33	0.329	0.409	0.364	0.386	0.391	0.429	0.405	0.418	0.437	0.373	0.287	0.404	0.287	0.402	0.42	0.347	0.356	0.276	0.266	0.263	0.336	0.478	0.342	0.523	0.373	0.381	0.446	0.495	0.44	0.36	0.256	0.307	0.219	0.264	0.261	0.352	0.34	0.313	0.202	0.377	0.349	0.308	0.379	0.299	0.251	0.376	0.321
1254	0.337	0.331	0.329	0.409	0.364	0.386	0.391	0.429	0.406	0.418	0.437	0.374	0.287	0.404	0.287	0.402	0.42	0.348	0.356	0.276	0.266	0.264	0.336	0.478	0.342	0.523	0.373	0.381	0.446	0.495	0.44	0.36	0.256	0.308	0.219	0.264	0.261	0.352	0.341	0.314	0.202	0.378	0.349	0.308	0.379	0.299	0.251	0.376	0.322
1255	0.337	0.331	0.33	0.409	0.364	0.386	0.391	0.429	0.406	0.418	0.437	0.374	0.287	0.405	0.287	0.402	0.42	0.348	0.356	0.276	0.266	0.264	0.336	0.478	0.343	0.523	0.373	0.381	0.446	0.495	0.44	0.36	0.256	0.308	0.219	0.264	0.261	0.352	0.341	0.314	0.202	0.378	0.349	0.308	0.379	0.299	0.252	0.376	0.322
1256	0.337	0.331	0.33	0.41	0.365	0.386	0.391	0.43	0.406	0.418	0.437	0.374	0.287	0.405	0.288	0.402	0.42	0.348	0.357	0.276	0.267	0.264	0.336	0.478	0.343	0.523	0.373	0.382	0.446	0.496	0.441	0.36	0.256	0.308	0.219	0.264	0.261	0.353	0.341	0.314	0.202	0.378	0.349	0.308	0.379	0.299	0.252	0.377	0.322
1257	0.337	0.331	0.33	0.41	0.365	0.386	0.392	0.43	0.406	0.418	0.438	0.374	0.287	0.405	0.288	0.402	0.421	0.348	0.357	0.277	0.267	0.264	0.336	0.478	0.343	0.523	0.373	0.382	0.446	0.496	0.441	0.36	0.256	0.308	0.219	0.264	0.261	0.353	0.341	0.314	0.202	0.378	0.349	0.309	0.379	0.299	0.252	0.377	0.322
1258	0.337	0.331	0.33	0.41	0.365	0.386	0.392	0.43	0.406	0.418	0.438	0.374	0.287	0.405	0.288	0.402	0.421	0.348	0.357	0.277	0.267	0.264	0.337	0.479	0.343	0.524	0.373	0.382	0.447	0.496	0.441	0.36	0.257	0.308	0.219	0.264	0.261	0.353	0.341	0.314	0.202	0.378	0.349	0.309	0.379	0.299	0.252	0.377	0.322
1259	0.337	0.331	0.33	0.41	0.365	0.387	0.392	0.43	0.406	0.418	0.438	0.374	0.287	0.406	0.288	0.402	0.421	0.348	0.357	0.277	0.267	0.264	0.337	0.479	0.343	0.524	0.374	0.382	0.447	0.496	0.441	0.36	0.257	0.308	0.219	0.264	0.261	0.353	0.342	0.314	0.202	0.378	0.349	0.309	0.379	0.3	0.252	0.377	0.322
1260	0.338	0.331	0.33	0.41	0.365	0.387	0.392	0.43	0.407	0.418	0.438	0.375	0.287	0.406	0.288	0.403	0.421	0.348	0.357	0.277	0.267	0.264	0.337	0.479	0.343	0.524	0.374	0.382	0.447	0.496	0.442	0.36	0.257	0.308	0.219	0.264	0.261	0.353	0.342	0.314	0.202	0.378	0.349	0.309	0.379	0.3	0.252	0.377	0.322
1261	0.338	0.332	0.33	0.41	0.365	0.387	0.392	0.43	0.407	0.419	0.438	0.375	0.287	0.406	0.288	0.403	0.421	0.348	0.357	0.277	0.267	0.265	0.337	0.479	0.343	0.524	0.374	0.382	0.447	0.496	0.442	0.361	0.257	0.308	0.219	0.265	0.261	0.353	0.342	0.315	0.202	0.379	0.349	0.309	0.38	0.3	0.252	0.377	0.322
1262	0.338	0.332	0.331	0.41	0.365	0.387	0.392	0.43	0.407	0.419	0.438	0.375	0.287	0.406	0.288	0.403	0.421	0.349	0.357	0.277	0.267	0.265	0.337	0.479	0.344	0.524	0.374	0.382	0.447	0.496	0.442	0.361	0.257	0.308	0.219	0.265	0.262	0.353	0.342	0.315	0.202	0.379	0.35	0.309	0.38	0.3	0.252	0.377	0.322
1263	0.338	0.332	0.331	0.411	0.365	0.387	0.392	0.431	0.407	0.419	0.438	0.375	0.288	0.406	0.288	0.403	0.421	0.349	0.357	0.277	0.267	0.265	0.337	0.479	0.344	0.525	0.374	0.383	0.447	0.497	0.443	0.361	0.257	0.308	0.219	0.265	0.262	0.353	0.342	0.315	0.202	0.379	0.35	0.309	0.38	0.3	0.252	0.377	0.323
1264	0.338	0.332	0.331	0.411	0.365	0.387	0.392	0.431	0.407	0.419	0.439	0.375	0.288	0.407	0.288	0.403	0.422	0.349	0.358	0.277	0.267	0.265	0.337	0.48	0.344	0.525	0.374	0.383	0.448	0.497	0.443	0.361	0.257	0.309	0.219	0.265	0.262	0.354	0.342	0.315	0.202	0.379	0.35	0.309	0.38	0.3	0.252	0.377	0.323
1265	0.338	0.332	0.331	0.411	0.365	0.387	0.392	0.431	0.407	0.419	0.439	0.375	0.288	0.407	0.288	0.403	0.422	0.349	0.358	0.278	0.268	0.265	0.337	0.48	0.344	0.525	0.375	0.383	0.448	0.497	0.443	0.361	0.257	0.309	0.219	0.265	0.262	0.354	0.342	0.315	0.203	0.379	0.35	0.309	0.38	0.3	0.253	0.377	0.323
1266	0.338	0.332	0.331	0.411	0.366	0.387	0.393	0.431	0.407	0.419	0.439	0.376	0.288	0.407	0.289	0.403	0.422	0.349	0.358	0.278	0.268	0.265	0.337	0.48	0.344	0.525	0.375	0.383	0.448	0.497	0.443	0.361	0.257	0.309	0.219	0.265	0.262	0.354	0.343	0.315	0.203	0.379	0.35	0.309	0.38	0.301	0.253	0.378	0.323
1267	0.339	0.332	0.331	0.411	0.366	0.387	0.393	0.431	0.408	0.42	0.439	0.376	0.288	0.407	0.289	0.404	0.422	0.349	0.358	0.278	0.268	0.265	0.337	0.48	0.344	0.525	0.375	0.383	0.448	0.497	0.443	0.361	0.257	0.309	0.219	0.265	0.262	0.354	0.343	0.315	0.203	0.38	0.35	0.31	0.381	0.301	0.253	0.378	0.323
1268	0.339	0.332	0.332	0.411	0.366	0.388	0.393	0.431	0.408	0.42	0.439	0.376	0.288	0.407	0.289	0.404	0.422	0.35	0.358	0.278	0.268	0.265	0.337	0.48	0.344	0.525	0.375	0.384	0.448	0.498	0.443	0.361	0.257	0.309	0.219	0.265	0.262	0.354	0.343	0.316	0.203	0.38	0.351	0.31	0.381	0.301	0.253	0.378	0.324
1269	0.339	0.332	0.332	0.411	0.366	0.388	0.393	0.432	0.408	0.42	0.439	0.376	0.288	0.407	0.289	0.404	0.422	0.35	0.358	0.278	0.268	0.266	0.337	0.48	0.344	0.526	0.375	0.384	0.448	0.498	0.444	0.361	0.258	0.309	0.219	0.265	0.262	0.354	0.343	0.316	0.203	0.38	0.351	0.31	0.381	0.301	0.253	0.378	0.324
1270	0.339	0.333	0.332	0.411	0.366	0.388	0.393	0.432	0.408	0.42	0.44	0.376	0.289	0.408	0.289	0.404	0.422	0.35	0.359	0.278	0.268	0.266	0.337	0.48	0.345	0.526	0.375	0.384	0.448	0.498	0.444	0.361	0.258	0.309	0.219	0.265	0.262	0.354	0.343	0.316	0.203	0.38	0.351	0.31	0.381	0.301	0.253	0.378	0.324
1271	0.339	0.333	0.332	0.411	0.366	0.388	0.393	0.432	0.408	0.42	0.44	0.376	0.289	0.408	0.289	0.404	0.422	0.35	0.359	0.278	0.268	0.266	0.337	0.48	0.345	0.526	0.375	0.384	0.448	0.498	0.444	0.362	0.258	0.31	0.219	0.265	0.263	0.354	0.343	0.316	0.203	0.38	0.351	0.31	0.381	0.301	0.253	0.378	0.324
1272	0.339	0.333	0.332	0.411	0.367	0.388	0.393	0.432	0.408	0.42	0.44	0.377	0.289	0.408	0.289	0.404	0.423	0.35	0.359	0.278	0.268	0.266	0.337	0.481	0.345	0.526	0.376	0.384	0.449	0.498	0.445	0.362	0.258	0.31	0.219	0.265	0.263	0.355	0.343	0.316	0.203	0.38	0.351	0.31	0.381	0.301	0.253	0.378	0.324
1273	0.34	0.333	0.332	0.412	0.367	0.388	0.393	0.432	0.408	0.42	0.44	0.377	0.289	0.408	0.289	0.404	0.423	0.35	0.359	0.278	0.269	0.266	0.337	0.481	0.345	0.526	0.376	0.384	0.449	0.498	0.445	0.362	0.258	0.31	0.219	0.266	0.263	0.355	0.344	0.316	0.204	0.381	0.351	0.31	0.381	0.301	0.253	0.378	0.324
1274	0.34	0.333	0.332	0.412	0.367	0.388	0.393	0.432	0.408	0.421	0.44	0.377	0.289	0.408	0.289	0.404	0.423	0.35	0.359	0.278	0.269	0.266	0.337	0.481	0.345	0.526	0.376	0.384	0.449	0.498	0.445	0.362	0.258	0.31	0.219	0.266	0.263	0.355	0.344	0.316	0.204	0.381	0.352	0.31	0.382	0.301	0.254	0.379	0.324
1275	0.34	0.333	0.332	0.412	0.367	0.388	0.393	0.432	0.408	0.421	0.44	0.377	0.289	0.408	0.289	0.404	0.423	0.35	0.359	0.279	0.269	0.266	0.337	0.481	0.345	0.526	0.376	0.385	0.449	0.499	0.445	0.362	0.258	0.31	0.219	0.266	0.263	0.355	0.344	0.316	0.204	0.381	0.352	0.311	0.382	0.302	0.254	0.379	0.325
1276	0.34	0.333	0.333	0.412	0.367	0.388	0.394	0.433	0.408	0.421	0.441	0.377	0.289	0.408	0.289	0.405	0.423	0.351	0.359	0.279	0.269	0.266	0.338	0.481	0.345	0.526	0.376	0.385	0.449	0.499	0.446	0.362	0.258	0.31	0.219	0.266	0.263	0.355	0.344	0.317	0.204	0.381	0.352	0.311	0.382	0.302	0.254	0.379	0.325
1277	0.34	0.333	0.333	0.412	0.367	0.389	0.394	0.433	0.409	0.421	0.441	0.377	0.289	0.409	0.289	0.405	0.423	0.351	0.36	0.279	0.269	0.266	0.338	0.481	0.346	0.527	0.376	0.385	0.449	0.499	0.446	0.362	0.258	0.31	0.219	0.266	0.263	0.355	0.344	0.317	0.204	0.381	0.352	0.311	0.382	0.302	0.254	0.379	0.325
1278	0.34	0.333	0.333	0.412	0.367	0.389	0.394	0.433	0.409	0.421	0.441	0.377	0.29	0.409	0.29	0.405	0.423	0.351	0.36	0.279	0.269	0.267	0.338	0.482	0.346	0.527	0.377	0.385	0.449	0.499	0.446	0.362	0.258	0.31	0.219	0.266	0.263	0.355	0.344	0.317	0.204	0.382	0.352	0.311	0.382	0.302	0.254	0.379	0.325
1279	0.341	0.333	0.333	0.412	0.367	0.389	0.394	0.433	0.409	0.421	0.441	0.378	0.29	0.409	0.29	0.405	0.424	0.351	0.36	0.279	0.269	0.267	0.338	0.482	0.346	0.527	0.377	0.385	0.45	0.499	0.446	0.362	0.259	0.311	0.22	0.266	0.263	0.355	0.344	0.317	0.204	0.382	0.352	0.311	0.382	0.302	0.254	0.379	0.325
1280	0.341	0.333	0.333	0.412	0.368	0.389	0.394	0.433	0.409	0.421	0.441	0.378	0.29	0.409	0.29	0.405	0.424	0.351	0.36	0.279	0.269	0.267	0.338	0.482	0.346	0.527	0.377	0.385	0.45	0.499	0.446	0.362	0.259	0.311	0.22	0.266	0.264	0.356	0.345	0.317	0.204	0.382	0.352	0.311	0.382	0.302	0.254	0.379	0.326
1281	0.341	0.333	0.333	0.413	0.368	0.389	0.394	0.433	0.409	0.422	0.441	0.378	0.29	0.409	0.29	0.405	0.424	0.351	0.36	0.279	0.269	0.267	0.338	0.482	0.346	0.527	0.377	0.385	0.45	0.5	0.447	0.363	0.259	0.311	0.22	0.266	0.264	0.356	0.345	0.317	0.204	0.382	0.352	0.311	0.382	0.302	0.254	0.379	0.326
1282	0.341	0.334	0.333	0.413	0.368	0.389	0.394	0.434	0.409	0.422	0.441	0.378	0.29	0.409	0.29	0.405	0.424	0.352	0.36	0.279	0.269	0.267	0.338	0.482	0.346	0.527	0.377	0.385	0.45	0.5	0.447	0.363	0.259	0.311	0.22	0.266	0.264	0.356	0.345	0.318	0.205	0.382	0.352	0.311	0.382	0.302	0.254	0.379	0.326
1283	0.341	0.334	0.333	0.413	0.368	0.389	0.394	0.434	0.409	0.422	0.441	0.378	0.29	0.41	0.29	0.405	0.424	0.352	0.361	0.279	0.269	0.267	0.338	0.482	0.346	0.527	0.377	0.385	0.45	0.5	0.447	0.363	0.259	0.311	0.22	0.266	0.264	0.356	0.345	0.318	0.205	0.382	0.352	0.312	0.383	0.303	0.254	0.379	0.326
1284	0.341	0.334	0.333	0.413	0.368	0.389	0.394	0.434	0.409	0.422	0.442	0.378	0.29	0.41	0.29	0.406	0.424	0.352	0.361	0.279	0.27	0.267	0.338	0.482	0.346	0.527	0.378	0.386	0.45	0.5	0.447	0.363	0.259	0.311	0.22	0.266	0.264	0.356	0.345	0.318	0.205	0.382	0.353	0.312	0.383	0.303	0.254	0.379	0.326
1285	0.342	0.334	0.334	0.413	0.368	0.389	0.394	0.434	0.409	0.422	0.442	0.378	0.29	0.41	0.29	0.406	0.424	0.352	0.361	0.28	0.27	0.267	0.338	0.482	0.347	0.528	0.378	0.386	0.45	0.5	0.447	0.363	0.259	0.311	0.22	0.266	0.264	0.356	0.345	0.318	0.205	0.383	0.353	0.312	0.383	0.303	0.254	0.38	0.327
1286	0.342	0.334	0.334	0.413	0.368	0.389	0.394	0.434	0.409	0.422	0.442	0.378	0.29	0.41	0.29	0.406	0.424	0.352	0.361	0.28	0.27	0.267	0.338	0.482	0.347	0.528	0.378	0.386	0.45	0.5	0.448	0.363	0.259	0.311	0.22	0.266	0.264	0.356	0.345	0.318	0.205	0.383	0.353	0.312	0.383	0.303	0.254	0.38	0.327
1287	0.342	0.334	0.334	0.413	0.368	0.39	0.394	0.434	0.409	0.422	0.442	0.379	0.29	0.41	0.29	0.406	0.424	0.352	0.361	0.28	0.27	0.267	0.338	0.482	0.347	0.528	0.378	0.386	0.451	0.5	0.448	0.363	0.259	0.311	0.22	0.266	0.264	0.356	0.345	0.318	0.205	0.383	0.353	0.312	0.383	0.303	0.255	0.38	0.327
1288	0.342	0.334	0.334	0.413	0.368	0.39	0.395	0.434	0.409	0.422	0.442	0.379	0.291	0.41	0.291	0.406	0.424	0.352	0.361	0.28	0.27	0.267	0.338	0.483	0.347	0.528	0.378	0.386	0.451	0.5	0.448	0.363	0.259	0.311	0.22	0.266	0.264	0.356	0.346	0.318	0.205	0.383	0.353	0.312	0.383	0.303	0.255	0.38	0.327
1289	0.342	0.334	0.334	0.413	0.368	0.39	0.395	0.434	0.409	0.423	0.442	0.379	0.291	0.411	0.291	0.406	0.424	0.353	0.361	0.28	0.27	0.267	0.338	0.483	0.347	0.528	0.378	0.386	0.451	0.501	0.448	0.363	0.259	0.312	0.22	0.266	0.264	0.356	0.346	0.318	0.205	0.383	0.353	0.312	0.383	0.303	0.255	0.38	0.327
1290	0.342	0.334	0.334	0.413	0.369	0.39	0.395	0.435	0.41	0.423	0.442	0.379	0.291	0.411	0.291	0.406	0.425	0.353	0.362	0.28	0.27	0.267	0.338	0.483	0.347	0.528	0.378	0.386	0.451	0.501	0.448	0.363	0.259	0.312	0.22	0.266	0.264	0.357	0.346	0.319	0.205	0.383	0.353	0.312	0.383	0.303	0.255	0.38	0.327
1291	0.343	0.334	0.334	0.414	0.369	0.39	0.395	0.435	0.41	0.423	0.443	0.379	0.291	0.411	0.291	0.406	0.425	0.353	0.362	0.28	0.27	0.267	0.338	0.483	0.347	0.528	0.378	0.386	0.451	0.501	0.449	0.363	0.259	0.312	0.22	0.266	0.265	0.357	0.346	0.319	0.206	0.383	0.353	0.312	0.383	0.304	0.255	0.38	0.328
1292	0.343	0.334	0.334	0.414	0.369	0.39	0.395	0.435	0.41	0.423	0.443	0.379	0.291	0.411	0.291	0.407	0.425	0.353	0.362	0.28	0.271	0.267	0.338	0.483	0.347	0.529	0.379	0.387	0.451	0.501	0.449	0.363	0.259	0.312	0.22	0.266	0.265	0.357	0.346	0.319	0.206	0.384	0.353	0.312	0.384	0.304	0.255	0.38	0.328
1293	0.343	0.334	0.334	0.414	0.369	0.39	0.395	0.435	0.41	0.423	0.443	0.379	0.291	0.411	0.291	0.407	0.425	0.353	0.362	0.28	0.271	0.267	0.338	0.483	0.347	0.529	0.379	0.387	0.451	0.501	0.449	0.364	0.259	0.312	0.22	0.266	0.265	0.357	0.346	0.319	0.206	0.384	0.354	0.312	0.384	0.304	0.255	0.38	0.328
1294	0.343	0.334	0.334	0.414	0.369	0.39	0.395	0.435	0.41	0.423	0.443	0.379	0.291	0.411	0.291	0.407	0.425	0.353	0.362	0.28	0.271	0.267	0.338	0.483	0.348	0.529	0.379	0.387	0.451	0.501	0.449	0.364	0.26	0.312	0.22	0.266	0.265	0.357	0.346	0.319	0.206	0.384	0.354	0.313	0.384	0.304	0.255	0.381	0.328
1295	0.343	0.334	0.335	0.414	0.369	0.39	0.395	0.435	0.41	0.423	0.443	0.38	0.291	0.412	0.291	0.407	0.425	0.353	0.362	0.28	0.271	0.268	0.338	0.483	0.348	0.529	0.379	0.387	0.452	0.502	0.45	0.364	0.26	0.312	0.22	0.266	0.265	0.357	0.346	0.319	0.206	0.384	0.354	0.313	0.384	0.304	0.255	0.381	0.328
1296	0.343	0.334	0.335	0.414	0.369	0.39	0.395	0.435	0.41	0.424	0.443	0.38	0.291	0.412	0.291	0.407	0.425	0.354	0.362	0.281	0.271	0.268	0.339	0.484	0.348	0.529	0.379	0.387	0.452	0.502	0.45	0.364	0.26	0.312	0.22	0.266	0.265	0.357	0.347	0.319	0.206	0.384	0.354	0.313	0.384	0.304	0.255	0.381	0.328
1297	0.344	0.335	0.335	0.414	0.369	0.391	0.395	0.436	0.41	0.424	0.443	0.38	0.292	0.412	0.291	0.407	0.425	0.354	0.362	0.281	0.271	0.268	0.339	0.484	0.348	0.529	0.379	0.387	0.452	0.502	0.45	0.364	0.26	0.312	0.22	0.266	0.265	0.357	0.347	0.319	0.206	0.384	0.354	0.313	0.384	0.304	0.256	0.381	0.329
1298	0.344	0.335	0.335	0.414	0.369	0.391	0.395	0.436	0.41	0.424	0.443	0.38	0.292	0.412	0.292	0.407	0.425	0.354	0.362	0.281	0.271	0.268	0.339	0.484	0.348	0.529	0.379	0.387	0.452	0.502	0.45	0.364	0.26	0.312	0.22	0.266	0.265	0.358	0.347	0.32	0.206	0.385	0.354	0.313	0.384	0.304	0.256	0.381	0.329
1299	0.344	0.335	0.335	0.414	0.37	0.391	0.395	0.436	0.41	0.424	0.444	0.38	0.292	0.412	0.292	0.407	0.425	0.354	0.363	0.281	0.271	0.268	0.339	0.484	0.348	0.529	0.379	0.387	0.452	0.502	0.45	0.364	0.26	0.313	0.22	0.266	0.265	0.358	0.347	0.32	0.207	0.385	0.354	0.313	0.384	0.305	0.256	0.381	0.329
1300	0.344	0.335	0.335	0.414	0.37	0.391	0.395	0.436	0.41	0.424	0.444	0.38	0.292	0.412	0.292	0.407	0.425	0.354	0.363	0.281	0.271	0.268	0.339	0.484	0.348	0.529	0.379	0.387	0.452	0.502	0.451	0.364	0.26	0.313	0.22	0.266	0.265	0.358	0.347	0.32	0.207	0.385	0.354	0.313	0.384	0.305	0.256	0.381	0.329
1450	0.345	0.322	0.325	0.405	0.361	0.378	0.384	0.438	0.408	0.423	0.441	0.386	0.289	0.417	0.287	0.395	0.408	0.35	0.354	0.277	0.276	0.255	0.322	0.484	0.343	0.524	0.376	0.378	0.443	0.497	0.459	0.348	0.249	0.301	0.211	0.245	0.258	0.351	0.348	0.311	0.213	0.377	0.345	0.303	0.376	0.294	0.247	0.365	0.32
1451	0.346	0.322	0.325	0.405	0.361	0.378	0.384	0.438	0.408	0.423	0.441	0.386	0.289	0.417	0.287	0.395	0.409	0.351	0.355	0.277	0.276	0.255	0.322	0.484	0.343	0.524	0.376	0.378	0.443	0.497	0.459	0.349	0.249	0.301	0.211	0.245	0.258	0.352	0.348	0.311	0.213	0.377	0.345	0.303	0.377	0.294	0.247	0.366	0.32
1452	0.346	0.323	0.326	0.405	0.361	0.378	0.385	0.438	0.408	0.423	0.441	0.386	0.289	0.417	0.287	0.395	0.409	0.351	0.355	0.277	0.276	0.255	0.322	0.484	0.343	0.524	0.376	0.378	0.443	0.497	0.459	0.349	0.249	0.301	0.211	0.246	0.258	0.352	0.348	0.311	0.213	0.378	0.345	0.303	0.377	0.294	0.247	0.366	0.32
1453	0.346	0.323	0.326	0.405	0.361	0.379	0.385	0.438	0.408	0.423	0.441	0.386	0.289	0.417	0.287	0.396	0.409	0.351	0.355	0.277	0.276	0.255	0.322	0.484	0.344	0.524	0.376	0.378	0.443	0.497	0.46	0.349	0.249	0.302	0.211	0.246	0.259	0.352	0.349	0.311	0.213	0.378	0.346	0.304	0.377	0.294	0.247	0.366	0.321
1454	0.346	0.323	0.326	0.405	0.361	0.379	0.385	0.438	0.408	0.423	0.441	0.386	0.289	0.417	0.287	0.396	0.409	0.351	0.355	0.277	0.277	0.255	0.322	0.484	0.344	0.524	0.377	0.378	0.444	0.497	0.46	0.349	0.249	0.302	0.211	0.246	0.259	0.352	0.349	0.311	0.214	0.378	0.346	0.304	0.377	0.295	0.248	0.366	0.321
1455	0.346	0.323	0.326	0.405	0.361	0.379	0.385	0.438	0.408	0.423	0.441	0.386	0.289	0.417	0.287	0.396	0.409	0.351	0.355	0.277	0.277	0.255	0.322	0.484	0.344	0.524	0.377	0.378	0.444	0.497	0.46	0.349	0.25	0.302	0.211	0.246	0.259	0.352	0.349	0.312	0.214	0.378	0.346	0.304	0.378	0.295	0.248	0.366	0.321
1456	0.347	0.323	0.326	0.406	0.361	0.379	0.385	0.438	0.408	0.423	0.442	0.386	0.289	0.417	0.287	0.396	0.409	0.351	0.355	0.277	0.277	0.255	0.322	0.484	0.344	0.524	0.377	0.379	0.444	0.498	0.46	0.349	0.25	0.302	0.211	0.246	0.259	0.352	0.349	0.312	0.214	0.379	0.346	0.304	0.378	0.295	0.248	0.367	0.321
1457	0.347	0.323	0.326	0.406	0.361	0.379	0.385	0.438	0.408	0.424	0.442	0.387	0.289	0.417	0.287	0.396	0.409	0.351	0.355	0.277	0.277	0.255	0.322	0.484	0.344	0.524	0.377	0.379	0.444	0.498	0.461	0.35	0.25	0.302	0.211	0.246	0.259	0.353	0.349	0.312	0.214	0.379	0.346	0.304	0.378	0.295	0.248	0.367	0.321
1458	0.347	0.323	0.326	0.406	0.362	0.379	0.385	0.439	0.408	0.424	0.442	0.387	0.289	0.417	0.288	0.396	0.41	0.351	0.355	0.278	0.277	0.255	0.322	0.484	0.344	0.524	0.377	0.379	0.444	0.498	0.461	0.35	0.25	0.303	0.211	0.246	0.259	0.353	0.349	0.312	0.214	0.379	0.346	0.304	0.378	0.295	0.248	0.367	0.321
1459	0.347	0.323	0.326	0.406	0.362	0.379	0.385	0.439	0.409	0.424	0.442	0.387	0.289	0.418	0.288	0.396	0.41	0.351	0.355	0.278	0.277	0.255	0.322	0.484	0.344	0.525	0.377	0.379	0.444	0.498	0.461	0.35	0.25	0.303	0.211	0.246	0.259	0.353	0.35	0.312	0.214	0.379	0.346	0.305	0.378	0.295	0.248	0.367	0.322
1460	0.347	0.324	0.326	0.406	0.362	0.379	0.385	0.439	0.409	0.424	0.442	0.387	0.289	0.418	0.288	0.396	0.41	0.351	0.356	0.278	0.277	0.256	0.322	0.484	0.344	0.525	0.377	0.379	0.444	0.498	0.462	0.35	0.25	0.303	0.211	0.246	0.26	0.353	0.35	0.312	0.214	0.379	0.347	0.305	0.378	0.295	0.248	0.367	0.322
1461	0.347	0.324	0.327	0.406	0.362	0.379	0.386	0.439	0.409	0.424	0.442	0.387	0.289	0.418	0.288	0.397	0.41	0.352	0.356	0.278	0.277	0.256	0.322	0.485	0.344	0.525	0.378	0.379	0.445	0.498	0.462	0.35	0.25	0.303	0.211	0.247	0.26	0.353	0.35	0.313	0.214	0.379	0.347	0.305	0.378	0.296	0.248	0.367	0.322
1462	0.348	0.324	0.327	0.406	0.362	0.38	0.386	0.439	0.409	0.424	0.442	0.387	0.29	0.418	0.288	0.397	0.41	0.352	0.356	0.278	0.277	0.256	0.323	0.485	0.345	0.525	0.378	0.379	0.445	0.499	0.462	0.35	0.25	0.303	0.211	0.247	0.26	0.353	0.35	0.313	0.214	0.379	0.347	0.305	0.379	0.296	0.248	0.367	0.322
1463	0.348	0.324	0.327	0.407	0.362	0.38	0.386	0.439	0.409	0.424	0.443	0.388	0.29	0.418	0.288	0.397	0.411	0.352	0.356	0.278	0.277	0.256	0.323	0.485	0.345	0.525	0.378	0.38	0.445	0.499	0.462	0.35	0.25	0.303	0.211	0.247	0.26	0.354	0.35	0.313	0.215	0.38	0.347	0.305	0.379	0.296	0.248	0.368	0.322
1464	0.348	0.324	0.327	0.407	0.363	0.38	0.386	0.44	0.409	0.425	0.443	0.388	0.29	0.419	0.288	0.397	0.411	0.352	0.356	0.278	0.278	0.256	0.323	0.485	0.345	0.526	0.378	0.38	0.445	0.499	0.463	0.351	0.251	0.303	0.211	0.247	0.26	0.354	0.35	0.313	0.215	0.38	0.347	0.305	0.379	0.296	0.249	0.368	0.323
1465	0.348	0.324	0.327	0.407	0.363	0.38	0.386	0.44	0.41	0.425	0.443	0.388	0.29	0.419	0.289	0.398	0.411	0.352	0.357	0.279	0.278	0.257	0.323	0.486	0.345	0.526	0.379	0.38	0.446	0.499	0.463	0.351	0.251	0.303	0.211	0.247	0.26	0.354	0.35	0.313	0.215	0.38	0.347	0.305	0.379	0.296	0.249	0.368	0.323
1466	0.348	0.325	0.328	0.407	0.363	0.38	0.386	0.44	0.41	0.425	0.443	0.388	0.29	0.419	0.289	0.398	0.412	0.353	0.357	0.279	0.278	0.257	0.323	0.486	0.346	0.526	0.379	0.381	0.446	0.5	0.463	0.351	0.251	0.303	0.211	0.247	0.26	0.354	0.351	0.314	0.215	0.38	0.347	0.306	0.379	0.296	0.249	0.368	0.323
1467	0.349	0.325	0.328	0.408	0.363	0.381	0.387	0.44	0.41	0.425	0.444	0.388	0.291	0.419	0.289	0.398	0.412	0.353	0.357	0.279	0.278	0.257	0.323	0.486	0.346	0.527	0.379	0.381	0.446	0.5	0.464	0.351	0.251	0.304	0.211	0.247	0.26	0.354	0.351	0.314	0.215	0.38	0.348	0.306	0.379	0.297	0.249	0.369	0.323
1468	0.349	0.325	0.328	0.408	0.363	0.381	0.387	0.441	0.41	0.426	0.444	0.389	0.291	0.42	0.289	0.398	0.412	0.353	0.358	0.279	0.278	0.257	0.324	0.486	0.346	0.527	0.379	0.381	0.446	0.5	0.464	0.351	0.251	0.304	0.211	0.248	0.261	0.354	0.351	0.314	0.215	0.381	0.348	0.306	0.38	0.297	0.249	0.369	0.323
1469	0.349	0.325	0.329	0.408	0.364	0.381	0.387	0.441	0.411	0.426	0.444	0.389	0.291	0.42	0.289	0.399	0.412	0.353	0.358	0.279	0.279	0.258	0.324	0.487	0.346	0.527	0.38	0.382	0.447	0.501	0.464	0.352	0.251	0.304	0.211	0.248	0.261	0.355	0.351	0.314	0.215	0.381	0.348	0.306	0.38	0.297	0.249	0.369	0.324
1470	0.349	0.325	0.329	0.408	0.364	0.381	0.387	0.441	0.411	0.426	0.444	0.389	0.291	0.42	0.289	0.399	0.413	0.354	0.358	0.279	0.279	0.258	0.324	0.487	0.347	0.528	0.38	0.382	0.447	0.501	0.464	0.352	0.251	0.304	0.211	0.248	0.261	0.355	0.351	0.315	0.215	0.381	0.348	0.306	0.38	0.297	0.25	0.369	0.324
1471	0.35	0.325	0.329	0.409	0.364	0.382	0.388	0.441	0.411	0.426	0.445	0.389	0.291	0.42	0.289	0.399	0.413	0.354	0.358	0.28	0.279	0.258	0.324	0.487	0.347	0.528	0.38	0.382	0.447	0.501	0.465	0.352	0.252	0.305	0.211	0.248	0.261	0.355	0.352	0.315	0.215	0.382	0.349	0.307	0.38	0.298	0.25	0.369	0.324
1472	0.35	0.326	0.329	0.409	0.364	0.382	0.388	0.441	0.411	0.426	0.445	0.39	0.292	0.421	0.289	0.4	0.413	0.354	0.359	0.28	0.279	0.258	0.324	0.487	0.347	0.528	0.38	0.382	0.448	0.501	0.465	0.353	0.252	0.305	0.211	0.248	0.261	0.355	0.352	0.315	0.216	0.382	0.349	0.307	0.381	0.298	0.25	0.37	0.325
1473	0.35	0.326	0.33	0.409	0.365	0.382	0.388	0.441	0.411	0.427	0.445	0.39	0.292	0.421	0.29	0.4	0.414	0.354	0.359	0.28	0.279	0.259	0.324	0.487	0.347	0.528	0.381	0.383	0.448	0.501	0.466	0.353	0.252	0.305	0.212	0.249	0.262	0.356	0.352	0.315	0.216	0.382	0.349	0.307	0.381	0.298	0.25	0.37	0.325
1474	0.35	0.326	0.33	0.409	0.365	0.382	0.388	0.442	0.411	0.427	0.445	0.39	0.292	0.421	0.29	0.4	0.414	0.354	0.359	0.28	0.279	0.259	0.325	0.488	0.348	0.529	0.381	0.383	0.448	0.502	0.466	0.353	0.252	0.305	0.212	0.249	0.262	0.356	0.352	0.316	0.216	0.383	0.35	0.308	0.381	0.298	0.251	0.37	0.325
1475	0.35	0.327	0.33	0.409	0.365	0.382	0.388	0.442	0.412	0.427	0.446	0.39	0.292	0.421	0.29	0.4	0.414	0.355	0.359	0.28	0.279	0.259	0.325	0.488	0.348	0.529	0.381	0.383	0.448	0.502	0.467	0.354	0.252	0.306	0.212	0.249	0.262	0.356	0.353	0.316	0.216	0.383	0.35	0.308	0.382	0.299	0.251	0.371	0.325
1476	0.351	0.327	0.33	0.41	0.365	0.383	0.388	0.442	0.412	0.427	0.446	0.39	0.292	0.421	0.29	0.401	0.415	0.355	0.36	0.28	0.28	0.259	0.325	0.488	0.348	0.529	0.381	0.384	0.449	0.502	0.467	0.354	0.253	0.306	0.212	0.25	0.262	0.357	0.353	0.316	0.216	0.383	0.35	0.308	0.382	0.299	0.251	0.371	0.326
1477	0.351	0.327	0.331	0.41	0.366	0.383	0.389	0.442	0.412	0.427	0.446	0.391	0.292	0.422	0.29	0.401	0.415	0.355	0.36	0.281	0.28	0.26	0.325	0.488	0.348	0.529	0.382	0.384	0.449	0.502	0.467	0.354	0.253	0.306	0.212	0.25	0.263	0.357	0.353	0.317	0.216	0.384	0.35	0.308	0.382	0.299	0.251	0.371	0.326
1478	0.351	0.327	0.331	0.41	0.366	0.383	0.389	0.443	0.412	0.428	0.446	0.391	0.293	0.422	0.29	0.401	0.415	0.355	0.36	0.281	0.28	0.26	0.325	0.488	0.349	0.53	0.382	0.384	0.449	0.503	0.468	0.355	0.253	0.306	0.212	0.25	0.263	0.357	0.353	0.317	0.216	0.384	0.351	0.309	0.382	0.3	0.252	0.372	0.326
1479	0.351	0.328	0.331	0.411	0.366	0.384	0.389	0.443	0.413	0.428	0.447	0.391	0.293	0.422	0.291	0.401	0.416	0.356	0.361	0.281	0.28	0.26	0.325	0.489	0.349	0.53	0.382	0.385	0.45	0.503	0.468	0.355	0.253	0.307	0.212	0.25	0.263	0.357	0.354	0.317	0.217	0.384	0.351	0.309	0.383	0.3	0.252	0.372	0.326
1480	0.352	0.328	0.332	0.411	0.366	0.384	0.39	0.443	0.413	0.428	0.447	0.391	0.293	0.422	0.291	0.402	0.416	0.356	0.361	0.281	0.28	0.261	0.326	0.489	0.349	0.53	0.382	0.385	0.45	0.503	0.469	0.355	0.254	0.307	0.212	0.25	0.263	0.358	0.354	0.318	0.217	0.385	0.351	0.309	0.383	0.3	0.252	0.372	0.327
1481	0.352	0.328	0.332	0.411	0.367	0.384	0.39	0.443	0.413	0.428	0.447	0.392	0.293	0.423	0.291	0.402	0.416	0.356	0.361	0.281	0.281	0.261	0.326	0.489	0.349	0.531	0.383	0.385	0.45	0.503	0.469	0.356	0.254	0.307	0.212	0.251	0.264	0.358	0.354	0.318	0.217	0.385	0.352	0.31	0.383	0.3	0.252	0.372	0.327
1482	0.352	0.329	0.332	0.411	0.367	0.384	0.39	0.443	0.413	0.429	0.448	0.392	0.293	0.423	0.291	0.402	0.417	0.356	0.361	0.282	0.281	0.261	0.326	0.489	0.35	0.531	0.383	0.386	0.45	0.504	0.469	0.356	0.254	0.308	0.212	0.251	0.264	0.358	0.354	0.318	0.217	0.385	0.352	0.31	0.384	0.301	0.253	0.373	0.327
1483	0.353	0.329	0.333	0.412	0.367	0.385	0.39	0.443	0.413	0.429	0.448	0.392	0.294	0.423	0.291	0.403	0.417	0.356	0.362	0.282	0.281	0.261	0.326	0.49	0.35	0.531	0.383	0.386	0.451	0.504	0.47	0.356	0.254	0.308	0.213	0.251	0.264	0.358	0.354	0.318	0.217	0.386	0.352	0.31	0.384	0.301	0.253	0.373	0.328
1484	0.353	0.329	0.333	0.412	0.367	0.385	0.39	0.444	0.413	0.429	0.448	0.392	0.294	0.424	0.292	0.403	0.417	0.357	0.362	0.282	0.281	0.262	0.326	0.49	0.35	0.532	0.384	0.386	0.451	0.504	0.47	0.357	0.255	0.308	0.213	0.252	0.264	0.359	0.355	0.319	0.217	0.386	0.353	0.311	0.384	0.301	0.253	0.373	0.328
1485	0.353	0.329	0.333	0.412	0.367	0.385	0.391	0.444	0.414	0.429	0.448	0.392	0.294	0.424	0.292	0.403	0.418	0.357	0.362	0.282	0.281	0.262	0.327	0.49	0.35	0.532	0.384	0.386	0.451	0.504	0.471	0.357	0.255	0.308	0.213	0.252	0.265	0.359	0.355	0.319	0.217	0.387	0.353	0.311	0.385	0.302	0.253	0.374	0.328
1486	0.353	0.33	0.333	0.412	0.368	0.385	0.391	0.444	0.414	0.429	0.449	0.393	0.294	0.424	0.292	0.403	0.418	0.357	0.363	0.282	0.281	0.262	0.327	0.49	0.351	0.532	0.384	0.387	0.451	0.504	0.471	0.357	0.255	0.309	0.213	0.252	0.265	0.359	0.355	0.319	0.218	0.387	0.353	0.311	0.385	0.302	0.254	0.374	0.329
1487	0.354	0.33	0.334	0.413	0.368	0.386	0.391	0.444	0.414	0.43	0.449	0.393	0.294	0.424	0.292	0.404	0.418	0.357	0.363	0.282	0.282	0.263	0.327	0.49	0.351	0.532	0.384	0.387	0.452	0.505	0.471	0.358	0.255	0.309	0.213	0.252	0.265	0.36	0.355	0.32	0.218	0.387	0.354	0.311	0.385	0.302	0.254	0.374	0.329
1488	0.354	0.33	0.334	0.413	0.368	0.386	0.391	0.445	0.414	0.43	0.449	0.393	0.294	0.424	0.292	0.404	0.419	0.357	0.363	0.283	0.282	0.263	0.327	0.491	0.351	0.533	0.385	0.387	0.452	0.505	0.472	0.358	0.256	0.309	0.213	0.253	0.265	0.36	0.356	0.32	0.218	0.387	0.354	0.312	0.386	0.302	0.254	0.375	0.329
1489	0.354	0.33	0.334	0.413	0.369	0.386	0.392	0.445	0.415	0.43	0.449	0.393	0.295	0.425	0.292	0.404	0.419	0.358	0.363	0.283	0.282	0.263	0.327	0.491	0.351	0.533	0.385	0.388	0.452	0.505	0.472	0.358	0.256	0.309	0.213	0.253	0.266	0.36	0.356	0.32	0.218	0.388	0.354	0.312	0.386	0.303	0.254	0.375	0.329
1490	0.354	0.331	0.335	0.413	0.369	0.387	0.392	0.445	0.415	0.43	0.45	0.393	0.295	0.425	0.292	0.404	0.42	0.358	0.364	0.283	0.282	0.263	0.327	0.491	0.352	0.533	0.385	0.388	0.453	0.505	0.473	0.359	0.256	0.31	0.213	0.253	0.266	0.36	0.356	0.321	0.218	0.388	0.354	0.312	0.386	0.303	0.254	0.375	0.33
1491	0.354	0.331	0.335	0.414	0.369	0.387	0.392	0.445	0.415	0.431	0.45	0.394	0.295	0.425	0.292	0.405	0.42	0.358	0.364	0.283	0.282	0.264	0.328	0.491	0.352	0.534	0.385	0.388	0.453	0.506	0.473	0.359	0.256	0.31	0.213	0.253	0.266	0.361	0.356	0.321	0.218	0.388	0.355	0.312	0.386	0.303	0.255	0.376	0.33
1492	0.355	0.331	0.335	0.414	0.369	0.387	0.392	0.445	0.415	0.431	0.45	0.394	0.295	0.425	0.292	0.405	0.42	0.358	0.364	0.283	0.282	0.264	0.328	0.491	0.352	0.534	0.385	0.388	0.453	0.506	0.473	0.359	0.257	0.31	0.213	0.254	0.266	0.361	0.357	0.321	0.218	0.389	0.355	0.313	0.387	0.304	0.255	0.376	0.33
1493	0.355	0.331	0.335	0.414	0.369	0.387	0.392	0.445	0.415	0.431	0.45	0.394	0.295	0.425	0.293	0.405	0.42	0.358	0.364	0.283	0.283	0.264	0.328	0.491	0.352	0.534	0.386	0.389	0.453	0.506	0.474	0.36	0.257	0.311	0.213	0.254	0.266	0.361	0.357	0.321	0.218	0.389	0.355	0.313	0.387	0.304	0.255	0.376	0.331
1494	0.355	0.331	0.335	0.414	0.37	0.387	0.392	0.445	0.415	0.431	0.45	0.394	0.295	0.426	0.293	0.405	0.421	0.358	0.364	0.284	0.283	0.264	0.328	0.492	0.352	0.534	0.386	0.389	0.453	0.506	0.474	0.36	0.257	0.311	0.213	0.254	0.267	0.361	0.357	0.322	0.218	0.39	0.356	0.313	0.387	0.304	0.255	0.377	0.331
1495	0.355	0.332	0.336	0.414	0.37	0.388	0.393	0.446	0.415	0.431	0.451	0.394	0.296	0.426	0.293	0.405	0.421	0.358	0.365	0.284	0.283	0.264	0.328	0.492	0.353	0.534	0.386	0.389	0.454	0.506	0.474	0.36	0.257	0.311	0.214	0.254	0.267	0.361	0.357	0.322	0.219	0.39	0.356	0.314	0.387	0.304	0.256	0.377	0.331
1496	0.356	0.332	0.336	0.415	0.37	0.388	0.393	0.446	0.415	0.432	0.451	0.394	0.296	0.426	0.293	0.406	0.421	0.359	0.365	0.284	0.283	0.265	0.328	0.492	0.353	0.535	0.386	0.389	0.454	0.507	0.475	0.36	0.258	0.311	0.214	0.255	0.267	0.362	0.358	0.322	0.219	0.39	0.356	0.314	0.388	0.305	0.256	0.377	0.332
1497	0.356	0.332	0.336	0.415	0.37	0.388	0.393	0.446	0.416	0.432	0.451	0.395	0.296	0.426	0.293	0.406	0.421	0.359	0.365	0.284	0.283	0.265	0.328	0.492	0.353	0.535	0.387	0.39	0.454	0.507	0.475	0.361	0.258	0.312	0.214	0.255	0.267	0.362	0.358	0.323	0.219	0.39	0.356	0.314	0.388	0.305	0.256	0.377	0.332
1498	0.356	0.332	0.336	0.415	0.37	0.388	0.393	0.446	0.416	0.432	0.451	0.395	0.296	0.426	0.293	0.406	0.422	0.359	0.365	0.284	0.283	0.265	0.329	0.492	0.353	0.535	0.387	0.39	0.454	0.507	0.475	0.361	0.258	0.312	0.214	0.255	0.268	0.362	0.358	0.323	0.219	0.391	0.357	0.314	0.388	0.305	0.256	0.378	0.332
1499	0.356	0.333	0.337	0.415	0.371	0.388	0.393	0.446	0.416	0.432	0.452	0.395	0.296	0.427	0.294	0.406	0.422	0.359	0.366	0.284	0.284	0.265	0.329	0.492	0.354	0.535	0.387	0.39	0.455	0.507	0.476	0.361	0.258	0.312	0.214	0.255	0.268	0.362	0.358	0.323	0.219	0.391	0.357	0.315	0.388	0.306	0.256	0.378	0.332
1500	0.356	0.333	0.337	0.415	0.371	0.389	0.394	0.446	0.416	0.432	0.452	0.395	0.296	0.427	0.294	0.407	0.422	0.36	0.366	0.285	0.284	0.266	0.329	0.493	0.354	0.536	0.387	0.39	0.455	0.508	0.476	0.361	0.258	0.312	0.214	0.255	0.268	0.363	0.358	0.323	0.219	0.391	0.357	0.315	0.389	0.306	0.257	0.378	0.333
1501	0.357	0.333	0.337	0.416	0.371	0.389	0.394	0.446	0.416	0.432	0.452	0.395	0.297	0.427	0.294	0.407	0.422	0.36	0.366	0.285	0.284	0.266	0.329	0.493	0.354	0.536	0.388	0.391	0.455	0.508	0.476	0.362	0.259	0.313	0.214	0.256	0.268	0.363	0.359	0.323	0.219	0.391	0.357	0.315	0.389	0.306	0.257	0.378	0.333
1502	0.357	0.333	0.337	0.416	0.371	0.389	0.394	0.447	0.417	0.433	0.453	0.396	0.297	0.427	0.294	0.407	0.423	0.36	0.366	0.285	0.284	0.266	0.329	0.493	0.354	0.536	0.388	0.391	0.455	0.508	0.476	0.362	0.259	0.313	0.214	0.256	0.268	0.363	0.359	0.324	0.219	0.392	0.357	0.315	0.389	0.306	0.257	0.379	0.333
1503	0.357	0.333	0.338	0.416	0.371	0.389	0.394	0.447	0.417	0.433	0.453	0.396	0.297	0.428	0.294	0.407	0.423	0.36	0.367	0.285	0.284	0.266	0.329	0.493	0.354	0.537	0.388	0.391	0.456	0.508	0.477	0.362	0.259	0.313	0.214	0.256	0.268	0.363	0.359	0.324	0.219	0.392	0.358	0.316	0.39	0.306	0.257	0.379	0.334
1504	0.357	0.334	0.338	0.417	0.372	0.39	0.394	0.447	0.417	0.433	0.453	0.396	0.297	0.428	0.294	0.408	0.423	0.361	0.367	0.285	0.284	0.267	0.33	0.493	0.355	0.537	0.388	0.392	0.456	0.509	0.477	0.362	0.259	0.313	0.214	0.256	0.269	0.363	0.359	0.324	0.22	0.392	0.358	0.316	0.39	0.307	0.257	0.379	0.334
1505	0.357	0.334	0.338	0.417	0.372	0.39	0.394	0.447	0.417	0.433	0.453	0.396	0.297	0.428	0.294	0.408	0.424	0.361	0.367	0.285	0.284	0.267	0.33	0.494	0.355	0.537	0.389	0.392	0.456	0.509	0.477	0.362	0.259	0.313	0.214	0.257	0.269	0.364	0.359	0.325	0.22	0.393	0.358	0.316	0.39	0.307	0.258	0.38	0.334
1506	0.358	0.334	0.338	0.417	0.372	0.39	0.395	0.447	0.417	0.433	0.453	0.396	0.297	0.428	0.294	0.408	0.424	0.361	0.367	0.286	0.285	0.267	0.33	0.494	0.355	0.537	0.389	0.392	0.456	0.509	0.478	0.363	0.26	0.314	0.214	0.257	0.269	0.364	0.36	0.325	0.22	0.393	0.359	0.316	0.39	0.307	0.258	0.38	0.334
1507	0.358	0.334	0.339	0.417	0.372	0.39	0.395	0.447	0.417	0.434	0.453	0.397	0.297	0.428	0.295	0.408	0.424	0.361	0.367	0.286	0.285	0.267	0.33	0.494	0.355	0.538	0.389	0.392	0.457	0.509	0.478	0.363	0.26	0.314	0.214	0.257	0.269	0.364	0.36	0.325	0.22	0.393	0.359	0.316	0.391	0.307	0.258	0.38	0.334
1508	0.358	0.334	0.339	0.417	0.373	0.39	0.395	0.447	0.417	0.434	0.454	0.397	0.298	0.429	0.295	0.408	0.424	0.361	0.368	0.286	0.285	0.267	0.33	0.494	0.355	0.538	0.389	0.392	0.457	0.509	0.478	0.363	0.26	0.314	0.214	0.257	0.269	0.364	0.36	0.325	0.22	0.393	0.359	0.317	0.391	0.307	0.258	0.38	0.334
1509	0.358	0.335	0.339	0.417	0.373	0.391	0.395	0.448	0.418	0.434	0.454	0.397	0.298	0.429	0.295	0.409	0.425	0.361	0.368	0.286	0.285	0.268	0.33	0.494	0.356	0.538	0.389	0.393	0.457	0.509	0.478	0.363	0.26	0.314	0.215	0.257	0.27	0.365	0.36	0.326	0.22	0.394	0.359	0.317	0.391	0.308	0.258	0.38	0.335
1510	0.358	0.335	0.339	0.418	0.373	0.391	0.395	0.448	0.418	0.434	0.454	0.397	0.298	0.429	0.295	0.409	0.425	0.362	0.368	0.286	0.285	0.268	0.33	0.494	0.356	0.538	0.39	0.393	0.457	0.51	0.479	0.364	0.26	0.314	0.215	0.258	0.27	0.365	0.36	0.326	0.22	0.394	0.36	0.317	0.391	0.308	0.259	0.381	0.335
1511	0.359	0.335	0.34	0.418	0.373	0.391	0.396	0.448	0.418	0.434	0.455	0.397	0.298	0.429	0.295	0.409	0.425	0.362	0.368	0.286	0.285	0.268	0.331	0.495	0.356	0.539	0.39	0.393	0.458	0.51	0.479	0.364	0.26	0.314	0.215	0.258	0.27	0.365	0.361	0.326	0.221	0.394	0.36	0.317	0.392	0.308	0.259	0.381	0.335
1512	0.359	0.335	0.34	0.418	0.373	0.391	0.396	0.448	0.418	0.435	0.455	0.398	0.298	0.43	0.295	0.409	0.426	0.362	0.368	0.286	0.285	0.268	0.331	0.495	0.356	0.539	0.39	0.394	0.458	0.51	0.479	0.364	0.261	0.315	0.215	0.258	0.27	0.365	0.361	0.326	0.221	0.395	0.36	0.317	0.392	0.308	0.259	0.381	0.336
1513	0.359	0.335	0.34	0.418	0.374	0.391	0.396	0.448	0.418	0.435	0.455	0.398	0.298	0.43	0.295	0.41	0.426	0.362	0.369	0.287	0.285	0.269	0.331	0.495	0.357	0.539	0.391	0.394	0.458	0.511	0.479	0.364	0.261	0.315	0.215	0.258	0.27	0.365	0.361	0.326	0.221	0.395	0.36	0.318	0.392	0.309	0.259	0.381	0.336
1514	0.359	0.336	0.34	0.419	0.374	0.392	0.396	0.449	0.419	0.435	0.455	0.398	0.299	0.43	0.295	0.41	0.426	0.362	0.369	0.287	0.286	0.269	0.331	0.495	0.357	0.539	0.391	0.394	0.458	0.511	0.48	0.365	0.261	0.315	0.215	0.258	0.27	0.366	0.361	0.327	0.221	0.395	0.36	0.318	0.392	0.309	0.259	0.382	0.336
1515	0.359	0.336	0.34	0.419	0.374	0.392	0.396	0.449	0.419	0.435	0.455	0.398	0.299	0.43	0.295	0.41	0.426	0.362	0.369	0.287	0.286	0.269	0.331	0.495	0.357	0.54	0.391	0.394	0.459	0.511	0.48	0.365	0.261	0.315	0.215	0.258	0.271	0.366	0.361	0.327	0.221	0.395	0.361	0.318	0.392	0.309	0.259	0.382	0.336
1516	0.36	0.336	0.34	0.419	0.374	0.392	0.396	0.449	0.419	0.435	0.456	0.398	0.299	0.43	0.295	0.41	0.426	0.363	0.369	0.287	0.286	0.269	0.331	0.495	0.357	0.54	0.391	0.395	0.459	0.511	0.48	0.365	0.261	0.315	0.215	0.259	0.271	0.366	0.362	0.327	0.221	0.396	0.361	0.318	0.393	0.309	0.26	0.382	0.336
1517	0.36	0.336	0.341	0.419	0.374	0.392	0.396	0.449	0.419	0.435	0.456	0.398	0.299	0.43	0.296	0.41	0.426	0.363	0.369	0.287	0.286	0.269	0.331	0.496	0.357	0.54	0.391	0.395	0.459	0.511	0.48	0.365	0.261	0.315	0.215	0.259	0.271	0.366	0.362	0.327	0.221	0.396	0.361	0.319	0.393	0.309	0.26	0.383	0.337
1518	0.36	0.336	0.341	0.419	0.374	0.392	0.397	0.449	0.419	0.436	0.456	0.399	0.299	0.431	0.296	0.41	0.427	0.363	0.37	0.287	0.286	0.269	0.331	0.496	0.357	0.54	0.391	0.395	0.459	0.511	0.481	0.365	0.261	0.316	0.215	0.259	0.271	0.366	0.362	0.327	0.221	0.396	0.361	0.319	0.393	0.31	0.26	0.383	0.337
1519	0.36	0.337	0.341	0.42	0.375	0.392	0.397	0.449	0.419	0.436	0.456	0.399	0.299	0.431	0.296	0.411	0.427	0.363	0.37	0.287	0.286	0.27	0.332	0.496	0.358	0.54	0.392	0.395	0.459	0.512	0.481	0.366	0.262	0.316	0.215	0.259	0.271	0.366	0.362	0.328	0.221	0.396	0.362	0.319	0.393	0.31	0.26	0.383	0.337
1520	0.361	0.337	0.341	0.42	0.375	0.393	0.397	0.449	0.419	0.436	0.456	0.399	0.299	0.431	0.296	0.411	0.427	0.363	0.37	0.288	0.286	0.27	0.332	0.496	0.358	0.541	0.392	0.395	0.46	0.512	0.481	0.366	0.262	0.316	0.215	0.259	0.271	0.367	0.362	0.328	0.222	0.397	0.362	0.319	0.394	0.31	0.261	0.383	0.338
1521	0.361	0.337	0.342	0.42	0.375	0.393	0.397	0.45	0.42	0.436	0.457	0.399	0.299	0.431	0.296	0.411	0.428	0.364	0.37	0.288	0.287	0.27	0.332	0.497	0.358	0.541	0.392	0.396	0.46	0.512	0.481	0.366	0.262	0.316	0.215	0.259	0.272	0.367	0.363	0.328	0.222	0.397	0.362	0.319	0.394	0.311	0.261	0.383	0.338
1522	0.361	0.337	0.342	0.42	0.375	0.393	0.397	0.45	0.42	0.436	0.457	0.399	0.3	0.432	0.296	0.412	0.428	0.364	0.371	0.288	0.287	0.27	0.332	0.497	0.358	0.541	0.392	0.396	0.46	0.512	0.481	0.366	0.262	0.316	0.215	0.26	0.272	0.367	0.363	0.328	0.222	0.397	0.362	0.32	0.394	0.311	0.261	0.384	0.338
1523	0.361	0.337	0.342	0.42	0.376	0.393	0.398	0.45	0.42	0.437	0.457	0.4	0.3	0.432	0.296	0.412	0.428	0.364	0.371	0.288	0.287	0.271	0.332	0.497	0.359	0.542	0.393	0.396	0.46	0.512	0.482	0.367	0.262	0.317	0.215	0.26	0.272	0.367	0.363	0.329	0.222	0.397	0.363	0.32	0.394	0.311	0.261	0.384	0.338
1524	0.361	0.337	0.342	0.42	0.376	0.393	0.398	0.45	0.42	0.437	0.457	0.4	0.3	0.432	0.297	0.412	0.428	0.364	0.371	0.288	0.287	0.271	0.332	0.497	0.359	0.542	0.393	0.396	0.46	0.513	0.482	0.367	0.262	0.317	0.215	0.26	0.272	0.367	0.363	0.329	0.222	0.398	0.363	0.32	0.394	0.311	0.261	0.384	0.338
1525	0.361	0.338	0.342	0.421	0.376	0.394	0.398	0.45	0.42	0.437	0.457	0.4	0.3	0.432	0.297	0.412	0.429	0.364	0.371	0.288	0.287	0.271	0.332	0.497	0.359	0.542	0.393	0.397	0.461	0.513	0.482	0.367	0.263	0.317	0.215	0.26	0.272	0.368	0.363	0.329	0.222	0.398	0.363	0.32	0.395	0.311	0.261	0.384	0.339
1526	0.362	0.338	0.342	0.421	0.376	0.394	0.398	0.45	0.42	0.437	0.458	0.4	0.3	0.432	0.297	0.412	0.429	0.364	0.371	0.288	0.287	0.271	0.332	0.497	0.359	0.542	0.393	0.397	0.461	0.513	0.482	0.367	0.263	0.317	0.215	0.26	0.272	0.368	0.363	0.329	0.222	0.398	0.363	0.32	0.395	0.311	0.261	0.384	0.339
1527	0.362	0.338	0.342	0.421	0.376	0.394	0.398	0.45	0.421	0.437	0.458	0.4	0.3	0.432	0.297	0.412	0.429	0.364	0.372	0.288	0.287	0.271	0.332	0.497	0.359	0.542	0.393	0.397	0.461	0.513	0.483	0.367	0.263	0.317	0.215	0.26	0.273	0.368	0.364	0.329	0.222	0.398	0.363	0.321	0.395	0.312	0.261	0.384	0.339
1528	0.362	0.338	0.343	0.421	0.376	0.394	0.398	0.451	0.421	0.437	0.458	0.4	0.3	0.432	0.297	0.412	0.429	0.365	0.372	0.289	0.287	0.271	0.333	0.498	0.359	0.542	0.393	0.397	0.461	0.513	0.483	0.368	0.263	0.317	0.215	0.261	0.273	0.368	0.364	0.33	0.222	0.398	0.363	0.321	0.395	0.312	0.262	0.385	0.339
1529	0.362	0.338	0.343	0.421	0.376	0.394	0.398	0.451	0.421	0.438	0.458	0.401	0.301	0.433	0.297	0.413	0.429	0.365	0.372	0.289	0.288	0.272	0.333	0.498	0.36	0.543	0.394	0.397	0.461	0.514	0.483	0.368	0.263	0.318	0.215	0.261	0.273	0.368	0.364	0.33	0.222	0.399	0.364	0.321	0.395	0.312	0.262	0.385	0.339
1530	0.362	0.338	0.343	0.422	0.377	0.394	0.399	0.451	0.421	0.438	0.458	0.401	0.301	0.433	0.297	0.413	0.43	0.365	0.372	0.289	0.288	0.272	0.333	0.498	0.36	0.543	0.394	0.398	0.461	0.514	0.483	0.368	0.263	0.318	0.215	0.261	0.273	0.368	0.364	0.33	0.222	0.399	0.364	0.321	0.395	0.312	0.262	0.385	0.339
1531	0.362	0.338	0.343	0.422	0.377	0.395	0.399	0.451	0.421	0.438	0.459	0.401	0.301	0.433	0.297	0.413	0.43	0.365	0.372	0.289	0.288	0.272	0.333	0.498	0.36	0.543	0.394	0.398	0.462	0.514	0.483	0.368	0.263	0.318	0.215	0.261	0.273	0.369	0.364	0.33	0.223	0.399	0.364	0.321	0.395	0.312	0.262	0.385	0.34
1532	0.363	0.339	0.343	0.422	0.377	0.395	0.399	0.451	0.421	0.438	0.459	0.401	0.301	0.433	0.298	0.413	0.43	0.365	0.372	0.289	0.288	0.272	0.333	0.498	0.36	0.543	0.394	0.398	0.462	0.514	0.484	0.368	0.264	0.318	0.215	0.261	0.273	0.369	0.364	0.33	0.223	0.399	0.364	0.321	0.396	0.312	0.262	0.385	0.34
1533	0.363	0.339	0.344	0.422	0.377	0.395	0.399	0.451	0.421	0.438	0.459	0.401	0.301	0.433	0.298	0.413	0.43	0.365	0.373	0.289	0.288	0.272	0.333	0.498	0.36	0.543	0.394	0.398	0.462	0.514	0.484	0.369	0.264	0.318	0.215	0.261	0.273	0.369	0.365	0.33	0.223	0.399	0.364	0.321	0.396	0.313	0.262	0.386	0.34
1534	0.363	0.339	0.344	0.422	0.377	0.395	0.399	0.451	0.422	0.438	0.459	0.401	0.301	0.434	0.298	0.413	0.43	0.366	0.373	0.289	0.288	0.273	0.333	0.498	0.361	0.544	0.395	0.398	0.462	0.515	0.484	0.369	0.264	0.318	0.216	0.261	0.273	0.369	0.365	0.331	0.223	0.4	0.364	0.322	0.396	0.313	0.262	0.386	0.34
1535	0.363	0.339	0.344	0.422	0.377	0.395	0.399	0.452	0.422	0.438	0.459	0.401	0.301	0.434	0.298	0.414	0.431	0.366	0.373	0.29	0.288	0.273	0.333	0.498	0.361	0.544	0.395	0.399	0.462	0.515	0.484	0.369	0.264	0.319	0.216	0.262	0.274	0.369	0.365	0.331	0.223	0.4	0.365	0.322	0.396	0.313	0.263	0.386	0.34
1536	0.363	0.339	0.344	0.422	0.378	0.395	0.399	0.452	0.422	0.439	0.46	0.402	0.301	0.434	0.298	0.414	0.431	0.366	0.373	0.29	0.289	0.273	0.333	0.499	0.361	0.544	0.395	0.399	0.463	0.515	0.484	0.369	0.264	0.319	0.216	0.262	0.274	0.369	0.365	0.331	0.223	0.4	0.365	0.322	0.396	0.313	0.263	0.386	0.341
1537	0.363	0.339	0.344	0.423	0.378	0.395	0.4	0.452	0.422	0.439	0.46	0.402	0.302	0.434	0.298	0.414	0.431	0.366	0.373	0.29	0.289	0.273	0.333	0.499	0.361	0.544	0.395	0.399	0.463	0.515	0.485	0.369	0.264	0.319	0.216	0.262	0.274	0.37	0.365	0.331	0.223	0.4	0.365	0.322	0.397	0.313	0.263	0.386	0.341
1538	0.364	0.339	0.345	0.423	0.378	0.396	0.4	0.452	0.422	0.439	0.46	0.402	0.302	0.434	0.298	0.414	0.431	0.366	0.373	0.29	0.289	0.273	0.334	0.499	0.361	0.545	0.396	0.399	0.463	0.515	0.485	0.369	0.264	0.319	0.216	0.262	0.274	0.37	0.365	0.331	0.223	0.4	0.365	0.322	0.397	0.313	0.263	0.386	0.341
1539	0.364	0.34	0.345	0.423	0.378	0.396	0.4	0.452	0.422	0.439	0.46	0.402	0.302	0.434	0.298	0.414	0.431	0.366	0.374	0.29	0.289	0.273	0.334	0.499	0.361	0.545	0.396	0.399	0.463	0.515	0.485	0.37	0.264	0.319	0.216	0.262	0.274	0.37	0.366	0.331	0.223	0.4	0.365	0.322	0.397	0.313	0.263	0.387	0.341
1540	0.364	0.34	0.345	0.423	0.378	0.396	0.4	0.452	0.422	0.439	0.46	0.402	0.302	0.435	0.298	0.414	0.431	0.366	0.374	0.29	0.289	0.273	0.334	0.499	0.361	0.545	0.396	0.4	0.463	0.516	0.485	0.37	0.265	0.319	0.216	0.262	0.274	0.37	0.366	0.332	0.224	0.401	0.366	0.323	0.397	0.314	0.263	0.387	0.341
1541	0.364	0.34	0.345	0.423	0.378	0.396	0.4	0.452	0.422	0.439	0.46	0.402	0.302	0.435	0.298	0.414	0.432	0.366	0.374	0.29	0.289	0.273	0.334	0.499	0.362	0.545	0.396	0.4	0.463	0.516	0.485	0.37	0.265	0.319	0.216	0.262	0.275	0.37	0.366	0.332	0.224	0.401	0.366	0.323	0.397	0.314	0.263	0.387	0.342
1542	0.364	0.34	0.345	0.423	0.378	0.396	0.4	0.453	0.423	0.439	0.46	0.402	0.302	0.435	0.298	0.415	0.432	0.366	0.374	0.29	0.289	0.274	0.334	0.499	0.362	0.545	0.396	0.4	0.464	0.516	0.486	0.37	0.265	0.32	0.216	0.262	0.275	0.37	0.366	0.332	0.224	0.401	0.366	0.323	0.398	0.314	0.264	0.387	0.342
1543	0.364	0.34	0.345	0.423	0.378	0.396	0.4	0.453	0.423	0.439	0.461	0.403	0.302	0.435	0.299	0.415	0.432	0.367	0.374	0.29	0.289	0.274	0.334	0.5	0.362	0.545	0.396	0.4	0.464	0.516	0.486	0.37	0.265	0.32	0.216	0.263	0.275	0.371	0.366	0.332	0.224	0.401	0.366	0.323	0.398	0.314	0.264	0.387	0.342
1544	0.364	0.34	0.345	0.424	0.379	0.396	0.4	0.453	0.423	0.439	0.461	0.403	0.302	0.435	0.299	0.415	0.432	0.367	0.374	0.29	0.289	0.274	0.334	0.5	0.362	0.545	0.396	0.4	0.464	0.516	0.486	0.37	0.265	0.32	0.216	0.263	0.275	0.371	0.366	0.332	0.224	0.402	0.366	0.323	0.398	0.314	0.264	0.388	0.342
1545	0.365	0.34	0.345	0.424	0.379	0.396	0.4	0.453	0.423	0.439	0.461	0.403	0.302	0.435	0.299	0.415	0.432	0.367	0.375	0.291	0.29	0.274	0.334	0.5	0.362	0.546	0.397	0.401	0.464	0.516	0.486	0.37	0.265	0.32	0.216	0.263	0.275	0.371	0.366	0.332	0.224	0.402	0.366	0.324	0.398	0.315	0.264	0.388	0.342
1546	0.365	0.341	0.346	0.424	0.379	0.396	0.4	0.453	0.423	0.44	0.461	0.403	0.302	0.435	0.299	0.415	0.433	0.367	0.375	0.291	0.29	0.274	0.334	0.5	0.362	0.546	0.397	0.401	0.464	0.516	0.487	0.37	0.265	0.32	0.216	0.263	0.275	0.371	0.367	0.332	0.224	0.402	0.367	0.324	0.398	0.315	0.264	0.388	0.342
1547	0.365	0.341	0.346	0.424	0.379	0.396	0.401	0.453	0.423	0.44	0.461	0.403	0.302	0.436	0.299	0.415	0.433	0.367	0.375	0.291	0.29	0.274	0.334	0.5	0.363	0.546	0.397	0.401	0.465	0.517	0.487	0.371	0.265	0.32	0.216	0.263	0.275	0.371	0.367	0.333	0.224	0.402	0.367	0.324	0.398	0.315	0.264	0.388	0.342
1548	0.365	0.341	0.346	0.424	0.379	0.397	0.401	0.453	0.423	0.44	0.461	0.403	0.303	0.436	0.299	0.416	0.433	0.367	0.375	0.291	0.29	0.275	0.334	0.501	0.363	0.546	0.397	0.401	0.465	0.517	0.487	0.371	0.266	0.32	0.216	0.263	0.276	0.371	0.367	0.333	0.224	0.402	0.367	0.324	0.399	0.315	0.264	0.388	0.343
1549	0.365	0.341	0.346	0.424	0.379	0.397	0.401	0.453	0.423	0.44	0.461	0.404	0.303	0.436	0.299	0.416	0.433	0.367	0.375	0.291	0.29	0.275	0.334	0.501	0.363	0.546	0.397	0.401	0.465	0.517	0.487	0.371	0.266	0.321	0.216	0.263	0.276	0.372	0.367	0.333	0.224	0.403	0.367	0.324	0.399	0.315	0.264	0.388	0.343
1550	0.365	0.341	0.346	0.425	0.379	0.397	0.401	0.454	0.424	0.44	0.462	0.404	0.303	0.436	0.299	0.416	0.433	0.368	0.375	0.291	0.29	0.275	0.335	0.501	0.363	0.547	0.398	0.401	0.465	0.517	0.488	0.371	0.266	0.321	0.216	0.263	0.276	0.372	0.367	0.333	0.224	0.403	0.367	0.324	0.399	0.316	0.265	0.389	0.343
1551	0.366	0.341	0.346	0.425	0.379	0.397	0.401	0.454	0.424	0.44	0.462	0.404	0.303	0.436	0.299	0.416	0.434	0.368	0.375	0.291	0.29	0.275	0.335	0.501	0.363	0.547	0.398	0.402	0.465	0.517	0.488	0.371	0.266	0.321	0.216	0.264	0.276	0.372	0.367	0.333	0.225	0.403	0.368	0.324	0.399	0.316	0.265	0.389	0.343
1552	0.366	0.342	0.346	0.425	0.38	0.397	0.401	0.454	0.424	0.441	0.462	0.404	0.303	0.436	0.299	0.416	0.434	0.368	0.376	0.291	0.29	0.275	0.335	0.501	0.363	0.547	0.398	0.402	0.465	0.517	0.488	0.371	0.266	0.321	0.216	0.264	0.276	0.372	0.367	0.333	0.225	0.403	0.368	0.324	0.399	0.316	0.265	0.389	0.343
1553	0.366	0.342	0.347	0.425	0.38	0.397	0.401	0.454	0.424	0.441	0.462	0.404	0.303	0.437	0.299	0.416	0.434	0.368	0.376	0.291	0.291	0.275	0.335	0.501	0.363	0.547	0.398	0.402	0.466	0.518	0.488	0.371	0.266	0.321	0.216	0.264	0.276	0.372	0.368	0.334	0.225	0.403	0.368	0.325	0.399	0.316	0.265	0.389	0.343
1554	0.366	0.342	0.347	0.425	0.38	0.397	0.401	0.454	0.424	0.441	0.462	0.404	0.303	0.437	0.3	0.416	0.434	0.368	0.376	0.291	0.291	0.276	0.335	0.501	0.363	0.547	0.398	0.402	0.466	0.518	0.489	0.372	0.266	0.321	0.216	0.264	0.276	0.372	0.368	0.334	0.225	0.403	0.368	0.325	0.399	0.316	0.265	0.389	0.344
1555	0.366	0.342	0.347	0.425	0.38	0.398	0.401	0.454	0.424	0.441	0.462	0.404	0.303	0.437	0.3	0.416	0.434	0.368	0.376	0.292	0.291	0.276	0.335	0.501	0.364	0.547	0.398	0.402	0.466	0.518	0.489	0.372	0.266	0.321	0.216	0.264	0.276	0.372	0.368	0.334	0.225	0.403	0.368	0.325	0.399	0.316	0.265	0.389	0.344
1556	0.366	0.342	0.347	0.425	0.38	0.398	0.401	0.454	0.424	0.441	0.463	0.404	0.303	0.437	0.3	0.416	0.434	0.368	0.376	0.292	0.291	0.276	0.335	0.501	0.364	0.547	0.398	0.402	0.466	0.518	0.489	0.372	0.266	0.321	0.216	0.264	0.277	0.372	0.368	0.334	0.225	0.404	0.368	0.325	0.4	0.316	0.265	0.389	0.344
1557	0.366	0.342	0.347	0.425	0.38	0.398	0.402	0.454	0.424	0.441	0.463	0.405	0.303	0.437	0.3	0.417	0.434	0.369	0.376	0.292	0.291	0.276	0.335	0.501	0.364	0.548	0.398	0.402	0.466	0.518	0.49	0.372	0.266	0.321	0.216	0.264	0.277	0.372	0.368	0.334	0.225	0.404	0.368	0.325	0.4	0.316	0.265	0.389	0.344
1558	0.366	0.342	0.347	0.425	0.38	0.398	0.402	0.454	0.424	0.441	0.463	0.405	0.303	0.437	0.3	0.417	0.435	0.369	0.376	0.292	0.291	0.276	0.335	0.501	0.364	0.548	0.398	0.403	0.466	0.518	0.49	0.372	0.267	0.321	0.216	0.264	0.277	0.373	0.368	0.334	0.225	0.404	0.369	0.325	0.4	0.316	0.265	0.39	0.344
1559	0.366	0.342	0.347	0.425	0.38	0.398	0.402	0.454	0.424	0.441	0.463	0.405	0.304	0.437	0.3	0.417	0.435	0.369	0.376	0.292	0.291	0.276	0.335	0.502	0.364	0.548	0.398	0.403	0.466	0.518	0.49	0.372	0.267	0.322	0.216	0.264	0.277	0.373	0.368	0.334	0.225	0.404	0.369	0.325	0.4	0.317	0.265	0.39	0.344
1560	0.367	0.342	0.347	0.425	0.38	0.398	0.402	0.454	0.424	0.441	0.463	0.405	0.304	0.437	0.3	0.417	0.435	0.369	0.377	0.292	0.291	0.276	0.335	0.502	0.364	0.548	0.399	0.403	0.466	0.518	0.491	0.372	0.267	0.322	0.216	0.265	0.277	0.373	0.368	0.335	0.225	0.404	0.369	0.326	0.4	0.317	0.266	0.39	0.344
1561	0.367	0.342	0.347	0.425	0.38	0.398	0.402	0.454	0.425	0.441	0.463	0.405	0.304	0.437	0.3	0.417	0.435	0.369	0.377	0.292	0.291	0.276	0.335	0.502	0.364	0.548	0.399	0.403	0.466	0.518	0.491	0.373	0.267	0.322	0.216	0.265	0.277	0.373	0.369	0.335	0.225	0.405	0.369	0.326	0.4	0.317	0.266	0.39	0.345
1562	0.367	0.342	0.348	0.426	0.381	0.398	0.402	0.455	0.425	0.442	0.463	0.405	0.304	0.438	0.3	0.417	0.435	0.369	0.377	0.292	0.292	0.276	0.335	0.502	0.365	0.548	0.399	0.403	0.467	0.519	0.491	0.373	0.267	0.322	0.216	0.265	0.277	0.373	0.369	0.335	0.226	0.405	0.369	0.326	0.401	0.317	0.266	0.39	0.345
1563	0.367	0.343	0.348	0.426	0.381	0.399	0.402	0.455	0.425	0.442	0.463	0.405	0.304	0.438	0.3	0.418	0.435	0.369	0.377	0.292	0.292	0.277	0.335	0.502	0.365	0.549	0.399	0.403	0.467	0.519	0.492	0.373	0.267	0.322	0.216	0.265	0.277	0.373	0.369	0.335	0.226	0.405	0.369	0.326	0.401	0.317	0.266	0.39	0.345
1564	0.367	0.343	0.348	0.426	0.381	0.399	0.402	0.455	0.425	0.442	0.464	0.406	0.304	0.438	0.3	0.418	0.435	0.369	0.377	0.293	0.292	0.277	0.335	0.502	0.365	0.549	0.399	0.404	0.467	0.519	0.492	0.373	0.267	0.322	0.216	0.265	0.277	0.373	0.369	0.335	0.226	0.405	0.369	0.326	0.401	0.317	0.266	0.39	0.345
1565	0.367	0.343	0.348	0.426	0.381	0.399	0.402	0.455	0.425	0.442	0.464	0.406	0.304	0.438	0.3	0.418	0.436	0.369	0.377	0.293	0.292	0.277	0.335	0.502	0.365	0.549	0.399	0.404	0.467	0.519	0.492	0.373	0.267	0.322	0.217	0.265	0.278	0.374	0.369	0.335	0.226	0.405	0.37	0.326	0.401	0.317	0.266	0.391	0.345
1566	0.368	0.343	0.348	0.426	0.381	0.399	0.402	0.455	0.425	0.442	0.464	0.406	0.304	0.438	0.3	0.418	0.436	0.37	0.377	0.293	0.292	0.277	0.336	0.503	0.365	0.549	0.4	0.404	0.467	0.519	0.492	0.373	0.267	0.322	0.217	0.265	0.278	0.374	0.369	0.336	0.226	0.406	0.37	0.326	0.401	0.317	0.266	0.391	0.345
1567	0.368	0.343	0.348	0.426	0.381	0.399	0.403	0.455	0.425	0.442	0.464	0.406	0.304	0.438	0.3	0.418	0.436	0.37	0.378	0.293	0.292	0.277	0.336	0.503	0.366	0.549	0.4	0.404	0.467	0.519	0.493	0.374	0.268	0.323	0.217	0.265	0.278	0.374	0.37	0.336	0.226	0.406	0.37	0.326	0.401	0.318	0.266	0.391	0.345
1568	0.368	0.343	0.348	0.426	0.381	0.399	0.403	0.455	0.425	0.442	0.464	0.406	0.304	0.439	0.301	0.418	0.436	0.37	0.378	0.293	0.292	0.277	0.336	0.503	0.366	0.55	0.4	0.404	0.468	0.52	0.493	0.374	0.268	0.323	0.217	0.265	0.278	0.374	0.37	0.336	0.226	0.406	0.37	0.326	0.401	0.318	0.267	0.391	0.346
1569	0.368	0.343	0.349	0.427	0.381	0.399	0.403	0.455	0.425	0.442	0.464	0.406	0.304	0.439	0.301	0.418	0.436	0.37	0.378	0.293	0.292	0.277	0.336	0.503	0.366	0.55	0.4	0.404	0.468	0.52	0.493	0.374	0.268	0.323	0.217	0.265	0.278	0.374	0.37	0.336	0.226	0.406	0.37	0.327	0.401	0.318	0.267	0.391	0.346
1570	0.368	0.343	0.349	0.427	0.381	0.399	0.403	0.456	0.426	0.443	0.464	0.406	0.304	0.439	0.301	0.418	0.436	0.37	0.378	0.293	0.292	0.277	0.336	0.503	0.366	0.55	0.4	0.404	0.468	0.52	0.494	0.374	0.268	0.323	0.217	0.265	0.278	0.374	0.37	0.336	0.226	0.406	0.37	0.327	0.401	0.318	0.267	0.391	0.346
1571	0.368	0.343	0.349	0.427	0.382	0.4	0.403	0.456	0.426	0.443	0.465	0.406	0.305	0.439	0.301	0.419	0.436	0.37	0.378	0.293	0.292	0.277	0.336	0.503	0.366	0.55	0.401	0.405	0.468	0.52	0.494	0.374	0.268	0.323	0.217	0.266	0.278	0.374	0.37	0.336	0.226	0.406	0.37	0.327	0.402	0.318	0.267	0.391	0.346
1572	0.368	0.343	0.349	0.427	0.382	0.4	0.403	0.456	0.426	0.443	0.465	0.407	0.305	0.439	0.301	0.419	0.437	0.37	0.378	0.293	0.292	0.278	0.336	0.503	0.366	0.55	0.401	0.405	0.468	0.52	0.494	0.374	0.268	0.323	0.217	0.266	0.278	0.375	0.37	0.336	0.226	0.406	0.37	0.327	0.402	0.318	0.267	0.392	0.346
1573	0.368	0.344	0.349	0.427	0.382	0.4	0.403	0.456	0.426	0.443	0.465	0.407	0.305	0.439	0.301	0.419	0.437	0.371	0.378	0.293	0.293	0.278	0.336	0.503	0.366	0.55	0.401	0.405	0.468	0.52	0.494	0.374	0.268	0.323	0.217	0.266	0.279	0.375	0.37	0.336	0.227	0.407	0.371	0.327	0.402	0.318	0.267	0.392	0.346
1574	0.369	0.344	0.349	0.427	0.382	0.4	0.403	0.456	0.426	0.443	0.465	0.407	0.305	0.439	0.301	0.419	0.437	0.371	0.378	0.293	0.293	0.278	0.336	0.503	0.366	0.55	0.401	0.405	0.468	0.52	0.495	0.374	0.268	0.323	0.217	0.266	0.279	0.375	0.37	0.337	0.227	0.407	0.371	0.328	0.402	0.319	0.267	0.392	0.347
1575	0.369	0.344	0.349	0.427	0.382	0.4	0.403	0.456	0.426	0.443	0.465	0.407	0.305	0.439	0.301	0.419	0.437	0.371	0.378	0.293	0.293	0.278	0.336	0.504	0.367	0.551	0.401	0.405	0.469	0.52	0.495	0.374	0.268	0.323	0.217	0.266	0.279	0.375	0.371	0.337	0.227	0.407	0.371	0.328	0.402	0.319	0.267	0.392	0.347
1576	0.369	0.344	0.349	0.427	0.382	0.4	0.403	0.456	0.426	0.443	0.465	0.407	0.305	0.44	0.301	0.419	0.437	0.371	0.379	0.294	0.293	0.278	0.336	0.504	0.367	0.551	0.401	0.405	0.469	0.52	0.495	0.375	0.268	0.324	0.217	0.266	0.279	0.375	0.371	0.337	0.227	0.407	0.371	0.328	0.402	0.319	0.268	0.392	0.347
1577	0.369	0.344	0.349	0.427	0.382	0.4	0.403	0.456	0.426	0.443	0.466	0.407	0.305	0.44	0.301	0.419	0.437	0.371	0.379	0.294	0.293	0.278	0.336	0.504	0.367	0.551	0.401	0.405	0.469	0.521	0.496	0.375	0.269	0.324	0.217	0.266	0.279	0.375	0.371	0.337	0.227	0.407	0.371	0.328	0.403	0.319	0.268	0.392	0.347
1578	0.369	0.344	0.35	0.428	0.382	0.4	0.404	0.456	0.426	0.443	0.466	0.407	0.305	0.44	0.301	0.419	0.437	0.371	0.379	0.294	0.293	0.278	0.336	0.504	0.367	0.551	0.401	0.405	0.469	0.521	0.496	0.375	0.269	0.324	0.217	0.266	0.279	0.375	0.371	0.337	0.227	0.408	0.371	0.328	0.403	0.319	0.268	0.393	0.347
1579	0.369	0.344	0.35	0.428	0.383	0.4	0.404	0.456	0.427	0.443	0.466	0.407	0.305	0.44	0.301	0.419	0.437	0.371	0.379	0.294	0.293	0.278	0.336	0.504	0.367	0.551	0.402	0.406	0.469	0.521	0.496	0.375	0.269	0.324	0.217	0.266	0.279	0.375	0.371	0.337	0.227	0.408	0.371	0.328	0.403	0.319	0.268	0.393	0.347
1580	0.369	0.344	0.35	0.428	0.383	0.4	0.404	0.456	0.427	0.443	0.466	0.407	0.305	0.44	0.301	0.42	0.437	0.371	0.379	0.294	0.293	0.278	0.336	0.504	0.367	0.551	0.402	0.406	0.469	0.521	0.496	0.375	0.269	0.324	0.217	0.266	0.279	0.376	0.371	0.338	0.227	0.408	0.372	0.328	0.403	0.319	0.268	0.393	0.348
1581	0.369	0.344	0.35	0.428	0.383	0.4	0.404	0.457	0.427	0.443	0.466	0.408	0.305	0.44	0.301	0.42	0.438	0.371	0.379	0.294	0.293	0.279	0.336	0.504	0.367	0.551	0.402	0.406	0.469	0.521	0.497	0.375	0.269	0.324	0.217	0.266	0.279	0.376	0.372	0.338	0.227	0.408	0.372	0.328	0.403	0.32	0.268	0.393	0.348
1582	0.369	0.344	0.35	0.428	0.383	0.4	0.404	0.457	0.427	0.444	0.466	0.408	0.306	0.441	0.301	0.42	0.438	0.371	0.379	0.294	0.293	0.279	0.336	0.504	0.367	0.551	0.402	0.406	0.469	0.521	0.497	0.375	0.269	0.324	0.217	0.267	0.279	0.376	0.372	0.338	0.227	0.408	0.372	0.329	0.403	0.32	0.268	0.393	0.348
1583	0.37	0.345	0.35	0.428	0.383	0.401	0.404	0.457	0.427	0.444	0.466	0.408	0.306	0.441	0.302	0.42	0.438	0.372	0.379	0.294	0.293	0.279	0.336	0.505	0.367	0.552	0.402	0.406	0.47	0.521	0.497	0.376	0.269	0.324	0.217	0.267	0.279	0.376	0.372	0.338	0.227	0.408	0.372	0.329	0.403	0.32	0.268	0.393	0.348
1584	0.37	0.345	0.35	0.428	0.383	0.401	0.404	0.457	0.427	0.444	0.466	0.408	0.306	0.441	0.302	0.42	0.438	0.372	0.379	0.294	0.294	0.279	0.336	0.505	0.368	0.552	0.402	0.406	0.47	0.522	0.497	0.376	0.269	0.324	0.217	0.267	0.279	0.376	0.372	0.338	0.227	0.408	0.372	0.329	0.403	0.32	0.268	0.393	0.348
1585	0.37	0.345	0.35	0.428	0.383	0.401	0.404	0.457	0.427	0.444	0.466	0.408	0.306	0.441	0.302	0.42	0.438	0.372	0.38	0.294	0.294	0.279	0.336	0.505	0.368	0.552	0.402	0.406	0.47	0.522	0.498	0.376	0.269	0.324	0.217	0.267	0.28	0.376	0.372	0.338	0.227	0.408	0.372	0.329	0.403	0.32	0.268	0.393	0.348
1586	0.37	0.345	0.351	0.428	0.383	0.401	0.404	0.457	0.427	0.444	0.466	0.408	0.306	0.441	0.302	0.42	0.438	0.372	0.38	0.294	0.294	0.279	0.336	0.505	0.368	0.552	0.402	0.406	0.47	0.522	0.498	0.376	0.269	0.325	0.217	0.267	0.28	0.376	0.372	0.338	0.227	0.408	0.372	0.329	0.404	0.32	0.268	0.393	0.348
1587	0.37	0.345	0.351	0.428	0.383	0.401	0.404	0.457	0.427	0.444	0.467	0.408	0.306	0.441	0.302	0.42	0.438	0.372	0.38	0.294	0.294	0.279	0.337	0.505	0.368	0.552	0.403	0.407	0.47	0.522	0.498	0.376	0.269	0.325	0.217	0.267	0.28	0.377	0.372	0.339	0.228	0.409	0.372	0.329	0.404	0.32	0.268	0.393	0.348
1588	0.37	0.345	0.351	0.428	0.383	0.401	0.404	0.457	0.427	0.444	0.467	0.408	0.306	0.441	0.302	0.42	0.438	0.372	0.38	0.294	0.294	0.279	0.337	0.505	0.368	0.552	0.403	0.407	0.47	0.522	0.498	0.376	0.27	0.325	0.217	0.267	0.28	0.377	0.372	0.339	0.228	0.409	0.372	0.329	0.404	0.32	0.268	0.393	0.349
1589	0.37	0.345	0.351	0.429	0.383	0.401	0.404	0.458	0.427	0.444	0.467	0.409	0.306	0.441	0.302	0.421	0.439	0.372	0.38	0.294	0.294	0.279	0.337	0.505	0.368	0.552	0.403	0.407	0.47	0.522	0.499	0.376	0.27	0.325	0.217	0.267	0.28	0.377	0.372	0.339	0.228	0.409	0.372	0.329	0.404	0.32	0.268	0.394	0.349
1590	0.371	0.345	0.351	0.429	0.383	0.401	0.404	0.458	0.428	0.444	0.467	0.409	0.306	0.441	0.302	0.421	0.439	0.372	0.38	0.295	0.294	0.28	0.337	0.505	0.368	0.553	0.403	0.407	0.47	0.522	0.499	0.376	0.27	0.325	0.217	0.267	0.28	0.377	0.372	0.339	0.228	0.409	0.373	0.329	0.404	0.32	0.269	0.394	0.349
1591	0.371	0.345	0.351	0.429	0.383	0.401	0.404	0.458	0.428	0.445	0.467	0.409	0.306	0.441	0.302	0.421	0.439	0.372	0.38	0.295	0.294	0.28	0.337	0.505	0.368	0.553	0.403	0.407	0.471	0.523	0.499	0.376	0.27	0.325	0.217	0.267	0.28	0.377	0.373	0.339	0.228	0.409	0.373	0.329	0.404	0.32	0.269	0.394	0.349
1592	0.371	0.345	0.351	0.429	0.384	0.401	0.405	0.458	0.428	0.445	0.467	0.409	0.306	0.442	0.302	0.421	0.439	0.372	0.381	0.295	0.294	0.28	0.337	0.505	0.368	0.553	0.403	0.407	0.471	0.523	0.499	0.376	0.27	0.325	0.217	0.267	0.28	0.377	0.373	0.339	0.228	0.409	0.373	0.329	0.404	0.321	0.269	0.394	0.349
1593	0.371	0.346	0.351	0.429	0.384	0.401	0.405	0.458	0.428	0.445	0.467	0.409	0.306	0.442	0.302	0.421	0.439	0.373	0.381	0.295	0.294	0.28	0.337	0.506	0.369	0.553	0.403	0.407	0.471	0.523	0.5	0.377	0.27	0.325	0.217	0.267	0.28	0.377	0.373	0.339	0.228	0.41	0.373	0.33	0.404	0.321	0.269	0.394	0.349
1594	0.371	0.345	0.351	0.429	0.384	0.401	0.405	0.458	0.428	0.445	0.467	0.409	0.307	0.442	0.302	0.421	0.439	0.373	0.381	0.295	0.294	0.28	0.337	0.506	0.369	0.553	0.403	0.407	0.471	0.523	0.5	0.377	0.27	0.325	0.217	0.267	0.28	0.377	0.373	0.339	0.228	0.41	0.373	0.33	0.405	0.321	0.269	0.394	0.349
1595	0.371	0.346	0.351	0.429	0.384	0.402	0.405	0.458	0.428	0.445	0.468	0.409	0.307	0.442	0.302	0.421	0.44	0.373	0.381	0.295	0.295	0.28	0.337	0.506	0.369	0.553	0.404	0.408	0.471	0.523	0.5	0.377	0.27	0.325	0.217	0.267	0.281	0.377	0.373	0.339	0.228	0.41	0.373	0.33	0.405	0.321	0.269	0.394	0.349
1596	0.371	0.346	0.352	0.429	0.384	0.402	0.405	0.458	0.428	0.445	0.468	0.41	0.307	0.442	0.302	0.421	0.44	0.373	0.381	0.295	0.295	0.28	0.337	0.506	0.369	0.554	0.404	0.408	0.471	0.523	0.5	0.377	0.27	0.326	0.217	0.268	0.281	0.378	0.373	0.339	0.228	0.41	0.373	0.33	0.405	0.321	0.269	0.394	0.349
1597	0.371	0.346	0.352	0.429	0.384	0.402	0.405	0.459	0.428	0.445	0.468	0.41	0.307	0.442	0.302	0.421	0.44	0.373	0.381	0.295	0.295	0.28	0.337	0.506	0.369	0.554	0.404	0.408	0.471	0.523	0.5	0.377	0.27	0.326	0.217	0.268	0.281	0.378	0.373	0.339	0.228	0.41	0.373	0.33	0.405	0.321	0.269	0.394	0.349
1598	0.371	0.346	0.352	0.429	0.384	0.402	0.405	0.459	0.428	0.445	0.468	0.41	0.307	0.442	0.302	0.421	0.44	0.373	0.381	0.295	0.295	0.28	0.337	0.506	0.369	0.554	0.404	0.408	0.471	0.523	0.501	0.377	0.27	0.325	0.217	0.268	0.281	0.378	0.373	0.34	0.228	0.41	0.374	0.33	0.405	0.321	0.269	0.395	0.35
1599	0.372	0.346	0.352	0.429	0.384	0.402	0.405	0.459	0.428	0.445	0.468	0.41	0.307	0.443	0.302	0.421	0.44	0.373	0.381	0.295	0.295	0.28	0.337	0.506	0.369	0.554	0.404	0.408	0.472	0.523	0.501	0.377	0.27	0.326	0.217	0.268	0.281	0.378	0.373	0.34	0.228	0.41	0.374	0.33	0.405	0.321	0.269	0.395	0.35
1600	0.372	0.346	0.352	0.43	0.384	0.402	0.405	0.459	0.429	0.446	0.468	0.41	0.307	0.443	0.303	0.421	0.44	0.373	0.381	0.295	0.295	0.28	0.337	0.506	0.369	0.554	0.404	0.408	0.472	0.524	0.501	0.377	0.27	0.326	0.217	0.268	0.281	0.378	0.373	0.34	0.228	0.41	0.374	0.33	0.405	0.321	0.27	0.395	0.35
1601	0.372	0.346	0.352	0.43	0.384	0.402	0.405	0.459	0.429	0.446	0.468	0.41	0.307	0.443	0.303	0.422	0.44	0.373	0.381	0.296	0.295	0.28	0.337	0.506	0.369	0.554	0.404	0.408	0.472	0.524	0.501	0.377	0.27	0.326	0.217	0.268	0.281	0.378	0.374	0.34	0.229	0.411	0.374	0.33	0.405	0.321	0.27	0.395	0.35
1602	0.372	0.346	0.352	0.43	0.384	0.402	0.405	0.459	0.429	0.446	0.468	0.41	0.307	0.443	0.303	0.422	0.44	0.374	0.382	0.296	0.295	0.281	0.337	0.507	0.37	0.554	0.404	0.409	0.472	0.524	0.501	0.377	0.271	0.326	0.217	0.268	0.281	0.378	0.374	0.34	0.229	0.411	0.374	0.33	0.405	0.321	0.27	0.395	0.35
1603	0.372	0.346	0.352	0.43	0.385	0.402	0.406	0.459	0.429	0.446	0.469	0.41	0.307	0.443	0.303	0.422	0.441	0.374	0.382	0.296	0.295	0.281	0.338	0.507	0.37	0.554	0.404	0.409	0.472	0.524	0.502	0.377	0.271	0.326	0.217	0.268	0.281	0.378	0.374	0.34	0.229	0.411	0.374	0.33	0.406	0.322	0.27	0.395	0.35
1604	0.372	0.346	0.352	0.43	0.385	0.402	0.406	0.459	0.429	0.446	0.469	0.41	0.307	0.443	0.303	0.422	0.441	0.374	0.382	0.296	0.295	0.281	0.338	0.507	0.37	0.554	0.404	0.409	0.472	0.524	0.502	0.378	0.271	0.326	0.217	0.268	0.281	0.378	0.374	0.34	0.229	0.411	0.374	0.331	0.406	0.322	0.27	0.395	0.35
1605	0.372	0.346	0.352	0.43	0.385	0.402	0.406	0.459	0.429	0.446	0.469	0.41	0.307	0.443	0.303	0.422	0.441	0.374	0.382	0.296	0.296	0.281	0.338	0.507	0.37	0.555	0.405	0.409	0.472	0.524	0.502	0.378	0.271	0.326	0.217	0.268	0.281	0.379	0.374	0.34	0.229	0.411	0.375	0.331	0.406	0.322	0.27	0.395	0.35
1606	0.372	0.346	0.352	0.43	0.385	0.402	0.406	0.459	0.429	0.446	0.469	0.411	0.307	0.444	0.303	0.422	0.441	0.374	0.382	0.296	0.296	0.281	0.338	0.507	0.37	0.555	0.405	0.409	0.472	0.524	0.503	0.378	0.271	0.326	0.217	0.268	0.281	0.379	0.374	0.34	0.229	0.411	0.375	0.331	0.406	0.322	0.27	0.395	0.35
1607	0.372	0.346	0.352	0.43	0.385	0.402	0.406	0.459	0.429	0.446	0.469	0.411	0.307	0.444	0.303	0.422	0.441	0.374	0.382	0.296	0.296	0.281	0.338	0.507	0.37	0.555	0.405	0.409	0.472	0.524	0.503	0.378	0.271	0.326	0.217	0.268	0.282	0.379	0.374	0.341	0.229	0.411	0.375	0.331	0.406	0.322	0.27	0.395	0.351
1608	0.373	0.347	0.352	0.43	0.385	0.403	0.406	0.459	0.429	0.446	0.469	0.411	0.308	0.444	0.303	0.422	0.441	0.374	0.382	0.296	0.296	0.281	0.338	0.507	0.37	0.555	0.405	0.409	0.472	0.524	0.503	0.378	0.271	0.326	0.217	0.268	0.282	0.379	0.375	0.341	0.229	0.411	0.375	0.331	0.406	0.322	0.27	0.395	0.351
1609	0.373	0.347	0.353	0.431	0.385	0.403	0.406	0.46	0.429	0.446	0.469	0.411	0.308	0.444	0.303	0.422	0.441	0.374	0.382	0.296	0.296	0.281	0.338	0.507	0.37	0.555	0.405	0.409	0.472	0.525	0.503	0.378	0.271	0.327	0.217	0.268	0.282	0.379	0.375	0.341	0.229	0.411	0.375	0.331	0.406	0.322	0.27	0.395	0.351
1610	0.373	0.347	0.353	0.431	0.385	0.403	0.406	0.46	0.429	0.447	0.469	0.411	0.308	0.444	0.303	0.422	0.441	0.374	0.382	0.296	0.296	0.281	0.338	0.507	0.37	0.555	0.405	0.41	0.473	0.525	0.503	0.378	0.271	0.327	0.217	0.268	0.282	0.379	0.375	0.341	0.229	0.412	0.375	0.331	0.406	0.322	0.27	0.396	0.351
1611	0.373	0.347	0.353	0.431	0.385	0.403	0.406	0.46	0.43	0.447	0.47	0.411	0.308	0.444	0.303	0.422	0.441	0.374	0.383	0.296	0.296	0.281	0.338	0.507	0.371	0.555	0.405	0.41	0.473	0.525	0.503	0.378	0.271	0.327	0.217	0.268	0.282	0.379	0.375	0.341	0.229	0.412	0.375	0.332	0.406	0.322	0.27	0.396	0.351
1612	0.373	0.347	0.353	0.431	0.385	0.403	0.406	0.46	0.43	0.447	0.47	0.411	0.308	0.444	0.303	0.422	0.441	0.374	0.383	0.296	0.296	0.282	0.338	0.507	0.371	0.555	0.405	0.41	0.473	0.525	0.504	0.378	0.271	0.327	0.217	0.269	0.282	0.379	0.375	0.341	0.229	0.412	0.375	0.331	0.406	0.322	0.27	0.396	0.351
1613	0.373	0.347	0.353	0.431	0.386	0.403	0.406	0.46	0.43	0.447	0.47	0.411	0.308	0.444	0.304	0.422	0.441	0.374	0.383	0.296	0.296	0.282	0.338	0.508	0.371	0.555	0.406	0.41	0.473	0.525	0.504	0.378	0.271	0.327	0.217	0.269	0.282	0.38	0.375	0.341	0.229	0.412	0.375	0.332	0.406	0.322	0.27	0.396	0.351
1614	0.373	0.347	0.353	0.431	0.386	0.403	0.406	0.46	0.43	0.447	0.47	0.412	0.308	0.444	0.304	0.423	0.441	0.375	0.383	0.296	0.296	0.282	0.338	0.508	0.371	0.556	0.406	0.41	0.473	0.525	0.504	0.379	0.271	0.327	0.217	0.269	0.282	0.38	0.375	0.341	0.229	0.412	0.375	0.332	0.407	0.322	0.27	0.396	0.351
1615	0.373	0.347	0.353	0.431	0.386	0.403	0.406	0.46	0.43	0.447	0.47	0.412	0.308	0.445	0.304	0.423	0.442	0.375	0.383	0.296	0.296	0.282	0.338	0.508	0.371	0.556	0.406	0.41	0.473	0.525	0.505	0.379	0.271	0.327	0.217	0.269	0.282	0.38	0.375	0.341	0.23	0.412	0.376	0.332	0.407	0.322	0.271	0.396	0.351
1616	0.373	0.347	0.353	0.431	0.386	0.403	0.406	0.46	0.43	0.447	0.47	0.412	0.308	0.445	0.304	0.423	0.442	0.375	0.383	0.296	0.296	0.282	0.338	0.508	0.371	0.556	0.406	0.41	0.473	0.525	0.505	0.379	0.272	0.327	0.217	0.269	0.282	0.38	0.376	0.341	0.23	0.412	0.376	0.332	0.407	0.323	0.271	0.396	0.351
1617	0.374	0.347	0.353	0.431	0.386	0.403	0.406	0.46	0.43	0.447	0.47	0.412	0.308	0.445	0.304	0.423	0.442	0.375	0.383	0.296	0.297	0.282	0.338	0.508	0.371	0.556	0.406	0.41	0.474	0.526	0.505	0.379	0.272	0.327	0.217	0.269	0.282	0.38	0.376	0.342	0.23	0.412	0.376	0.332	0.407	0.323	0.271	0.396	0.352
1618	0.374	0.347	0.353	0.431	0.386	0.403	0.406	0.46	0.43	0.447	0.47	0.412	0.308	0.445	0.304	0.423	0.442	0.375	0.383	0.296	0.297	0.282	0.338	0.508	0.371	0.556	0.406	0.41	0.474	0.526	0.505	0.379	0.272	0.327	0.217	0.269	0.282	0.38	0.376	0.342	0.23	0.412	0.376	0.332	0.407	0.323	0.271	0.396	0.352
1619	0.374	0.347	0.353	0.431	0.386	0.403	0.406	0.461	0.43	0.447	0.47	0.412	0.308	0.445	0.304	0.423	0.442	0.375	0.383	0.297	0.297	0.282	0.338	0.508	0.371	0.556	0.406	0.41	0.474	0.526	0.505	0.379	0.272	0.327	0.217	0.269	0.283	0.38	0.376	0.342	0.23	0.413	0.376	0.332	0.407	0.323	0.271	0.396	0.352
1620	0.374	0.347	0.353	0.432	0.386	0.404	0.406	0.461	0.43	0.448	0.471	0.412	0.308	0.445	0.304	0.423	0.442	0.375	0.383	0.297	0.297	0.282	0.338	0.508	0.371	0.556	0.406	0.411	0.474	0.526	0.505	0.379	0.272	0.328	0.217	0.269	0.283	0.38	0.376	0.342	0.23	0.413	0.376	0.332	0.407	0.323	0.271	0.396	0.352
1621	0.374	0.347	0.353	0.432	0.386	0.404	0.406	0.461	0.43	0.448	0.471	0.412	0.308	0.445	0.304	0.423	0.442	0.375	0.383	0.297	0.297	0.282	0.338	0.508	0.372	0.557	0.406	0.411	0.474	0.526	0.506	0.379	0.272	0.328	0.217	0.269	0.283	0.38	0.376	0.342	0.23	0.413	0.376	0.332	0.407	0.323	0.271	0.396	0.352
1622	0.374	0.348	0.354	0.432	0.386	0.404	0.407	0.461	0.431	0.448	0.471	0.413	0.309	0.445	0.304	0.423	0.442	0.375	0.383	0.297	0.297	0.282	0.338	0.508	0.372	0.557	0.407	0.411	0.474	0.526	0.506	0.379	0.272	0.327	0.217	0.269	0.283	0.38	0.376	0.342	0.23	0.413	0.376	0.332	0.407	0.323	0.271	0.397	0.352
1623	0.374	0.348	0.354	0.432	0.386	0.404	0.407	0.461	0.431	0.448	0.471	0.413	0.309	0.446	0.304	0.424	0.442	0.375	0.383	0.297	0.297	0.282	0.338	0.508	0.372	0.557	0.407	0.411	0.474	0.526	0.506	0.379	0.272	0.328	0.217	0.269	0.283	0.38	0.376	0.342	0.23	0.413	0.376	0.332	0.408	0.323	0.271	0.397	0.352
1624	0.374	0.348	0.354	0.432	0.387	0.404	0.407	0.461	0.431	0.448	0.471	0.413	0.309	0.445	0.304	0.424	0.442	0.375	0.384	0.297	0.297	0.282	0.338	0.508	0.372	0.557	0.407	0.411	0.474	0.526	0.506	0.379	0.272	0.328	0.217	0.269	0.283	0.381	0.377	0.342	0.23	0.413	0.376	0.333	0.408	0.323	0.271	0.397	0.352
1625	0.375	0.348	0.354	0.432	0.387	0.404	0.407	0.461	0.431	0.448	0.471	0.413	0.309	0.446	0.304	0.424	0.442	0.375	0.384	0.297	0.297	0.283	0.338	0.508	0.372	0.557	0.407	0.411	0.474	0.526	0.506	0.379	0.272	0.328	0.217	0.269	0.283	0.381	0.377	0.342	0.23	0.413	0.376	0.333	0.408	0.323	0.271	0.397	0.352
1626	0.375	0.348	0.354	0.432	0.387	0.404	0.407	0.461	0.431	0.448	0.471	0.413	0.309	0.446	0.304	0.424	0.443	0.376	0.384	0.297	0.297	0.283	0.338	0.509	0.372	0.557	0.407	0.411	0.474	0.526	0.507	0.38	0.272	0.328	0.217	0.269	0.283	0.381	0.377	0.342	0.23	0.413	0.377	0.333	0.408	0.324	0.272	0.397	0.353
1627	0.375	0.348	0.354	0.432	0.387	0.404	0.407	0.461	0.431	0.448	0.471	0.413	0.309	0.446	0.304	0.424	0.443	0.376	0.384	0.297	0.297	0.283	0.338	0.509	0.372	0.557	0.407	0.411	0.474	0.527	0.507	0.38	0.272	0.328	0.217	0.27	0.283	0.381	0.377	0.342	0.23	0.414	0.377	0.333	0.408	0.324	0.272	0.397	0.353
1628	0.375	0.348	0.354	0.432	0.387	0.404	0.407	0.462	0.431	0.448	0.472	0.413	0.309	0.446	0.304	0.424	0.443	0.376	0.384	0.297	0.297	0.283	0.338	0.509	0.372	0.557	0.407	0.411	0.474	0.527	0.507	0.38	0.272	0.328	0.217	0.27	0.283	0.381	0.377	0.343	0.23	0.414	0.377	0.333	0.408	0.324	0.272	0.397	0.353
1629	0.375	0.348	0.354	0.432	0.387	0.404	0.407	0.462	0.431	0.448	0.472	0.413	0.309	0.446	0.304	0.424	0.443	0.376	0.384	0.297	0.298	0.283	0.338	0.509	0.372	0.558	0.407	0.412	0.475	0.527	0.507	0.38	0.272	0.328	0.217	0.27	0.283	0.381	0.377	0.343	0.23	0.414	0.377	0.333	0.408	0.324	0.272	0.397	0.353
1630	0.375	0.348	0.354	0.432	0.387	0.404	0.407	0.462	0.431	0.448	0.472	0.413	0.309	0.446	0.304	0.424	0.443	0.376	0.384	0.297	0.298	0.283	0.338	0.509	0.372	0.558	0.407	0.412	0.475	0.527	0.507	0.38	0.272	0.328	0.217	0.27	0.283	0.381	0.377	0.343	0.231	0.414	0.377	0.333	0.408	0.324	0.272	0.397	0.353
1631	0.375	0.348	0.354	0.432	0.387	0.404	0.407	0.462	0.431	0.448	0.472	0.413	0.309	0.446	0.304	0.424	0.443	0.376	0.384	0.297	0.298	0.283	0.338	0.509	0.373	0.558	0.407	0.412	0.475	0.527	0.507	0.38	0.272	0.328	0.217	0.27	0.283	0.381	0.377	0.343	0.231	0.414	0.377	0.333	0.408	0.324	0.272	0.397	0.353
1632	0.375	0.348	0.354	0.432	0.387	0.404	0.407	0.462	0.431	0.448	0.472	0.413	0.309	0.446	0.304	0.424	0.443	0.376	0.384	0.297	0.298	0.283	0.338	0.509	0.373	0.558	0.408	0.412	0.475	0.527	0.508	0.38	0.272	0.328	0.217	0.27	0.283	0.381	0.377	0.343	0.231	0.414	0.377	0.333	0.408	0.324	0.272	0.397	0.353
1633	0.375	0.348	0.354	0.432	0.387	0.404	0.407	0.462	0.431	0.448	0.472	0.413	0.309	0.446	0.304	0.424	0.443	0.376	0.384	0.297	0.298	0.283	0.338	0.509	0.373	0.558	0.408	0.412	0.475	0.527	0.508	0.38	0.272	0.328	0.217	0.27	0.284	0.381	0.377	0.343	0.231	0.414	0.377	0.333	0.408	0.324	0.272	0.398	0.353
1634	0.375	0.348	0.354	0.432	0.387	0.404	0.407	0.461	0.431	0.449	0.472	0.414	0.309	0.446	0.304	0.424	0.443	0.376	0.384	0.297	0.298	0.283	0.338	0.509	0.373	0.558	0.408	0.412	0.475	0.527	0.508	0.38	0.272	0.328	0.217	0.27	0.284	0.381	0.377	0.343	0.231	0.414	0.377	0.333	0.408	0.324	0.272	0.398	0.353
1635	0.375	0.348	0.355	0.433	0.387	0.404	0.407	0.462	0.432	0.449	0.472	0.414	0.309	0.447	0.304	0.425	0.443	0.376	0.385	0.297	0.298	0.283	0.338	0.509	0.373	0.558	0.408	0.412	0.475	0.527	0.508	0.38	0.273	0.329	0.217	0.27	0.284	0.381	0.377	0.343	0.231	0.414	0.377	0.333	0.408	0.324	0.272	0.398	0.353
1636	0.375	0.348	0.355	0.433	0.387	0.404	0.407	0.462	0.432	0.449	0.472	0.414	0.309	0.447	0.304	0.425	0.443	0.376	0.385	0.297	0.298	0.283	0.339	0.509	0.373	0.558	0.408	0.412	0.475	0.527	0.508	0.38	0.273	0.329	0.217	0.27	0.284	0.381	0.377	0.343	0.231	0.414	0.378	0.333	0.409	0.324	0.272	0.398	0.353
1637	0.375	0.349	0.355	0.433	0.387	0.404	0.407	0.462	0.432	0.449	0.472	0.414	0.309	0.447	0.304	0.425	0.443	0.376	0.385	0.298	0.298	0.283	0.339	0.51	0.373	0.558	0.408	0.412	0.475	0.527	0.508	0.38	0.273	0.329	0.217	0.27	0.284	0.382	0.378	0.343	0.231	0.414	0.378	0.334	0.409	0.324	0.272	0.398	0.353
1638	0.376	0.349	0.355	0.433	0.387	0.404	0.408	0.462	0.432	0.449	0.472	0.414	0.309	0.447	0.305	0.425	0.443	0.376	0.385	0.298	0.298	0.283	0.339	0.51	0.373	0.559	0.408	0.412	0.475	0.528	0.508	0.38	0.273	0.329	0.217	0.27	0.284	0.382	0.378	0.343	0.231	0.415	0.378	0.334	0.409	0.324	0.272	0.398	0.353
1639	0.376	0.349	0.355	0.433	0.387	0.405	0.408	0.462	0.432	0.449	0.472	0.414	0.309	0.447	0.305	0.425	0.443	0.377	0.385	0.298	0.298	0.283	0.339	0.51	0.374	0.559	0.408	0.413	0.476	0.528	0.509	0.381	0.273	0.329	0.217	0.27	0.284	0.382	0.378	0.343	0.231	0.415	0.378	0.334	0.409	0.324	0.272	0.398	0.354
1640	0.376	0.349	0.355	0.433	0.388	0.405	0.408	0.462	0.432	0.449	0.472	0.414	0.309	0.447	0.305	0.425	0.444	0.377	0.385	0.298	0.298	0.284	0.339	0.51	0.374	0.559	0.408	0.413	0.476	0.528	0.509	0.381	0.273	0.329	0.217	0.27	0.284	0.382	0.378	0.344	0.231	0.415	0.378	0.334	0.409	0.324	0.273	0.398	0.354
1641	0.376	0.349	0.355	0.433	0.388	0.405	0.408	0.463	0.432	0.449	0.473	0.415	0.309	0.447	0.305	0.425	0.444	0.377	0.385	0.298	0.299	0.284	0.339	0.51	0.374	0.559	0.409	0.413	0.476	0.528	0.509	0.381	0.273	0.329	0.217	0.27	0.284	0.382	0.378	0.344	0.231	0.415	0.378	0.334	0.409	0.324	0.273	0.398	0.354
1642	0.376	0.349	0.355	0.433	0.388	0.405	0.408	0.463	0.433	0.45	0.473	0.415	0.31	0.447	0.305	0.425	0.444	0.377	0.385	0.298	0.299	0.284	0.339	0.51	0.374	0.559	0.409	0.413	0.476	0.528	0.509	0.381	0.273	0.329	0.217	0.27	0.284	0.382	0.378	0.344	0.231	0.415	0.378	0.334	0.409	0.325	0.273	0.398	0.354
1643	0.377	0.349	0.355	0.433	0.388	0.405	0.408	0.463	0.433	0.45	0.473	0.415	0.31	0.448	0.305	0.425	0.444	0.377	0.385	0.298	0.299	0.284	0.339	0.51	0.374	0.559	0.409	0.413	0.476	0.529	0.51	0.381	0.273	0.329	0.217	0.27	0.284	0.382	0.378	0.344	0.231	0.415	0.378	0.334	0.409	0.325	0.273	0.398	0.354
1644	0.377	0.349	0.355	0.434	0.388	0.405	0.408	0.463	0.433	0.45	0.473	0.415	0.31	0.448	0.305	0.425	0.444	0.377	0.385	0.298	0.299	0.284	0.339	0.51	0.374	0.559	0.409	0.413	0.476	0.529	0.51	0.381	0.273	0.329	0.217	0.27	0.284	0.382	0.378	0.344	0.232	0.415	0.378	0.334	0.41	0.325	0.273	0.398	0.354
1645	0.377	0.349	0.355	0.434	0.388	0.405	0.408	0.463	0.433	0.45	0.473	0.415	0.31	0.448	0.305	0.425	0.444	0.377	0.385	0.298	0.299	0.284	0.339	0.51	0.374	0.559	0.409	0.413	0.476	0.529	0.51	0.381	0.273	0.329	0.217	0.27	0.284	0.382	0.378	0.344	0.232	0.416	0.378	0.334	0.41	0.325	0.273	0.399	0.354
1646	0.377	0.349	0.355	0.434	0.388	0.405	0.408	0.463	0.433	0.45	0.473	0.415	0.31	0.448	0.305	0.426	0.444	0.377	0.386	0.298	0.299	0.284	0.339	0.51	0.374	0.559	0.409	0.413	0.476	0.529	0.51	0.381	0.273	0.329	0.217	0.27	0.285	0.383	0.379	0.344	0.232	0.416	0.378	0.334	0.41	0.325	0.273	0.399	0.354
1647	0.377	0.349	0.355	0.434	0.388	0.405	0.408	0.463	0.433	0.45	0.473	0.415	0.31	0.448	0.305	0.425	0.444	0.377	0.386	0.298	0.299	0.284	0.339	0.51	0.374	0.559	0.409	0.413	0.476	0.529	0.51	0.381	0.273	0.329	0.217	0.27	0.285	0.383	0.379	0.344	0.232	0.416	0.379	0.334	0.41	0.325	0.273	0.399	0.355
1648	0.377	0.349	0.355	0.434	0.388	0.405	0.408	0.463	0.433	0.45	0.473	0.415	0.31	0.448	0.305	0.425	0.444	0.377	0.386	0.299	0.299	0.284	0.339	0.511	0.374	0.56	0.409	0.413	0.476	0.529	0.511	0.381	0.274	0.329	0.217	0.27	0.285	0.383	0.379	0.344	0.232	0.416	0.379	0.335	0.41	0.325	0.273	0.399	0.355
1649	0.377	0.349	0.355	0.434	0.388	0.405	0.408	0.463	0.433	0.45	0.473	0.415	0.31	0.448	0.305	0.426	0.444	0.377	0.386	0.299	0.299	0.284	0.339	0.511	0.375	0.56	0.409	0.413	0.477	0.529	0.511	0.381	0.274	0.329	0.217	0.27	0.285	0.383	0.379	0.344	0.232	0.416	0.379	0.335	0.41	0.325	0.273	0.399	0.355
1650	0.377	0.349	0.356	0.434	0.388	0.405	0.408	0.463	0.433	0.45	0.474	0.415	0.31	0.448	0.305	0.426	0.445	0.378	0.386	0.299	0.299	0.284	0.339	0.511	0.375	0.56	0.409	0.413	0.477	0.529	0.511	0.381	0.274	0.329	0.217	0.271	0.285	0.383	0.379	0.344	0.232	0.416	0.379	0.335	0.41	0.325	0.273	0.399	0.355
1651	0.377	0.349	0.356	0.434	0.388	0.405	0.408	0.463	0.433	0.45	0.474	0.415	0.31	0.448	0.305	0.426	0.445	0.378	0.386	0.299	0.299	0.284	0.339	0.511	0.375	0.56	0.409	0.413	0.477	0.529	0.511	0.382	0.274	0.33	0.217	0.271	0.285	0.383	0.379	0.344	0.232	0.416	0.379	0.335	0.41	0.325	0.273	0.399	0.355
1652	0.377	0.349	0.356	0.434	0.388	0.406	0.408	0.463	0.433	0.45	0.474	0.416	0.31	0.448	0.305	0.426	0.445	0.378	0.386	0.299	0.299	0.284	0.339	0.511	0.375	0.56	0.41	0.414	0.477	0.529	0.511	0.382	0.274	0.33	0.217	0.271	0.285	0.383	0.379	0.345	0.232	0.416	0.379	0.335	0.41	0.325	0.273	0.399	0.355
1653	0.377	0.35	0.356	0.434	0.388	0.406	0.408	0.463	0.433	0.451	0.474	0.416	0.31	0.448	0.305	0.426	0.445	0.378	0.386	0.299	0.299	0.285	0.339	0.511	0.375	0.56	0.41	0.414	0.477	0.529	0.512	0.382	0.274	0.33	0.217	0.271	0.285	0.383	0.379	0.345	0.232	0.416	0.379	0.335	0.411	0.325	0.273	0.399	0.355
1654	0.377	0.35	0.356	0.434	0.388	0.406	0.408	0.463	0.433	0.451	0.474	0.416	0.31	0.448	0.305	0.426	0.445	0.378	0.386	0.299	0.3	0.285	0.339	0.511	0.375	0.56	0.41	0.414	0.477	0.529	0.512	0.382	0.274	0.33	0.217	0.271	0.285	0.383	0.38	0.345	0.232	0.416	0.379	0.335	0.411	0.326	0.273	0.399	0.355
1655	0.377	0.35	0.356	0.434	0.388	0.406	0.409	0.464	0.433	0.451	0.474	0.416	0.31	0.448	0.305	0.426	0.445	0.378	0.386	0.299	0.3	0.285	0.339	0.511	0.375	0.56	0.41	0.414	0.477	0.529	0.512	0.382	0.274	0.33	0.217	0.271	0.285	0.383	0.38	0.345	0.232	0.416	0.379	0.335	0.411	0.326	0.274	0.399	0.355
1656	0.378	0.35	0.356	0.434	0.388	0.406	0.408	0.463	0.433	0.451	0.474	0.416	0.31	0.448	0.305	0.426	0.445	0.378	0.386	0.299	0.3	0.285	0.339	0.511	0.375	0.56	0.41	0.414	0.477	0.529	0.512	0.382	0.274	0.33	0.217	0.271	0.285	0.383	0.38	0.345	0.232	0.416	0.379	0.335	0.411	0.326	0.274	0.399	0.355
1657	0.378	0.35	0.356	0.434	0.388	0.406	0.408	0.463	0.433	0.451	0.474	0.416	0.31	0.449	0.305	0.426	0.445	0.378	0.386	0.299	0.3	0.285	0.339	0.511	0.375	0.561	0.41	0.414	0.477	0.529	0.512	0.382	0.274	0.33	0.217	0.271	0.285	0.383	0.38	0.345	0.232	0.417	0.38	0.335	0.411	0.326	0.274	0.399	0.355
1658	0.378	0.35	0.356	0.434	0.388	0.406	0.408	0.464	0.433	0.451	0.474	0.416	0.31	0.449	0.305	0.426	0.445	0.378	0.386	0.299	0.3	0.285	0.339	0.511	0.375	0.561	0.41	0.414	0.477	0.529	0.512	0.382	0.274	0.33	0.217	0.271	0.285	0.383	0.38	0.345	0.232	0.417	0.38	0.335	0.411	0.326	0.274	0.399	0.355
1659	0.378	0.35	0.356	0.434	0.389	0.406	0.409	0.464	0.434	0.451	0.474	0.416	0.31	0.449	0.306	0.426	0.445	0.378	0.387	0.299	0.3	0.285	0.339	0.512	0.375	0.561	0.41	0.414	0.477	0.529	0.512	0.382	0.274	0.33	0.217	0.271	0.285	0.383	0.38	0.345	0.232	0.417	0.38	0.335	0.411	0.326	0.274	0.399	0.355
1660	0.378	0.35	0.356	0.434	0.389	0.406	0.409	0.464	0.434	0.451	0.474	0.416	0.31	0.449	0.306	0.426	0.445	0.378	0.387	0.299	0.3	0.285	0.339	0.512	0.375	0.561	0.41	0.414	0.477	0.53	0.513	0.382	0.274	0.33	0.217	0.271	0.285	0.383	0.38	0.345	0.233	0.417	0.38	0.336	0.411	0.326	0.274	0.4	0.355
1661	0.378	0.35	0.356	0.435	0.389	0.406	0.409	0.464	0.434	0.451	0.475	0.417	0.31	0.449	0.306	0.426	0.445	0.378	0.387	0.299	0.3	0.285	0.339	0.512	0.375	0.561	0.41	0.415	0.478	0.53	0.513	0.382	0.274	0.33	0.217	0.271	0.285	0.384	0.38	0.345	0.233	0.417	0.38	0.336	0.411	0.326	0.274	0.4	0.355
1662	0.378	0.35	0.357	0.435	0.389	0.406	0.409	0.464	0.434	0.451	0.475	0.417	0.31	0.449	0.306	0.426	0.445	0.378	0.387	0.299	0.3	0.285	0.339	0.512	0.375	0.561	0.411	0.415	0.478	0.53	0.513	0.382	0.274	0.33	0.217	0.271	0.285	0.384	0.38	0.345	0.233	0.417	0.38	0.336	0.411	0.326	0.274	0.4	0.355
1663	0.378	0.35	0.357	0.435	0.389	0.406	0.409	0.464	0.434	0.451	0.475	0.417	0.31	0.449	0.306	0.426	0.445	0.378	0.387	0.299	0.3	0.285	0.339	0.512	0.375	0.561	0.411	0.415	0.478	0.53	0.513	0.382	0.274	0.33	0.217	0.271	0.285	0.384	0.38	0.345	0.233	0.417	0.38	0.336	0.411	0.326	0.274	0.4	0.355
1664	0.378	0.35	0.357	0.435	0.389	0.406	0.409	0.464	0.434	0.451	0.475	0.417	0.31	0.449	0.306	0.427	0.445	0.378	0.387	0.299	0.3	0.285	0.339	0.512	0.375	0.561	0.411	0.415	0.478	0.53	0.513	0.382	0.274	0.33	0.217	0.271	0.285	0.384	0.38	0.345	0.233	0.417	0.38	0.336	0.411	0.326	0.274	0.4	0.355
1665	0.378	0.35	0.357	0.435	0.389	0.406	0.409	0.464	0.434	0.451	0.475	0.417	0.311	0.449	0.306	0.427	0.445	0.378	0.387	0.299	0.3	0.285	0.339	0.512	0.375	0.561	0.411	0.415	0.478	0.53	0.513	0.382	0.274	0.33	0.217	0.271	0.285	0.384	0.38	0.345	0.233	0.417	0.38	0.336	0.411	0.326	0.274	0.4	0.355
1666	0.378	0.35	0.357	0.435	0.389	0.406	0.409	0.464	0.434	0.451	0.475	0.417	0.311	0.449	0.306	0.427	0.446	0.378	0.387	0.299	0.3	0.285	0.339	0.512	0.376	0.562	0.411	0.415	0.478	0.53	0.514	0.382	0.274	0.33	0.217	0.271	0.286	0.384	0.38	0.345	0.233	0.417	0.38	0.336	0.411	0.326	0.274	0.4	0.356
1667	0.378	0.35	0.357	0.435	0.389	0.406	0.409	0.464	0.434	0.451	0.475	0.417	0.311	0.45	0.306	0.427	0.446	0.379	0.387	0.299	0.301	0.285	0.339	0.512	0.376	0.562	0.411	0.415	0.478	0.53	0.514	0.383	0.274	0.33	0.217	0.272	0.286	0.384	0.38	0.345	0.233	0.417	0.38	0.336	0.411	0.327	0.274	0.4	0.356
1668	0.379	0.35	0.357	0.435	0.389	0.407	0.409	0.464	0.434	0.451	0.475	0.417	0.311	0.45	0.306	0.427	0.446	0.379	0.387	0.299	0.301	0.285	0.339	0.512	0.376	0.562	0.411	0.415	0.478	0.53	0.514	0.383	0.274	0.33	0.217	0.272	0.286	0.384	0.381	0.345	0.233	0.417	0.38	0.336	0.411	0.326	0.274	0.4	0.356
1669	0.379	0.35	0.357	0.435	0.389	0.407	0.409	0.464	0.434	0.452	0.475	0.417	0.311	0.45	0.306	0.427	0.446	0.379	0.388	0.299	0.301	0.285	0.339	0.513	0.376	0.562	0.411	0.415	0.478	0.53	0.514	0.383	0.274	0.33	0.217	0.272	0.286	0.384	0.381	0.346	0.233	0.418	0.38	0.336	0.411	0.326	0.274	0.4	0.356
1670	0.379	0.35	0.357	0.435	0.389	0.407	0.409	0.464	0.434	0.452	0.475	0.417	0.311	0.45	0.306	0.427	0.446	0.379	0.388	0.3	0.301	0.286	0.339	0.513	0.376	0.562	0.411	0.415	0.478	0.53	0.515	0.383	0.274	0.33	0.217	0.272	0.286	0.384	0.381	0.346	0.233	0.418	0.38	0.336	0.412	0.327	0.274	0.4	0.356
1671	0.379	0.35	0.357	0.435	0.389	0.407	0.409	0.465	0.434	0.452	0.475	0.417	0.311	0.45	0.306	0.427	0.446	0.379	0.388	0.3	0.301	0.286	0.339	0.513	0.376	0.562	0.411	0.415	0.478	0.53	0.515	0.383	0.275	0.331	0.217	0.272	0.286	0.384	0.381	0.346	0.233	0.418	0.38	0.336	0.412	0.327	0.274	0.4	0.356
1672	0.379	0.35	0.357	0.435	0.389	0.407	0.409	0.465	0.434	0.452	0.475	0.418	0.311	0.45	0.306	0.427	0.446	0.379	0.388	0.3	0.301	0.286	0.339	0.513	0.376	0.562	0.411	0.415	0.478	0.53	0.515	0.383	0.275	0.331	0.217	0.272	0.286	0.385	0.381	0.346	0.233	0.418	0.381	0.336	0.412	0.327	0.274	0.4	0.356
1673	0.379	0.35	0.357	0.435	0.389	0.407	0.409	0.465	0.435	0.452	0.475	0.418	0.311	0.45	0.306	0.427	0.446	0.379	0.388	0.3	0.301	0.286	0.339	0.513	0.376	0.562	0.411	0.415	0.478	0.53	0.515	0.383	0.275	0.331	0.217	0.272	0.286	0.385	0.381	0.346	0.233	0.418	0.381	0.336	0.412	0.327	0.274	0.4	0.356
1674	0.379	0.35	0.357	0.435	0.389	0.407	0.409	0.465	0.434	0.452	0.475	0.418	0.311	0.45	0.306	0.427	0.446	0.379	0.388	0.3	0.301	0.286	0.339	0.513	0.376	0.562	0.411	0.415	0.478	0.531	0.515	0.383	0.275	0.331	0.217	0.272	0.286	0.385	0.381	0.346	0.233	0.418	0.381	0.336	0.412	0.327	0.274	0.4	0.356
1675	0.379	0.35	0.357	0.435	0.389	0.407	0.409	0.465	0.435	0.452	0.476	0.418	0.311	0.45	0.306	0.427	0.446	0.379	0.388	0.3	0.301	0.286	0.339	0.513	0.376	0.562	0.411	0.415	0.479	0.531	0.515	0.383	0.275	0.331	0.217	0.272	0.286	0.385	0.381	0.346	0.233	0.418	0.381	0.336	0.412	0.327	0.274	0.401	0.356
1676	0.379	0.35	0.357	0.435	0.389	0.407	0.409	0.465	0.435	0.452	0.476	0.418	0.311	0.45	0.306	0.427	0.447	0.379	0.388	0.3	0.301	0.286	0.339	0.513	0.376	0.563	0.411	0.416	0.479	0.531	0.515	0.383	0.275	0.331	0.217	0.272	0.286	0.385	0.381	0.346	0.233	0.418	0.381	0.336	0.412	0.327	0.274	0.401	0.356
1677	0.379	0.351	0.357	0.435	0.389	0.407	0.409	0.465	0.435	0.452	0.476	0.418	0.311	0.45	0.306	0.427	0.447	0.379	0.388	0.3	0.301	0.286	0.339	0.513	0.377	0.563	0.412	0.416	0.479	0.531	0.515	0.383	0.275	0.331	0.217	0.272	0.286	0.385	0.381	0.346	0.233	0.418	0.381	0.336	0.412	0.327	0.274	0.401	0.357
1678	0.38	0.351	0.357	0.436	0.39	0.407	0.41	0.465	0.435	0.452	0.476	0.418	0.311	0.45	0.306	0.427	0.447	0.379	0.388	0.3	0.301	0.286	0.339	0.513	0.377	0.563	0.412	0.416	0.479	0.531	0.516	0.383	0.275	0.331	0.217	0.272	0.286	0.385	0.381	0.346	0.233	0.418	0.381	0.337	0.412	0.327	0.274	0.401	0.357
1679	0.38	0.351	0.357	0.436	0.39	0.407	0.41	0.465	0.435	0.452	0.476	0.418	0.311	0.451	0.306	0.427	0.447	0.379	0.388	0.3	0.301	0.286	0.339	0.513	0.377	0.563	0.412	0.416	0.479	0.531	0.516	0.383	0.275	0.331	0.217	0.272	0.286	0.385	0.381	0.346	0.233	0.418	0.381	0.337	0.412	0.327	0.274	0.401	0.357
1680	0.38	0.351	0.357	0.436	0.39	0.407	0.41	0.465	0.435	0.453	0.476	0.418	0.311	0.451	0.306	0.427	0.447	0.38	0.388	0.3	0.301	0.286	0.34	0.513	0.377	0.563	0.412	0.416	0.479	0.531	0.516	0.383	0.275	0.331	0.217	0.272	0.286	0.385	0.381	0.346	0.233	0.418	0.381	0.337	0.412	0.327	0.275	0.401	0.357
1681	0.38	0.351	0.357	0.436	0.39	0.407	0.41	0.465	0.435	0.453	0.476	0.418	0.311	0.451	0.306	0.427	0.447	0.38	0.389	0.3	0.301	0.286	0.34	0.513	0.377	0.563	0.412	0.416	0.479	0.531	0.516	0.383	0.275	0.331	0.217	0.272	0.286	0.385	0.381	0.346	0.233	0.419	0.381	0.337	0.412	0.327	0.275	0.401	0.357
1682	0.38	0.351	0.357	0.436	0.39	0.407	0.41	0.465	0.435	0.453	0.476	0.419	0.311	0.451	0.306	0.428	0.447	0.38	0.388	0.3	0.302	0.286	0.339	0.514	0.377	0.563	0.412	0.416	0.479	0.531	0.516	0.384	0.275	0.331	0.217	0.272	0.286	0.385	0.382	0.346	0.234	0.419	0.381	0.337	0.413	0.327	0.275	0.401	0.357
1683	0.38	0.351	0.357	0.436	0.39	0.407	0.41	0.465	0.435	0.453	0.476	0.419	0.311	0.451	0.306	0.428	0.447	0.38	0.388	0.3	0.302	0.286	0.339	0.514	0.377	0.563	0.412	0.416	0.479	0.531	0.516	0.384	0.275	0.331	0.217	0.272	0.286	0.385	0.382	0.346	0.234	0.419	0.381	0.337	0.413	0.327	0.275	0.401	0.357
1684	0.38	0.351	0.357	0.436	0.39	0.407	0.41	0.465	0.435	0.453	0.476	0.419	0.311	0.451	0.306	0.428	0.447	0.38	0.389	0.3	0.302	0.286	0.339	0.514	0.377	0.563	0.412	0.416	0.479	0.532	0.517	0.384	0.275	0.331	0.217	0.272	0.287	0.386	0.382	0.346	0.234	0.419	0.381	0.337	0.413	0.328	0.275	0.401	0.357
1685	0.38	0.351	0.357	0.436	0.39	0.407	0.41	0.466	0.435	0.453	0.476	0.419	0.311	0.451	0.306	0.428	0.447	0.38	0.389	0.3	0.302	0.286	0.339	0.514	0.377	0.564	0.412	0.416	0.479	0.532	0.517	0.384	0.275	0.331	0.217	0.272	0.287	0.386	0.382	0.346	0.234	0.419	0.381	0.337	0.413	0.328	0.275	0.401	0.357
1686	0.38	0.351	0.358	0.436	0.39	0.407	0.41	0.466	0.436	0.453	0.477	0.419	0.311	0.451	0.307	0.428	0.447	0.38	0.389	0.3	0.302	0.286	0.34	0.514	0.377	0.564	0.412	0.416	0.479	0.532	0.517	0.384	0.275	0.331	0.217	0.272	0.287	0.386	0.382	0.347	0.234	0.419	0.381	0.337	0.413	0.327	0.275	0.401	0.357
1687	0.38	0.351	0.358	0.436	0.39	0.407	0.41	0.466	0.436	0.453	0.477	0.419	0.312	0.451	0.307	0.428	0.447	0.38	0.389	0.3	0.302	0.286	0.34	0.514	0.377	0.564	0.412	0.417	0.479	0.532	0.517	0.384	0.275	0.331	0.217	0.272	0.287	0.386	0.382	0.347	0.234	0.419	0.381	0.337	0.413	0.327	0.275	0.401	0.357
1688	0.38	0.351	0.358	0.436	0.39	0.407	0.41	0.466	0.436	0.453	0.477	0.419	0.312	0.451	0.307	0.428	0.447	0.38	0.389	0.3	0.302	0.286	0.339	0.514	0.377	0.564	0.412	0.417	0.479	0.532	0.517	0.384	0.275	0.332	0.217	0.273	0.287	0.386	0.382	0.347	0.234	0.419	0.382	0.337	0.413	0.327	0.275	0.401	0.357
1689	0.38	0.351	0.358	0.436	0.39	0.407	0.41	0.466	0.436	0.453	0.477	0.419	0.312	0.452	0.307	0.428	0.447	0.38	0.389	0.3	0.302	0.286	0.339	0.514	0.377	0.564	0.412	0.417	0.479	0.532	0.518	0.384	0.275	0.332	0.217	0.273	0.287	0.386	0.382	0.347	0.234	0.419	0.382	0.337	0.413	0.327	0.275	0.401	0.357
1690	0.381	0.351	0.358	0.437	0.39	0.407	0.41	0.466	0.436	0.453	0.477	0.419	0.312	0.452	0.307	0.428	0.447	0.38	0.389	0.301	0.302	0.286	0.339	0.514	0.378	0.564	0.413	0.417	0.48	0.532	0.518	0.384	0.275	0.332	0.217	0.273	0.287	0.386	0.382	0.347	0.234	0.419	0.382	0.337	0.413	0.328	0.275	0.401	0.357
1691	0.381	0.351	0.358	0.437	0.39	0.407	0.41	0.466	0.436	0.453	0.477	0.419	0.312	0.452	0.307	0.428	0.447	0.38	0.389	0.301	0.302	0.286	0.339	0.514	0.378	0.564	0.413	0.417	0.48	0.532	0.518	0.384	0.275	0.332	0.217	0.273	0.287	0.386	0.383	0.347	0.234	0.419	0.382	0.337	0.413	0.328	0.275	0.402	0.357
1692	0.381	0.351	0.358	0.437	0.39	0.407	0.41	0.467	0.436	0.453	0.477	0.419	0.312	0.452	0.307	0.428	0.447	0.38	0.389	0.3	0.302	0.287	0.34	0.514	0.378	0.564	0.413	0.417	0.48	0.532	0.518	0.384	0.275	0.332	0.217	0.273	0.287	0.386	0.383	0.347	0.234	0.42	0.382	0.337	0.413	0.328	0.275	0.402	0.357
1693	0.381	0.351	0.358	0.437	0.391	0.407	0.41	0.467	0.436	0.453	0.477	0.42	0.312	0.452	0.307	0.428	0.448	0.38	0.389	0.301	0.302	0.287	0.34	0.514	0.378	0.565	0.413	0.417	0.48	0.532	0.518	0.384	0.275	0.332	0.217	0.273	0.287	0.386	0.383	0.347	0.234	0.42	0.382	0.337	0.414	0.328	0.275	0.402	0.358
1694	0.381	0.351	0.358	0.437	0.391	0.407	0.41	0.467	0.436	0.453	0.477	0.42	0.312	0.452	0.307	0.428	0.447	0.38	0.389	0.301	0.302	0.287	0.339	0.514	0.378	0.564	0.413	0.417	0.48	0.532	0.519	0.384	0.276	0.332	0.217	0.273	0.287	0.386	0.383	0.347	0.235	0.42	0.382	0.338	0.414	0.328	0.275	0.402	0.358
1695	0.381	0.351	0.358	0.437	0.391	0.407	0.41	0.467	0.436	0.453	0.477	0.42	0.312	0.452	0.307	0.428	0.448	0.38	0.389	0.301	0.302	0.287	0.34	0.514	0.378	0.565	0.413	0.417	0.48	0.532	0.519	0.384	0.276	0.332	0.217	0.273	0.287	0.387	0.383	0.347	0.235	0.42	0.382	0.338	0.414	0.328	0.275	0.402	0.358
1696	0.381	0.352	0.358	0.437	0.391	0.408	0.41	0.467	0.436	0.454	0.478	0.42	0.312	0.452	0.307	0.429	0.448	0.381	0.389	0.301	0.302	0.287	0.34	0.515	0.378	0.565	0.413	0.417	0.48	0.533	0.519	0.385	0.276	0.332	0.217	0.273	0.287	0.387	0.383	0.347	0.235	0.42	0.382	0.338	0.414	0.328	0.275	0.402	0.358
1697	0.381	0.352	0.358	0.437	0.391	0.408	0.41	0.467	0.436	0.454	0.478	0.42	0.312	0.453	0.307	0.429	0.448	0.381	0.39	0.301	0.303	0.287	0.34	0.515	0.378	0.565	0.413	0.417	0.48	0.533	0.519	0.385	0.276	0.332	0.217	0.273	0.287	0.387	0.383	0.347	0.235	0.42	0.382	0.338	0.414	0.328	0.275	0.402	0.358
1698	0.381	0.352	0.359	0.437	0.391	0.408	0.41	0.467	0.436	0.454	0.478	0.42	0.313	0.453	0.307	0.429	0.448	0.381	0.39	0.301	0.303	0.287	0.34	0.515	0.378	0.565	0.413	0.417	0.481	0.533	0.519	0.385	0.275	0.332	0.217	0.273	0.287	0.387	0.383	0.347	0.235	0.42	0.382	0.338	0.414	0.328	0.275	0.402	0.358
1699	0.382	0.352	0.359	0.437	0.391	0.408	0.411	0.467	0.436	0.454	0.478	0.42	0.313	0.453	0.307	0.429	0.448	0.381	0.39	0.301	0.303	0.287	0.34	0.515	0.378	0.565	0.414	0.417	0.481	0.533	0.519	0.385	0.276	0.332	0.217	0.273	0.287	0.387	0.383	0.347	0.235	0.42	0.382	0.338	0.414	0.328	0.275	0.402	0.358
1700	0.381	0.352	0.359	0.437	0.391	0.408	0.41	0.467	0.436	0.454	0.478	0.42	0.313	0.453	0.307	0.429	0.448	0.381	0.39	0.301	0.303	0.287	0.34	0.515	0.378	0.565	0.413	0.417	0.48	0.533	0.519	0.385	0.276	0.332	0.217	0.273	0.287	0.387	0.383	0.347	0.235	0.42	0.383	0.338	0.414	0.328	0.275	0.402	0.358
1701	0.381	0.352	0.359	0.437	0.391	0.408	0.41	0.467	0.436	0.454	0.478	0.42	0.313	0.453	0.307	0.429	0.448	0.381	0.39	0.301	0.303	0.287	0.34	0.515	0.378	0.565	0.413	0.417	0.48	0.533	0.52	0.385	0.276	0.332	0.217	0.273	0.288	0.387	0.383	0.347	0.235	0.42	0.383	0.338	0.414	0.328	0.275	0.402	0.358
1702	0.381	0.352	0.359	0.437	0.391	0.408	0.41	0.467	0.436	0.454	0.478	0.42	0.313	0.453	0.307	0.429	0.448	0.381	0.39	0.301	0.303	0.287	0.34	0.515	0.378	0.565	0.413	0.417	0.48	0.533	0.52	0.385	0.276	0.333	0.217	0.273	0.288	0.387	0.384	0.348	0.235	0.42	0.383	0.338	0.414	0.328	0.275	0.402	0.358
1703	0.381	0.352	0.359	0.437	0.391	0.408	0.41	0.467	0.436	0.454	0.478	0.421	0.313	0.453	0.307	0.429	0.448	0.381	0.39	0.301	0.303	0.287	0.34	0.515	0.378	0.565	0.413	0.418	0.481	0.533	0.52	0.385	0.276	0.333	0.217	0.273	0.288	0.387	0.384	0.348	0.235	0.42	0.383	0.338	0.414	0.328	0.275	0.402	0.358
1704	0.381	0.352	0.359	0.437	0.391	0.408	0.41	0.467	0.436	0.454	0.478	0.421	0.312	0.453	0.307	0.429	0.448	0.381	0.39	0.301	0.303	0.287	0.34	0.515	0.379	0.565	0.414	0.418	0.481	0.533	0.52	0.385	0.276	0.333	0.217	0.273	0.288	0.387	0.384	0.348	0.235	0.421	0.383	0.338	0.414	0.328	0.275	0.402	0.358
1705	0.382	0.352	0.359	0.437	0.391	0.408	0.411	0.468	0.436	0.454	0.478	0.421	0.313	0.453	0.307	0.429	0.448	0.381	0.39	0.301	0.303	0.287	0.34	0.516	0.379	0.566	0.414	0.418	0.481	0.533	0.521	0.385	0.276	0.333	0.217	0.273	0.288	0.387	0.384	0.348	0.235	0.421	0.383	0.338	0.414	0.328	0.275	0.402	0.358
1706	0.382	0.352	0.359	0.438	0.391	0.408	0.411	0.468	0.437	0.454	0.478	0.421	0.313	0.453	0.307	0.429	0.448	0.381	0.39	0.301	0.303	0.287	0.34	0.516	0.379	0.566	0.414	0.418	0.481	0.533	0.521	0.385	0.276	0.333	0.217	0.273	0.288	0.387	0.384	0.348	0.235	0.421	0.383	0.338	0.414	0.328	0.275	0.402	0.358
1707	0.382	0.352	0.359	0.438	0.391	0.408	0.411	0.468	0.437	0.455	0.479	0.421	0.313	0.453	0.307	0.429	0.448	0.381	0.39	0.301	0.304	0.287	0.34	0.516	0.379	0.566	0.414	0.418	0.481	0.534	0.521	0.385	0.276	0.333	0.217	0.273	0.288	0.387	0.384	0.348	0.235	0.421	0.383	0.338	0.414	0.328	0.275	0.402	0.358
1708	0.382	0.352	0.359	0.438	0.391	0.408	0.411	0.468	0.437	0.455	0.479	0.421	0.313	0.453	0.308	0.429	0.449	0.381	0.39	0.301	0.304	0.287	0.34	0.516	0.379	0.566	0.414	0.418	0.481	0.534	0.521	0.385	0.276	0.333	0.217	0.273	0.288	0.387	0.384	0.348	0.236	0.421	0.383	0.338	0.414	0.328	0.275	0.402	0.358
1709	0.382	0.352	0.359	0.438	0.391	0.408	0.411	0.468	0.437	0.455	0.479	0.421	0.313	0.453	0.308	0.429	0.449	0.381	0.39	0.301	0.304	0.287	0.34	0.516	0.379	0.566	0.414	0.418	0.481	0.534	0.521	0.385	0.276	0.333	0.217	0.273	0.288	0.387	0.384	0.348	0.236	0.421	0.383	0.338	0.414	0.328	0.275	0.402	0.358
1710	0.382	0.352	0.359	0.438	0.391	0.408	0.411	0.468	0.436	0.455	0.479	0.421	0.313	0.453	0.308	0.429	0.449	0.381	0.39	0.301	0.304	0.287	0.34	0.516	0.379	0.566	0.414	0.418	0.481	0.534	0.521	0.385	0.276	0.333	0.217	0.273	0.288	0.387	0.384	0.348	0.236	0.421	0.383	0.338	0.414	0.328	0.275	0.402	0.358
1711	0.382	0.352	0.359	0.438	0.391	0.408	0.411	0.468	0.436	0.455	0.479	0.421	0.313	0.453	0.308	0.429	0.449	0.381	0.39	0.301	0.304	0.287	0.34	0.516	0.379	0.566	0.414	0.418	0.481	0.534	0.521	0.385	0.276	0.333	0.217	0.273	0.288	0.387	0.384	0.348	0.236	0.421	0.383	0.338	0.415	0.328	0.276	0.402	0.358
1712	0.382	0.352	0.359	0.438	0.391	0.408	0.411	0.468	0.437	0.455	0.479	0.421	0.313	0.453	0.308	0.429	0.448	0.381	0.39	0.301	0.304	0.287	0.34	0.516	0.379	0.566	0.414	0.418	0.481	0.534	0.521	0.385	0.276	0.333	0.217	0.273	0.288	0.387	0.384	0.348	0.236	0.421	0.383	0.338	0.415	0.329	0.276	0.402	0.358
1713	0.382	0.352	0.359	0.438	0.391	0.408	0.411	0.468	0.437	0.455	0.479	0.421	0.313	0.453	0.308	0.429	0.448	0.381	0.39	0.301	0.304	0.287	0.34	0.516	0.379	0.566	0.414	0.418	0.481	0.534	0.521	0.385	0.276	0.333	0.217	0.273	0.288	0.387	0.384	0.348	0.236	0.421	0.383	0.338	0.415	0.329	0.276	0.402	0.358
1714	0.382	0.352	0.359	0.438	0.391	0.408	0.411	0.468	0.437	0.455	0.479	0.421	0.313	0.454	0.308	0.429	0.448	0.381	0.39	0.302	0.304	0.287	0.34	0.516	0.379	0.566	0.414	0.418	0.481	0.534	0.521	0.385	0.276	0.333	0.217	0.273	0.288	0.387	0.384	0.348	0.236	0.421	0.383	0.338	0.415	0.329	0.276	0.402	0.358
1715	0.382	0.352	0.359	0.438	0.391	0.408	0.411	0.468	0.437	0.455	0.479	0.421	0.313	0.454	0.308	0.429	0.448	0.381	0.39	0.302	0.304	0.287	0.34	0.516	0.379	0.566	0.414	0.418	0.481	0.534	0.521	0.385	0.276	0.333	0.217	0.273	0.288	0.387	0.384	0.348	0.236	0.421	0.383	0.338	0.415	0.329	0.276	0.402	0.358
1716	0.382	0.352	0.359	0.438	0.391	0.408	0.411	0.468	0.437	0.455	0.479	0.421	0.313	0.454	0.307	0.429	0.448	0.381	0.39	0.302	0.304	0.287	0.34	0.516	0.379	0.566	0.414	0.418	0.481	0.534	0.522	0.385	0.276	0.333	0.217	0.273	0.288	0.387	0.384	0.348	0.236	0.421	0.383	0.338	0.415	0.329	0.276	0.402	0.358
1717	0.382	0.352	0.359	0.438	0.391	0.408	0.411	0.468	0.437	0.455	0.479	0.422	0.313	0.454	0.308	0.429	0.448	0.381	0.391	0.302	0.304	0.287	0.34	0.516	0.38	0.566	0.414	0.418	0.481	0.534	0.522	0.385	0.276	0.333	0.217	0.273	0.288	0.387	0.385	0.348	0.236	0.421	0.383	0.338	0.415	0.329	0.276	0.402	0.358
1718	0.382	0.352	0.359	0.438	0.391	0.408	0.411	0.468	0.437	0.455	0.479	0.422	0.313	0.454	0.308	0.429	0.448	0.381	0.391	0.302	0.304	0.287	0.34	0.516	0.38	0.566	0.414	0.418	0.482	0.534	0.522	0.386	0.276	0.333	0.217	0.273	0.288	0.387	0.385	0.348	0.236	0.421	0.383	0.338	0.415	0.328	0.276	0.402	0.358
1719	0.382	0.352	0.359	0.438	0.391	0.408	0.41	0.468	0.437	0.455	0.479	0.422	0.313	0.454	0.307	0.429	0.448	0.381	0.391	0.301	0.304	0.287	0.34	0.516	0.38	0.566	0.414	0.418	0.482	0.534	0.522	0.386	0.276	0.333	0.216	0.273	0.288	0.387	0.385	0.348	0.236	0.421	0.383	0.338	0.415	0.328	0.276	0.402	0.358
1720	0.382	0.352	0.359	0.438	0.391	0.408	0.411	0.468	0.437	0.455	0.479	0.422	0.313	0.454	0.308	0.429	0.449	0.381	0.391	0.302	0.304	0.287	0.34	0.516	0.38	0.567	0.414	0.418	0.482	0.534	0.522	0.385	0.276	0.333	0.216	0.273	0.288	0.387	0.385	0.348	0.236	0.421	0.383	0.338	0.415	0.328	0.276	0.402	0.358
1721	0.382	0.352	0.359	0.438	0.391	0.408	0.411	0.468	0.437	0.455	0.479	0.422	0.313	0.454	0.307	0.429	0.449	0.381	0.391	0.302	0.304	0.287	0.34	0.516	0.38	0.567	0.414	0.418	0.482	0.534	0.522	0.385	0.276	0.332	0.216	0.273	0.288	0.387	0.385	0.348	0.236	0.421	0.383	0.338	0.415	0.329	0.276	0.402	0.358
1722	0.382	0.352	0.359	0.438	0.391	0.408	0.411	0.468	0.437	0.455	0.479	0.422	0.313	0.454	0.307	0.429	0.449	0.382	0.391	0.302	0.304	0.287	0.34	0.516	0.38	0.567	0.414	0.418	0.482	0.534	0.522	0.385	0.275	0.332	0.216	0.273	0.288	0.387	0.384	0.348	0.236	0.421	0.383	0.338	0.415	0.329	0.276	0.402	0.358
1723	0.383	0.352	0.359	0.438	0.391	0.408	0.411	0.468	0.437	0.455	0.479	0.422	0.313	0.454	0.307	0.429	0.449	0.382	0.391	0.302	0.304	0.287	0.34	0.516	0.38	0.567	0.414	0.418	0.482	0.534	0.522	0.385	0.275	0.332	0.216	0.273	0.288	0.387	0.384	0.348	0.236	0.421	0.383	0.338	0.415	0.329	0.276	0.402	0.358
1724	0.382	0.352	0.359	0.438	0.391	0.408	0.411	0.468	0.437	0.455	0.479	0.422	0.313	0.454	0.307	0.429	0.449	0.382	0.391	0.302	0.304	0.287	0.34	0.517	0.38	0.567	0.414	0.418	0.482	0.534	0.522	0.385	0.275	0.332	0.216	0.273	0.288	0.387	0.384	0.348	0.236	0.421	0.383	0.338	0.415	0.328	0.276	0.402	0.358
1725	0.383	0.352	0.359	0.438	0.391	0.408	0.411	0.468	0.437	0.455	0.479	0.422	0.313	0.454	0.308	0.429	0.449	0.382	0.391	0.302	0.304	0.287	0.34	0.517	0.38	0.567	0.414	0.418	0.482	0.534	0.522	0.385	0.275	0.332	0.216	0.273	0.288	0.387	0.385	0.348	0.236	0.421	0.383	0.338	0.415	0.328	0.276	0.402	0.358
1726	0.383	0.352	0.359	0.438	0.391	0.408	0.411	0.468	0.437	0.455	0.479	0.422	0.313	0.454	0.307	0.429	0.448	0.381	0.391	0.301	0.304	0.287	0.34	0.517	0.38	0.567	0.414	0.418	0.481	0.534	0.522	0.385	0.276	0.333	0.216	0.273	0.288	0.387	0.385	0.348	0.236	0.421	0.383	0.338	0.415	0.328	0.276	0.402	0.358
1727	0.383	0.352	0.359	0.438	0.391	0.408	0.41	0.468	0.437	0.455	0.479	0.422	0.313	0.454	0.307	0.429	0.448	0.381	0.391	0.301	0.305	0.287	0.339	0.516	0.38	0.567	0.414	0.418	0.481	0.534	0.523	0.385	0.276	0.332	0.216	0.273	0.288	0.388	0.385	0.348	0.236	0.421	0.383	0.338	0.415	0.328	0.276	0.402	0.358
1728	0.383	0.352	0.359	0.438	0.391	0.408	0.41	0.468	0.437	0.455	0.479	0.422	0.312	0.454	0.307	0.429	0.448	0.381	0.391	0.301	0.305	0.287	0.339	0.516	0.38	0.567	0.414	0.418	0.481	0.534	0.523	0.385	0.276	0.332	0.216	0.273	0.288	0.388	0.385	0.348	0.236	0.421	0.383	0.339	0.415	0.329	0.276	0.402	0.359
1729	0.383	0.351	0.359	0.438	0.391	0.408	0.41	0.468	0.437	0.455	0.479	0.422	0.312	0.454	0.307	0.429	0.448	0.381	0.391	0.301	0.305	0.287	0.339	0.516	0.38	0.567	0.414	0.418	0.481	0.534	0.523	0.385	0.276	0.332	0.216	0.273	0.288	0.388	0.385	0.348	0.236	0.421	0.383	0.339	0.415	0.328	0.276	0.402	0.358
1730	0.383	0.351	0.359	0.438	0.391	0.408	0.41	0.469	0.437	0.455	0.479	0.422	0.312	0.454	0.307	0.429	0.448	0.381	0.391	0.301	0.305	0.287	0.339	0.516	0.38	0.567	0.414	0.418	0.482	0.534	0.523	0.385	0.276	0.332	0.216	0.273	0.288	0.388	0.385	0.348	0.236	0.421	0.383	0.338	0.415	0.328	0.276	0.402	0.358
1731	0.383	0.351	0.359	0.438	0.391	0.408	0.41	0.469	0.437	0.455	0.479	0.422	0.312	0.454	0.307	0.429	0.448	0.382	0.391	0.301	0.305	0.287	0.339	0.516	0.38	0.567	0.415	0.418	0.482	0.534	0.523	0.385	0.276	0.332	0.216	0.273	0.288	0.388	0.385	0.348	0.236	0.421	0.383	0.338	0.415	0.328	0.276	0.402	0.358
1732	0.383	0.351	0.359	0.438	0.391	0.408	0.41	0.469	0.437	0.455	0.479	0.422	0.312	0.454	0.307	0.429	0.448	0.382	0.391	0.301	0.305	0.287	0.339	0.516	0.38	0.567	0.415	0.418	0.482	0.534	0.523	0.385	0.276	0.332	0.216	0.273	0.288	0.388	0.385	0.348	0.236	0.421	0.383	0.338	0.415	0.328	0.276	0.402	0.358
1733	0.383	0.351	0.359	0.438	0.391	0.408	0.41	0.469	0.437	0.455	0.479	0.422	0.312	0.454	0.307	0.429	0.448	0.381	0.391	0.301	0.305	0.287	0.339	0.516	0.38	0.567	0.414	0.418	0.482	0.534	0.523	0.385	0.275	0.332	0.216	0.273	0.288	0.387	0.384	0.348	0.236	0.421	0.383	0.338	0.415	0.328	0.276	0.402	0.358
1734	0.383	0.351	0.359	0.437	0.391	0.408	0.41	0.468	0.437	0.455	0.479	0.422	0.312	0.454	0.307	0.429	0.448	0.381	0.391	0.301	0.305	0.287	0.339	0.516	0.38	0.567	0.414	0.418	0.482	0.534	0.523	0.385	0.275	0.332	0.215	0.273	0.288	0.387	0.384	0.347	0.236	0.421	0.383	0.338	0.415	0.328	0.276	0.402	0.358
1735	0.382	0.351	0.359	0.437	0.391	0.407	0.41	0.468	0.437	0.455	0.479	0.422	0.312	0.454	0.307	0.429	0.448	0.381	0.391	0.301	0.305	0.287	0.339	0.516	0.38	0.566	0.414	0.418	0.481	0.534	0.523	0.385	0.275	0.332	0.215	0.273	0.288	0.387	0.385	0.347	0.236	0.421	0.383	0.338	0.415	0.328	0.276	0.402	0.358
1736	0.382	0.351	0.358	0.437	0.391	0.407	0.41	0.468	0.437	0.455	0.479	0.422	0.312	0.454	0.307	0.428	0.448	0.381	0.391	0.301	0.305	0.287	0.339	0.516	0.379	0.566	0.414	0.417	0.481	0.533	0.522	0.385	0.275	0.332	0.215	0.273	0.288	0.387	0.384	0.347	0.236	0.421	0.383	0.338	0.414	0.328	0.276	0.402	0.358
1737	0.382	0.351	0.358	0.437	0.39	0.407	0.41	0.468	0.437	0.454	0.479	0.422	0.312	0.454	0.307	0.428	0.447	0.381	0.39	0.301	0.304	0.287	0.338	0.516	0.379	0.566	0.414	0.417	0.481	0.533	0.522	0.384	0.275	0.332	0.215	0.272	0.288	0.387	0.384	0.347	0.236	0.421	0.383	0.338	0.414	0.328	0.276	0.402	0.358
1738	0.382	0.351	0.358	0.437	0.39	0.407	0.41	0.468	0.437	0.454	0.478	0.422	0.312	0.453	0.307	0.428	0.447	0.381	0.39	0.301	0.304	0.286	0.338	0.516	0.379	0.566	0.414	0.417	0.481	0.533	0.522	0.384	0.275	0.332	0.215	0.272	0.288	0.387	0.385	0.347	0.236	0.421	0.383	0.338	0.414	0.328	0.276	0.402	0.358
1739	0.382	0.351	0.358	0.437	0.39	0.407	0.41	0.468	0.437	0.454	0.478	0.422	0.312	0.453	0.307	0.428	0.447	0.381	0.39	0.301	0.305	0.286	0.338	0.516	0.379	0.566	0.414	0.417	0.481	0.533	0.522	0.384	0.275	0.332	0.215	0.272	0.287	0.387	0.384	0.347	0.236	0.421	0.383	0.338	0.414	0.328	0.275	0.402	0.358
1740	0.382	0.351	0.358	0.437	0.39	0.407	0.41	0.468	0.437	0.455	0.478	0.422	0.312	0.454	0.307	0.428	0.447	0.381	0.39	0.301	0.305	0.287	0.338	0.516	0.379	0.566	0.414	0.417	0.481	0.533	0.523	0.384	0.275	0.332	0.215	0.272	0.287	0.387	0.384	0.347	0.236	0.421	0.383	0.338	0.414	0.328	0.275	0.402	0.358
1741	0.382	0.351	0.358	0.437	0.39	0.407	0.41	0.468	0.437	0.455	0.478	0.422	0.312	0.454	0.307	0.428	0.447	0.381	0.39	0.301	0.305	0.287	0.338	0.516	0.379	0.566	0.414	0.417	0.481	0.533	0.523	0.384	0.275	0.332	0.215	0.272	0.287	0.387	0.384	0.347	0.236	0.421	0.383	0.338	0.414	0.328	0.275	0.402	0.358
1742	0.383	0.351	0.358	0.437	0.39	0.407	0.41	0.468	0.437	0.455	0.478	0.422	0.312	0.454	0.307	0.428	0.447	0.381	0.39	0.301	0.305	0.287	0.338	0.516	0.379	0.566	0.414	0.417	0.481	0.533	0.523	0.384	0.275	0.332	0.215	0.272	0.287	0.387	0.384	0.347	0.236	0.42	0.383	0.338	0.414	0.327	0.275	0.401	0.358
1743	0.382	0.351	0.358	0.437	0.39	0.407	0.41	0.468	0.437	0.454	0.478	0.422	0.312	0.454	0.307	0.428	0.447	0.381	0.39	0.301	0.305	0.287	0.338	0.516	0.379	0.566	0.414	0.417	0.481	0.533	0.523	0.384	0.275	0.332	0.215	0.272	0.287	0.387	0.385	0.347	0.236	0.42	0.383	0.338	0.414	0.327	0.275	0.401	0.358
1744	0.382	0.35	0.358	0.437	0.39	0.407	0.41	0.468	0.437	0.454	0.478	0.422	0.312	0.454	0.307	0.428	0.447	0.381	0.39	0.301	0.304	0.287	0.338	0.516	0.379	0.566	0.414	0.417	0.481	0.533	0.523	0.384	0.275	0.332	0.215	0.272	0.287	0.387	0.385	0.347	0.236	0.42	0.383	0.338	0.414	0.327	0.275	0.401	0.358
1745	0.382	0.35	0.358	0.437	0.39	0.407	0.41	0.468	0.437	0.454	0.478	0.422	0.312	0.454	0.307	0.427	0.447	0.381	0.39	0.301	0.304	0.287	0.338	0.516	0.379	0.566	0.414	0.417	0.481	0.533	0.523	0.384	0.275	0.332	0.215	0.272	0.287	0.387	0.385	0.347	0.236	0.42	0.383	0.338	0.414	0.327	0.275	0.401	0.357
1746	0.382	0.35	0.358	0.437	0.39	0.406	0.41	0.468	0.437	0.454	0.478	0.422	0.312	0.454	0.307	0.428	0.447	0.381	0.39	0.301	0.304	0.287	0.338	0.516	0.379	0.566	0.414	0.417	0.481	0.533	0.523	0.384	0.275	0.332	0.215	0.272	0.287	0.387	0.385	0.347	0.236	0.42	0.383	0.338	0.414	0.327	0.275	0.401	0.357
1747	0.382	0.35	0.358	0.437	0.39	0.406	0.41	0.468	0.437	0.454	0.478	0.422	0.312	0.454	0.307	0.428	0.447	0.381	0.39	0.301	0.305	0.287	0.338	0.516	0.379	0.566	0.414	0.417	0.481	0.533	0.523	0.384	0.275	0.332	0.215	0.272	0.287	0.387	0.385	0.347	0.236	0.42	0.383	0.338	0.414	0.327	0.275	0.401	0.357
1748	0.382	0.35	0.358	0.437	0.39	0.407	0.409	0.468	0.437	0.454	0.478	0.422	0.312	0.454	0.307	0.428	0.447	0.381	0.39	0.301	0.305	0.287	0.338	0.516	0.379	0.566	0.414	0.417	0.481	0.533	0.523	0.384	0.275	0.332	0.215	0.272	0.287	0.387	0.385	0.347	0.236	0.42	0.383	0.338	0.414	0.327	0.275	0.401	0.357
1749	0.383	0.35	0.358	0.437	0.39	0.407	0.409	0.468	0.437	0.454	0.478	0.423	0.312	0.454	0.307	0.428	0.447	0.381	0.39	0.301	0.305	0.287	0.338	0.516	0.379	0.566	0.414	0.417	0.481	0.533	0.523	0.384	0.275	0.332	0.215	0.272	0.287	0.387	0.385	0.347	0.236	0.42	0.383	0.338	0.414	0.328	0.275	0.401	0.357
1750	0.383	0.35	0.358	0.437	0.39	0.407	0.409	0.468	0.437	0.454	0.478	0.423	0.312	0.454	0.306	0.428	0.447	0.381	0.39	0.301	0.305	0.287	0.337	0.516	0.379	0.566	0.414	0.417	0.481	0.533	0.523	0.384	0.275	0.332	0.215	0.272	0.287	0.387	0.385	0.347	0.236	0.42	0.383	0.337	0.414	0.328	0.275	0.401	0.357
1751	0.383	0.35	0.357	0.436	0.39	0.406	0.409	0.468	0.437	0.454	0.478	0.423	0.312	0.454	0.306	0.428	0.447	0.381	0.39	0.301	0.305	0.286	0.337	0.516	0.379	0.566	0.414	0.417	0.481	0.533	0.523	0.384	0.275	0.332	0.215	0.272	0.288	0.387	0.385	0.347	0.236	0.42	0.383	0.337	0.414	0.328	0.275	0.401	0.357
1752	0.383	0.35	0.357	0.436	0.39	0.406	0.409	0.468	0.437	0.454	0.478	0.423	0.312	0.454	0.306	0.427	0.447	0.381	0.39	0.301	0.305	0.286	0.337	0.516	0.379	0.566	0.414	0.417	0.48	0.533	0.524	0.384	0.275	0.331	0.215	0.271	0.287	0.387	0.385	0.347	0.236	0.42	0.382	0.337	0.414	0.327	0.275	0.401	0.357
1753	0.383	0.35	0.357	0.436	0.39	0.406	0.409	0.468	0.437	0.455	0.478	0.423	0.312	0.454	0.306	0.427	0.447	0.38	0.39	0.301	0.305	0.286	0.337	0.516	0.379	0.566	0.414	0.417	0.48	0.533	0.524	0.384	0.275	0.331	0.215	0.271	0.287	0.387	0.385	0.347	0.236	0.42	0.382	0.337	0.414	0.327	0.275	0.401	0.357
1754	0.383	0.35	0.357	0.436	0.39	0.406	0.409	0.468	0.437	0.454	0.479	0.423	0.312	0.454	0.306	0.427	0.446	0.381	0.39	0.301	0.305	0.286	0.337	0.516	0.379	0.566	0.414	0.417	0.48	0.533	0.524	0.384	0.275	0.331	0.214	0.271	0.287	0.387	0.385	0.347	0.236	0.42	0.382	0.337	0.414	0.327	0.275	0.401	0.357
1755	0.382	0.35	0.357	0.436	0.39	0.406	0.409	0.468	0.437	0.454	0.479	0.423	0.312	0.454	0.306	0.427	0.447	0.381	0.39	0.301	0.305	0.287	0.337	0.516	0.379	0.566	0.414	0.417	0.48	0.533	0.523	0.384	0.275	0.331	0.214	0.271	0.287	0.387	0.385	0.347	0.236	0.42	0.383	0.337	0.414	0.327	0.275	0.401	0.357
1756	0.382	0.35	0.358	0.436	0.39	0.406	0.409	0.468	0.437	0.454	0.479	0.422	0.311	0.454	0.306	0.427	0.447	0.381	0.39	0.301	0.305	0.287	0.337	0.516	0.379	0.566	0.414	0.417	0.48	0.533	0.523	0.384	0.274	0.331	0.214	0.271	0.287	0.387	0.385	0.347	0.236	0.42	0.383	0.337	0.414	0.327	0.275	0.401	0.357
1757	0.382	0.35	0.357	0.436	0.39	0.406	0.409	0.468	0.437	0.454	0.479	0.422	0.311	0.454	0.306	0.427	0.447	0.381	0.39	0.301	0.305	0.286	0.337	0.516	0.379	0.566	0.414	0.417	0.48	0.533	0.523	0.383	0.274	0.331	0.214	0.271	0.287	0.387	0.385	0.347	0.236	0.42	0.383	0.337	0.414	0.327	0.275	0.401	0.357
1758	0.382	0.35	0.357	0.436	0.39	0.406	0.409	0.468	0.436	0.454	0.479	0.422	0.311	0.454	0.306	0.427	0.447	0.381	0.39	0.3	0.305	0.286	0.337	0.516	0.379	0.566	0.414	0.417	0.48	0.533	0.523	0.383	0.274	0.331	0.214	0.271	0.287	0.387	0.385	0.347	0.237	0.42	0.383	0.337	0.414	0.327	0.275	0.401	0.357
1759	0.382	0.35	0.357	0.436	0.39	0.406	0.409	0.467	0.436	0.454	0.479	0.423	0.311	0.454	0.306	0.427	0.446	0.381	0.39	0.3	0.305	0.286	0.337	0.516	0.379	0.566	0.414	0.417	0.48	0.532	0.523	0.383	0.274	0.331	0.214	0.271	0.287	0.387	0.385	0.347	0.237	0.42	0.383	0.337	0.414	0.327	0.275	0.401	0.357
1760	0.382	0.35	0.357	0.436	0.389	0.406	0.409	0.467	0.436	0.454	0.479	0.423	0.311	0.454	0.306	0.427	0.446	0.381	0.39	0.3	0.305	0.286	0.337	0.516	0.379	0.566	0.414	0.416	0.48	0.532	0.523	0.383	0.274	0.331	0.214	0.271	0.287	0.387	0.385	0.347	0.237	0.42	0.383	0.337	0.414	0.327	0.275	0.401	0.357
1761	0.382	0.35	0.357	0.436	0.389	0.406	0.409	0.467	0.437	0.454	0.479	0.423	0.311	0.454	0.306	0.427	0.446	0.381	0.39	0.3	0.305	0.286	0.337	0.516	0.379	0.566	0.414	0.417	0.48	0.532	0.523	0.383	0.274	0.331	0.214	0.271	0.287	0.387	0.385	0.346	0.237	0.42	0.383	0.337	0.414	0.327	0.275	0.401	0.357
1762	0.382	0.35	0.357	0.436	0.389	0.406	0.409	0.467	0.437	0.454	0.479	0.423	0.311	0.454	0.306	0.427	0.446	0.381	0.39	0.301	0.305	0.286	0.337	0.516	0.379	0.566	0.414	0.416	0.48	0.532	0.524	0.383	0.274	0.331	0.214	0.271	0.287	0.387	0.385	0.346	0.236	0.42	0.383	0.337	0.414	0.327	0.275	0.4	0.357
1763	0.382	0.35	0.357	0.436	0.389	0.406	0.409	0.467	0.436	0.454	0.478	0.423	0.311	0.454	0.306	0.427	0.446	0.381	0.389	0.301	0.305	0.286	0.336	0.516	0.379	0.565	0.413	0.416	0.48	0.532	0.524	0.383	0.274	0.331	0.214	0.271	0.287	0.387	0.385	0.346	0.236	0.42	0.383	0.337	0.414	0.327	0.275	0.4	0.357
1764	0.382	0.35	0.357	0.436	0.389	0.406	0.409	0.467	0.436	0.454	0.478	0.423	0.311	0.454	0.306	0.427	0.446	0.381	0.389	0.301	0.305	0.286	0.336	0.516	0.379	0.566	0.413	0.416	0.48	0.532	0.524	0.383	0.274	0.331	0.214	0.271	0.287	0.387	0.385	0.346	0.236	0.42	0.382	0.337	0.414	0.327	0.274	0.4	0.357
1765	0.382	0.35	0.357	0.436	0.389	0.406	0.409	0.468	0.436	0.454	0.479	0.423	0.311	0.454	0.306	0.427	0.446	0.381	0.389	0.3	0.305	0.286	0.337	0.516	0.379	0.566	0.413	0.416	0.48	0.533	0.524	0.383	0.274	0.331	0.214	0.271	0.287	0.387	0.385	0.346	0.236	0.42	0.382	0.337	0.414	0.327	0.274	0.4	0.357
1766	0.383	0.35	0.357	0.436	0.389	0.406	0.409	0.468	0.437	0.454	0.479	0.423	0.311	0.454	0.306	0.427	0.446	0.381	0.39	0.3	0.305	0.286	0.337	0.516	0.379	0.566	0.413	0.416	0.48	0.533	0.523	0.383	0.274	0.331	0.214	0.271	0.287	0.387	0.385	0.346	0.236	0.419	0.382	0.337	0.414	0.327	0.274	0.4	0.356
1767	0.383	0.35	0.357	0.436	0.389	0.406	0.409	0.468	0.437	0.454	0.479	0.423	0.311	0.454	0.306	0.427	0.446	0.381	0.39	0.301	0.305	0.286	0.337	0.516	0.379	0.566	0.414	0.417	0.48	0.533	0.523	0.383	0.274	0.331	0.214	0.271	0.287	0.387	0.385	0.346	0.236	0.419	0.382	0.336	0.414	0.326	0.274	0.4	0.356
1768	0.383	0.349	0.357	0.436	0.389	0.406	0.409	0.468	0.437	0.454	0.479	0.423	0.311	0.454	0.306	0.427	0.446	0.381	0.39	0.301	0.305	0.286	0.337	0.516	0.379	0.566	0.413	0.417	0.48	0.533	0.523	0.383	0.274	0.331	0.214	0.271	0.287	0.387	0.385	0.346	0.236	0.42	0.382	0.336	0.414	0.326	0.274	0.4	0.357
1769	0.383	0.35	0.357	0.436	0.389	0.406	0.409	0.468	0.437	0.454	0.479	0.423	0.312	0.454	0.306	0.427	0.446	0.381	0.39	0.301	0.305	0.286	0.337	0.516	0.379	0.566	0.413	0.417	0.48	0.533	0.524	0.383	0.274	0.331	0.214	0.271	0.287	0.387	0.385	0.346	0.236	0.42	0.382	0.336	0.414	0.326	0.274	0.4	0.357
1770	0.383	0.35	0.357	0.436	0.389	0.406	0.409	0.468	0.437	0.454	0.479	0.423	0.312	0.454	0.306	0.427	0.446	0.381	0.39	0.301	0.305	0.286	0.337	0.516	0.379	0.566	0.414	0.417	0.48	0.533	0.524	0.383	0.274	0.331	0.214	0.271	0.287	0.387	0.385	0.346	0.236	0.419	0.382	0.336	0.414	0.326	0.275	0.4	0.357
1771	0.383	0.35	0.357	0.436	0.389	0.406	0.409	0.468	0.437	0.454	0.479	0.423	0.312	0.454	0.306	0.427	0.446	0.381	0.39	0.301	0.305	0.286	0.337	0.516	0.379	0.566	0.414	0.417	0.48	0.533	0.524	0.383	0.274	0.331	0.214	0.271	0.287	0.387	0.385	0.346	0.236	0.42	0.382	0.337	0.414	0.326	0.275	0.4	0.357
1772	0.383	0.35	0.357	0.436	0.389	0.406	0.409	0.468	0.437	0.454	0.479	0.423	0.312	0.454	0.306	0.427	0.446	0.381	0.39	0.301	0.305	0.286	0.337	0.516	0.379	0.566	0.414	0.417	0.481	0.533	0.524	0.383	0.274	0.331	0.214	0.271	0.287	0.387	0.385	0.346	0.236	0.42	0.382	0.337	0.414	0.326	0.274	0.4	0.357
1773	0.383	0.35	0.357	0.436	0.389	0.406	0.409	0.468	0.437	0.454	0.479	0.423	0.312	0.454	0.306	0.427	0.446	0.381	0.39	0.301	0.305	0.286	0.336	0.516	0.379	0.566	0.414	0.417	0.481	0.533	0.524	0.383	0.274	0.33	0.214	0.271	0.287	0.386	0.385	0.346	0.236	0.42	0.382	0.337	0.414	0.326	0.274	0.4	0.357
1774	0.383	0.35	0.357	0.436	0.389	0.406	0.409	0.468	0.437	0.454	0.479	0.423	0.312	0.454	0.306	0.427	0.446	0.381	0.39	0.301	0.305	0.286	0.336	0.516	0.379	0.566	0.414	0.417	0.481	0.533	0.524	0.383	0.274	0.33	0.214	0.271	0.287	0.387	0.385	0.346	0.236	0.42	0.382	0.337	0.414	0.326	0.274	0.4	0.357
1775	0.383	0.35	0.356	0.436	0.389	0.406	0.409	0.468	0.437	0.454	0.479	0.423	0.311	0.454	0.306	0.427	0.446	0.381	0.39	0.301	0.305	0.286	0.336	0.516	0.379	0.566	0.414	0.417	0.48	0.533	0.524	0.383	0.274	0.331	0.214	0.271	0.287	0.387	0.385	0.346	0.236	0.42	0.382	0.336	0.414	0.326	0.274	0.4	0.357
1776	0.383	0.35	0.356	0.436	0.389	0.406	0.409	0.468	0.437	0.454	0.479	0.423	0.311	0.454	0.306	0.427	0.446	0.381	0.39	0.301	0.305	0.286	0.336	0.516	0.379	0.566	0.414	0.417	0.48	0.533	0.524	0.383	0.274	0.33	0.214	0.27	0.287	0.387	0.385	0.346	0.236	0.42	0.382	0.336	0.413	0.326	0.274	0.4	0.357
1777	0.383	0.35	0.356	0.436	0.389	0.406	0.409	0.468	0.437	0.454	0.479	0.424	0.311	0.454	0.306	0.427	0.446	0.381	0.39	0.301	0.305	0.286	0.336	0.516	0.379	0.566	0.414	0.417	0.48	0.533	0.524	0.383	0.274	0.33	0.214	0.27	0.287	0.387	0.385	0.346	0.236	0.42	0.382	0.337	0.413	0.326	0.274	0.4	0.357
1778	0.383	0.35	0.357	0.436	0.389	0.406	0.409	0.468	0.437	0.454	0.479	0.424	0.311	0.455	0.306	0.427	0.446	0.381	0.39	0.301	0.305	0.286	0.337	0.516	0.379	0.567	0.414	0.417	0.481	0.533	0.524	0.383	0.274	0.33	0.214	0.27	0.287	0.387	0.385	0.346	0.236	0.42	0.382	0.337	0.414	0.326	0.274	0.4	0.357
1779	0.383	0.35	0.357	0.436	0.389	0.406	0.409	0.468	0.438	0.455	0.479	0.424	0.312	0.455	0.306	0.427	0.446	0.381	0.39	0.301	0.306	0.286	0.337	0.517	0.38	0.567	0.414	0.417	0.481	0.534	0.524	0.383	0.274	0.33	0.213	0.27	0.287	0.387	0.385	0.346	0.237	0.42	0.382	0.337	0.414	0.326	0.274	0.4	0.357
1780	0.383	0.35	0.357	0.436	0.39	0.406	0.409	0.468	0.438	0.455	0.48	0.424	0.312	0.455	0.306	0.427	0.446	0.381	0.39	0.301	0.306	0.286	0.337	0.517	0.38	0.567	0.414	0.417	0.481	0.534	0.524	0.383	0.274	0.331	0.213	0.27	0.287	0.387	0.385	0.346	0.237	0.42	0.382	0.337	0.414	0.326	0.274	0.4	0.356
1781	0.383	0.349	0.357	0.436	0.39	0.406	0.409	0.469	0.438	0.455	0.48	0.424	0.312	0.455	0.306	0.427	0.446	0.381	0.39	0.301	0.306	0.287	0.337	0.517	0.38	0.567	0.415	0.417	0.481	0.534	0.525	0.383	0.274	0.331	0.213	0.271	0.287	0.387	0.386	0.346	0.237	0.419	0.382	0.336	0.414	0.326	0.274	0.4	0.356
1782	0.383	0.349	0.357	0.436	0.39	0.406	0.409	0.469	0.438	0.455	0.48	0.424	0.312	0.455	0.306	0.428	0.446	0.381	0.39	0.301	0.306	0.286	0.337	0.517	0.38	0.567	0.415	0.418	0.481	0.534	0.525	0.383	0.274	0.331	0.213	0.271	0.287	0.387	0.386	0.346	0.237	0.419	0.382	0.336	0.414	0.326	0.274	0.4	0.356
1783	0.383	0.349	0.357	0.436	0.39	0.406	0.409	0.469	0.438	0.455	0.48	0.424	0.312	0.455	0.306	0.427	0.446	0.382	0.39	0.301	0.306	0.286	0.337	0.517	0.38	0.567	0.415	0.418	0.481	0.534	0.525	0.383	0.274	0.331	0.213	0.271	0.287	0.387	0.386	0.346	0.237	0.419	0.382	0.336	0.414	0.326	0.274	0.399	0.356
1784	0.383	0.349	0.357	0.436	0.39	0.406	0.409	0.469	0.438	0.455	0.48	0.425	0.312	0.455	0.306	0.427	0.446	0.382	0.39	0.301	0.306	0.286	0.337	0.517	0.38	0.567	0.415	0.418	0.481	0.534	0.525	0.383	0.274	0.33	0.213	0.271	0.287	0.387	0.386	0.346	0.237	0.419	0.382	0.336	0.414	0.326	0.274	0.4	0.356
1785	0.383	0.349	0.357	0.436	0.39	0.406	0.409	0.469	0.438	0.455	0.48	0.425	0.312	0.456	0.306	0.428	0.447	0.382	0.39	0.301	0.306	0.286	0.337	0.517	0.38	0.568	0.415	0.418	0.482	0.535	0.525	0.383	0.274	0.33	0.213	0.27	0.287	0.387	0.386	0.346	0.237	0.419	0.382	0.336	0.414	0.326	0.274	0.4	0.356
1786	0.383	0.349	0.357	0.437	0.39	0.406	0.409	0.469	0.438	0.455	0.48	0.425	0.312	0.456	0.306	0.428	0.447	0.382	0.391	0.301	0.306	0.286	0.337	0.518	0.38	0.568	0.415	0.418	0.482	0.535	0.525	0.383	0.274	0.33	0.213	0.27	0.287	0.387	0.386	0.346	0.237	0.419	0.382	0.336	0.414	0.326	0.274	0.399	0.356
1787	0.383	0.349	0.357	0.437	0.39	0.406	0.409	0.469	0.438	0.455	0.48	0.425	0.312	0.456	0.307	0.428	0.447	0.382	0.391	0.301	0.307	0.287	0.337	0.518	0.38	0.568	0.415	0.418	0.482	0.535	0.525	0.383	0.274	0.33	0.213	0.27	0.287	0.387	0.386	0.346	0.237	0.42	0.382	0.336	0.414	0.326	0.274	0.399	0.356
1788	0.383	0.349	0.357	0.437	0.39	0.406	0.409	0.47	0.439	0.456	0.48	0.425	0.312	0.456	0.307	0.428	0.447	0.382	0.391	0.301	0.307	0.287	0.337	0.518	0.38	0.568	0.415	0.418	0.482	0.535	0.525	0.383	0.274	0.33	0.213	0.27	0.287	0.388	0.386	0.346	0.237	0.42	0.382	0.336	0.414	0.326	0.274	0.4	0.356
1789	0.384	0.35	0.357	0.437	0.39	0.406	0.409	0.47	0.439	0.456	0.48	0.426	0.312	0.456	0.307	0.428	0.447	0.382	0.391	0.302	0.307	0.287	0.337	0.519	0.38	0.568	0.415	0.418	0.482	0.535	0.525	0.383	0.274	0.33	0.213	0.271	0.287	0.388	0.386	0.346	0.237	0.42	0.382	0.336	0.414	0.326	0.274	0.4	0.356
1790	0.384	0.35	0.357	0.437	0.39	0.406	0.409	0.47	0.439	0.456	0.48	0.426	0.312	0.456	0.307	0.428	0.447	0.382	0.391	0.302	0.307	0.287	0.337	0.519	0.381	0.568	0.416	0.418	0.482	0.535	0.525	0.383	0.274	0.33	0.213	0.271	0.287	0.388	0.386	0.346	0.237	0.42	0.382	0.336	0.414	0.326	0.274	0.4	0.356
1791	0.384	0.35	0.357	0.437	0.39	0.406	0.409	0.47	0.439	0.456	0.481	0.426	0.312	0.456	0.307	0.428	0.447	0.382	0.391	0.302	0.307	0.287	0.337	0.519	0.381	0.569	0.416	0.418	0.482	0.535	0.525	0.383	0.274	0.33	0.213	0.271	0.287	0.388	0.386	0.346	0.237	0.42	0.382	0.336	0.414	0.326	0.274	0.399	0.356
1792	0.384	0.35	0.357	0.437	0.39	0.406	0.409	0.47	0.439	0.456	0.481	0.426	0.312	0.456	0.307	0.428	0.447	0.382	0.391	0.302	0.307	0.287	0.337	0.519	0.381	0.569	0.416	0.418	0.482	0.535	0.525	0.383	0.274	0.33	0.213	0.271	0.287	0.388	0.386	0.346	0.237	0.42	0.382	0.337	0.414	0.326	0.274	0.399	0.356
1793	0.383	0.35	0.357	0.437	0.39	0.406	0.409	0.47	0.439	0.456	0.481	0.426	0.312	0.456	0.307	0.428	0.447	0.382	0.391	0.302	0.307	0.287	0.337	0.519	0.381	0.569	0.416	0.419	0.482	0.535	0.525	0.383	0.274	0.33	0.213	0.271	0.287	0.388	0.386	0.346	0.237	0.42	0.383	0.337	0.414	0.326	0.274	0.399	0.356
1794	0.383	0.35	0.357	0.437	0.39	0.406	0.409	0.47	0.439	0.456	0.481	0.426	0.312	0.456	0.307	0.428	0.447	0.383	0.391	0.302	0.307	0.287	0.337	0.519	0.381	0.57	0.416	0.419	0.482	0.536	0.526	0.383	0.274	0.33	0.213	0.271	0.287	0.388	0.386	0.346	0.237	0.42	0.383	0.336	0.414	0.326	0.274	0.399	0.356
1795	0.383	0.35	0.358	0.437	0.39	0.407	0.409	0.47	0.44	0.456	0.481	0.426	0.313	0.457	0.307	0.428	0.448	0.383	0.391	0.302	0.308	0.287	0.337	0.52	0.381	0.57	0.416	0.419	0.483	0.536	0.526	0.383	0.274	0.33	0.213	0.271	0.287	0.388	0.386	0.346	0.237	0.42	0.383	0.336	0.414	0.326	0.275	0.4	0.357
1796	0.383	0.35	0.357	0.437	0.391	0.407	0.409	0.47	0.44	0.457	0.481	0.426	0.313	0.457	0.307	0.428	0.448	0.383	0.392	0.302	0.308	0.288	0.337	0.52	0.382	0.57	0.417	0.419	0.483	0.536	0.526	0.383	0.274	0.33	0.213	0.271	0.287	0.388	0.386	0.346	0.237	0.42	0.383	0.336	0.414	0.326	0.274	0.4	0.357
1797	0.383	0.35	0.358	0.437	0.391	0.407	0.41	0.471	0.44	0.457	0.482	0.427	0.313	0.457	0.307	0.429	0.448	0.383	0.392	0.303	0.309	0.288	0.338	0.52	0.382	0.571	0.417	0.42	0.483	0.537	0.526	0.382	0.274	0.33	0.213	0.271	0.287	0.387	0.387	0.346	0.237	0.419	0.382	0.336	0.414	0.326	0.274	0.4	0.357
1798	0.384	0.35	0.358	0.438	0.391	0.407	0.41	0.471	0.44	0.457	0.482	0.427	0.313	0.457	0.307	0.429	0.448	0.383	0.392	0.303	0.309	0.288	0.338	0.521	0.382	0.571	0.418	0.42	0.484	0.537	0.525	0.382	0.274	0.33	0.213	0.27	0.287	0.387	0.387	0.346	0.237	0.419	0.382	0.336	0.414	0.326	0.274	0.399	0.356
1799	0.384	0.35	0.358	0.438	0.391	0.407	0.41	0.471	0.441	0.457	0.482	0.427	0.313	0.458	0.308	0.429	0.448	0.384	0.393	0.303	0.309	0.289	0.338	0.521	0.383	0.572	0.418	0.42	0.484	0.537	0.525	0.382	0.274	0.33	0.213	0.27	0.287	0.388	0.387	0.346	0.237	0.419	0.382	0.336	0.414	0.326	0.274	0.399	0.356
1800	0.384	0.35	0.358	0.438	0.391	0.407	0.41	0.471	0.441	0.458	0.482	0.428	0.314	0.458	0.308	0.43	0.449	0.384	0.393	0.303	0.309	0.289	0.338	0.521	0.383	0.573	0.418	0.421	0.485	0.538	0.526	0.382	0.273	0.33	0.212	0.271	0.287	0.387	0.387	0.346	0.237	0.419	0.382	0.336	0.414	0.326	0.274	0.399	0.356
1950	0.325	0.273	0.279	0.362	0.318	0.326	0.34	0.425	0.38	0.4	0.409	0.375	0.259	0.397	0.258	0.348	0.352	0.321	0.316	0.247	0.268	0.206	0.273	0.463	0.312	0.487	0.341	0.33	0.403	0.463	0.448	0.302	0.209	0.26	0.178	0.196	0.226	0.321	0.331	0.267	0.216	0.334	0.305	0.262	0.338	0.25	0.21	0.317	0.28
1951	0.326	0.274	0.279	0.363	0.318	0.327	0.341	0.425	0.381	0.401	0.41	0.375	0.26	0.398	0.259	0.349	0.352	0.322	0.317	0.247	0.268	0.207	0.274	0.464	0.312	0.488	0.342	0.33	0.404	0.463	0.449	0.303	0.209	0.26	0.179	0.196	0.227	0.322	0.331	0.268	0.217	0.335	0.306	0.262	0.339	0.251	0.21	0.318	0.28
1952	0.326	0.274	0.28	0.363	0.319	0.327	0.341	0.426	0.381	0.401	0.41	0.376	0.26	0.398	0.259	0.349	0.353	0.322	0.317	0.248	0.269	0.207	0.274	0.464	0.313	0.488	0.342	0.331	0.404	0.463	0.45	0.304	0.209	0.261	0.179	0.197	0.227	0.322	0.332	0.268	0.217	0.336	0.306	0.263	0.34	0.252	0.211	0.318	0.281
1953	0.327	0.275	0.28	0.364	0.319	0.328	0.342	0.426	0.382	0.402	0.411	0.377	0.261	0.399	0.259	0.35	0.354	0.323	0.318	0.248	0.269	0.208	0.274	0.465	0.314	0.489	0.343	0.332	0.405	0.464	0.451	0.305	0.21	0.262	0.179	0.197	0.228	0.323	0.332	0.269	0.217	0.337	0.307	0.263	0.34	0.252	0.211	0.319	0.281
1954	0.328	0.276	0.281	0.365	0.32	0.328	0.342	0.427	0.382	0.403	0.411	0.377	0.261	0.4	0.259	0.35	0.354	0.323	0.318	0.249	0.269	0.208	0.275	0.465	0.314	0.49	0.343	0.332	0.405	0.465	0.451	0.305	0.21	0.262	0.179	0.198	0.228	0.323	0.333	0.27	0.218	0.337	0.308	0.264	0.341	0.252	0.212	0.319	0.282
1955	0.328	0.276	0.281	0.365	0.32	0.329	0.343	0.427	0.383	0.403	0.412	0.378	0.261	0.4	0.26	0.351	0.355	0.324	0.319	0.249	0.27	0.209	0.275	0.466	0.315	0.49	0.344	0.333	0.406	0.465	0.452	0.306	0.211	0.263	0.18	0.198	0.229	0.324	0.333	0.27	0.218	0.338	0.308	0.265	0.341	0.253	0.212	0.32	0.283
1956	0.329	0.277	0.282	0.366	0.321	0.33	0.343	0.428	0.384	0.404	0.413	0.378	0.262	0.401	0.26	0.352	0.356	0.324	0.32	0.25	0.27	0.21	0.275	0.466	0.316	0.491	0.344	0.333	0.406	0.466	0.453	0.307	0.211	0.263	0.18	0.199	0.229	0.325	0.334	0.271	0.218	0.339	0.309	0.265	0.342	0.254	0.213	0.321	0.283
1957	0.33	0.277	0.282	0.366	0.321	0.33	0.344	0.429	0.384	0.404	0.413	0.378	0.262	0.401	0.26	0.352	0.356	0.325	0.32	0.25	0.27	0.21	0.276	0.467	0.316	0.491	0.345	0.334	0.407	0.467	0.454	0.307	0.212	0.264	0.18	0.199	0.229	0.325	0.334	0.271	0.219	0.339	0.309	0.266	0.343	0.254	0.213	0.321	0.284
1958	0.33	0.278	0.283	0.367	0.322	0.331	0.344	0.429	0.385	0.405	0.414	0.379	0.262	0.402	0.261	0.353	0.357	0.325	0.321	0.251	0.271	0.211	0.276	0.467	0.317	0.492	0.345	0.334	0.408	0.467	0.455	0.307	0.212	0.264	0.18	0.2	0.23	0.326	0.335	0.272	0.219	0.34	0.31	0.267	0.343	0.255	0.213	0.322	0.285
1959	0.331	0.279	0.283	0.367	0.323	0.332	0.345	0.43	0.385	0.405	0.415	0.38	0.263	0.403	0.261	0.353	0.358	0.326	0.321	0.251	0.271	0.211	0.277	0.468	0.317	0.493	0.346	0.335	0.408	0.467	0.456	0.308	0.213	0.265	0.18	0.2	0.231	0.327	0.336	0.272	0.22	0.341	0.311	0.267	0.344	0.256	0.214	0.323	0.285
1960	0.331	0.279	0.284	0.368	0.323	0.332	0.345	0.43	0.386	0.406	0.415	0.38	0.263	0.403	0.262	0.354	0.358	0.326	0.322	0.251	0.271	0.212	0.277	0.468	0.318	0.494	0.347	0.336	0.409	0.468	0.456	0.308	0.213	0.266	0.181	0.201	0.231	0.327	0.336	0.273	0.22	0.342	0.312	0.268	0.345	0.256	0.215	0.324	0.286
1961	0.332	0.28	0.284	0.369	0.324	0.333	0.346	0.43	0.387	0.406	0.416	0.381	0.264	0.404	0.262	0.354	0.359	0.327	0.323	0.252	0.272	0.212	0.277	0.469	0.318	0.494	0.347	0.337	0.41	0.469	0.457	0.309	0.214	0.266	0.181	0.201	0.232	0.328	0.337	0.273	0.22	0.343	0.312	0.269	0.346	0.257	0.215	0.324	0.287
1962	0.332	0.28	0.285	0.369	0.325	0.333	0.347	0.431	0.387	0.407	0.417	0.381	0.264	0.404	0.263	0.355	0.359	0.327	0.323	0.252	0.272	0.213	0.278	0.469	0.319	0.495	0.348	0.337	0.41	0.469	0.458	0.31	0.214	0.267	0.181	0.202	0.232	0.328	0.337	0.274	0.22	0.344	0.313	0.269	0.347	0.258	0.216	0.325	0.287
1963	0.333	0.281	0.285	0.37	0.325	0.334	0.347	0.431	0.388	0.407	0.417	0.382	0.265	0.405	0.263	0.356	0.36	0.328	0.323	0.253	0.273	0.213	0.278	0.469	0.319	0.496	0.348	0.338	0.411	0.47	0.459	0.311	0.215	0.268	0.181	0.202	0.233	0.329	0.338	0.275	0.22	0.344	0.314	0.27	0.347	0.258	0.216	0.325	0.288
1964	0.334	0.281	0.286	0.371	0.326	0.334	0.348	0.431	0.388	0.408	0.418	0.382	0.265	0.405	0.263	0.356	0.361	0.328	0.324	0.253	0.273	0.214	0.279	0.47	0.32	0.496	0.349	0.339	0.411	0.471	0.46	0.312	0.215	0.268	0.182	0.202	0.234	0.33	0.338	0.275	0.22	0.345	0.314	0.27	0.348	0.258	0.217	0.326	0.289
1965	0.334	0.282	0.286	0.371	0.326	0.335	0.348	0.432	0.388	0.408	0.418	0.383	0.265	0.406	0.264	0.357	0.361	0.329	0.324	0.253	0.273	0.214	0.279	0.47	0.32	0.497	0.349	0.339	0.411	0.472	0.461	0.312	0.216	0.269	0.182	0.203	0.234	0.33	0.339	0.276	0.221	0.346	0.315	0.271	0.349	0.259	0.217	0.326	0.29
1966	0.335	0.282	0.287	0.372	0.327	0.336	0.348	0.432	0.389	0.409	0.419	0.383	0.266	0.406	0.264	0.358	0.362	0.329	0.325	0.254	0.274	0.215	0.279	0.471	0.32	0.498	0.35	0.34	0.412	0.472	0.461	0.313	0.216	0.269	0.182	0.204	0.235	0.331	0.34	0.277	0.221	0.347	0.316	0.271	0.349	0.26	0.218	0.327	0.29
1967	0.335	0.283	0.287	0.373	0.327	0.336	0.349	0.433	0.39	0.409	0.42	0.384	0.266	0.407	0.265	0.358	0.363	0.33	0.326	0.254	0.274	0.215	0.28	0.472	0.321	0.499	0.351	0.341	0.413	0.473	0.462	0.314	0.217	0.27	0.182	0.204	0.235	0.331	0.34	0.277	0.222	0.348	0.317	0.272	0.35	0.26	0.218	0.328	0.291
1968	0.336	0.284	0.288	0.373	0.328	0.337	0.35	0.433	0.39	0.41	0.42	0.384	0.267	0.407	0.265	0.359	0.363	0.33	0.326	0.255	0.274	0.216	0.28	0.472	0.322	0.5	0.351	0.342	0.414	0.474	0.463	0.314	0.218	0.271	0.183	0.205	0.235	0.332	0.341	0.278	0.222	0.348	0.317	0.272	0.35	0.261	0.219	0.329	0.291
1969	0.337	0.284	0.289	0.374	0.328	0.337	0.35	0.433	0.391	0.411	0.421	0.385	0.267	0.408	0.265	0.36	0.364	0.331	0.327	0.255	0.274	0.216	0.281	0.473	0.323	0.5	0.352	0.342	0.414	0.474	0.464	0.315	0.218	0.272	0.183	0.205	0.236	0.333	0.341	0.279	0.222	0.349	0.318	0.273	0.351	0.262	0.219	0.33	0.292
1970	0.337	0.285	0.29	0.375	0.329	0.338	0.351	0.434	0.392	0.411	0.422	0.386	0.268	0.409	0.266	0.36	0.365	0.332	0.328	0.256	0.275	0.217	0.282	0.474	0.324	0.501	0.353	0.343	0.416	0.475	0.465	0.316	0.219	0.272	0.183	0.206	0.237	0.334	0.342	0.279	0.223	0.35	0.319	0.274	0.352	0.262	0.22	0.33	0.293
1971	0.338	0.286	0.29	0.375	0.33	0.339	0.352	0.435	0.392	0.412	0.422	0.386	0.268	0.409	0.266	0.361	0.366	0.332	0.329	0.256	0.275	0.217	0.282	0.475	0.324	0.502	0.354	0.344	0.416	0.476	0.465	0.316	0.219	0.273	0.183	0.206	0.237	0.334	0.343	0.28	0.223	0.351	0.319	0.274	0.353	0.263	0.221	0.331	0.293
1972	0.338	0.286	0.291	0.376	0.331	0.34	0.352	0.435	0.393	0.412	0.423	0.387	0.269	0.41	0.267	0.362	0.367	0.333	0.329	0.256	0.276	0.218	0.283	0.475	0.325	0.503	0.354	0.344	0.417	0.477	0.466	0.317	0.22	0.273	0.183	0.207	0.238	0.335	0.343	0.281	0.223	0.351	0.32	0.275	0.353	0.263	0.221	0.332	0.294
1973	0.339	0.287	0.292	0.377	0.332	0.341	0.353	0.436	0.394	0.413	0.424	0.388	0.269	0.411	0.267	0.363	0.367	0.334	0.33	0.257	0.277	0.219	0.283	0.476	0.326	0.504	0.355	0.345	0.418	0.478	0.467	0.318	0.22	0.274	0.184	0.207	0.238	0.335	0.344	0.281	0.223	0.352	0.321	0.276	0.354	0.264	0.222	0.333	0.295
1974	0.34	0.288	0.292	0.377	0.332	0.341	0.354	0.436	0.394	0.413	0.425	0.388	0.269	0.412	0.268	0.364	0.368	0.334	0.331	0.258	0.277	0.22	0.284	0.477	0.326	0.504	0.356	0.346	0.419	0.478	0.468	0.319	0.22	0.274	0.184	0.208	0.239	0.336	0.344	0.282	0.224	0.353	0.321	0.277	0.355	0.265	0.222	0.334	0.296
1975	0.341	0.288	0.293	0.378	0.333	0.342	0.354	0.437	0.394	0.414	0.425	0.389	0.27	0.412	0.268	0.364	0.369	0.335	0.331	0.258	0.278	0.22	0.284	0.477	0.327	0.505	0.357	0.347	0.42	0.479	0.47	0.319	0.221	0.275	0.184	0.208	0.239	0.337	0.345	0.283	0.224	0.353	0.322	0.277	0.355	0.265	0.223	0.334	0.296
1976	0.341	0.289	0.293	0.378	0.333	0.342	0.355	0.437	0.395	0.414	0.426	0.389	0.27	0.413	0.269	0.365	0.37	0.335	0.332	0.258	0.278	0.221	0.284	0.478	0.327	0.506	0.357	0.347	0.42	0.48	0.471	0.32	0.221	0.276	0.184	0.209	0.24	0.338	0.346	0.284	0.224	0.354	0.323	0.278	0.356	0.266	0.223	0.335	0.297
1977	0.342	0.29	0.294	0.379	0.334	0.343	0.355	0.438	0.395	0.415	0.427	0.389	0.271	0.413	0.269	0.365	0.37	0.336	0.333	0.259	0.279	0.221	0.285	0.478	0.328	0.506	0.358	0.348	0.421	0.481	0.471	0.321	0.222	0.276	0.185	0.21	0.24	0.338	0.346	0.284	0.225	0.355	0.324	0.279	0.357	0.266	0.223	0.336	0.298
1978	0.343	0.29	0.295	0.38	0.335	0.344	0.356	0.439	0.396	0.416	0.427	0.39	0.272	0.414	0.27	0.366	0.371	0.336	0.334	0.259	0.279	0.222	0.286	0.479	0.329	0.507	0.358	0.349	0.422	0.482	0.472	0.321	0.223	0.277	0.185	0.21	0.241	0.339	0.347	0.285	0.225	0.356	0.325	0.279	0.358	0.267	0.224	0.336	0.299
1979	0.343	0.291	0.296	0.381	0.335	0.345	0.357	0.439	0.397	0.417	0.428	0.391	0.272	0.415	0.27	0.367	0.372	0.337	0.334	0.26	0.28	0.223	0.286	0.479	0.33	0.508	0.359	0.35	0.423	0.482	0.473	0.322	0.223	0.278	0.185	0.211	0.241	0.339	0.348	0.286	0.225	0.357	0.326	0.28	0.359	0.268	0.224	0.337	0.3
1980	0.344	0.292	0.296	0.381	0.336	0.345	0.358	0.44	0.398	0.417	0.429	0.391	0.273	0.415	0.271	0.368	0.373	0.338	0.335	0.26	0.28	0.223	0.287	0.48	0.33	0.509	0.36	0.351	0.424	0.483	0.474	0.323	0.224	0.278	0.186	0.211	0.242	0.34	0.348	0.287	0.226	0.358	0.327	0.281	0.36	0.269	0.225	0.338	0.3
1981	0.345	0.292	0.297	0.382	0.337	0.346	0.358	0.441	0.398	0.418	0.43	0.392	0.273	0.416	0.271	0.369	0.374	0.339	0.336	0.261	0.281	0.224	0.287	0.481	0.331	0.51	0.36	0.352	0.424	0.484	0.474	0.323	0.224	0.279	0.186	0.212	0.242	0.341	0.349	0.287	0.226	0.359	0.327	0.281	0.361	0.269	0.226	0.339	0.301
1982	0.345	0.293	0.297	0.383	0.338	0.347	0.359	0.441	0.399	0.419	0.431	0.393	0.274	0.417	0.271	0.37	0.374	0.339	0.337	0.262	0.281	0.225	0.288	0.481	0.332	0.511	0.361	0.353	0.425	0.484	0.475	0.324	0.225	0.279	0.186	0.212	0.243	0.341	0.349	0.288	0.226	0.36	0.328	0.282	0.362	0.27	0.226	0.34	0.302
1983	0.346	0.293	0.298	0.384	0.338	0.347	0.359	0.441	0.399	0.419	0.432	0.393	0.274	0.417	0.272	0.37	0.375	0.339	0.337	0.262	0.281	0.225	0.289	0.482	0.332	0.512	0.362	0.354	0.426	0.485	0.476	0.325	0.225	0.28	0.187	0.213	0.243	0.342	0.35	0.288	0.227	0.361	0.329	0.283	0.363	0.271	0.227	0.34	0.303
1984	0.346	0.294	0.298	0.384	0.339	0.348	0.36	0.442	0.4	0.42	0.432	0.394	0.274	0.418	0.272	0.371	0.376	0.34	0.338	0.262	0.282	0.226	0.289	0.483	0.333	0.513	0.363	0.354	0.427	0.485	0.477	0.326	0.226	0.281	0.187	0.213	0.244	0.343	0.351	0.289	0.227	0.361	0.329	0.284	0.363	0.272	0.228	0.341	0.303
1985	0.347	0.295	0.299	0.385	0.34	0.349	0.361	0.443	0.401	0.421	0.433	0.395	0.275	0.419	0.273	0.372	0.377	0.341	0.339	0.263	0.283	0.227	0.29	0.484	0.334	0.514	0.364	0.355	0.427	0.486	0.478	0.326	0.226	0.281	0.187	0.214	0.245	0.344	0.351	0.29	0.227	0.362	0.33	0.284	0.364	0.273	0.228	0.342	0.304
1986	0.348	0.296	0.3	0.386	0.341	0.35	0.361	0.444	0.402	0.422	0.434	0.396	0.276	0.419	0.274	0.373	0.378	0.342	0.339	0.263	0.283	0.227	0.29	0.484	0.334	0.515	0.364	0.356	0.428	0.487	0.479	0.327	0.227	0.282	0.187	0.215	0.245	0.345	0.352	0.29	0.228	0.363	0.331	0.285	0.364	0.273	0.229	0.342	0.305
1987	0.349	0.297	0.301	0.387	0.342	0.35	0.362	0.444	0.402	0.422	0.435	0.396	0.276	0.42	0.274	0.374	0.379	0.342	0.34	0.264	0.284	0.228	0.291	0.485	0.335	0.516	0.365	0.357	0.429	0.488	0.48	0.328	0.227	0.283	0.187	0.215	0.246	0.345	0.353	0.291	0.228	0.363	0.331	0.286	0.365	0.274	0.23	0.343	0.305
1988	0.35	0.297	0.302	0.387	0.342	0.351	0.363	0.445	0.403	0.423	0.436	0.397	0.277	0.421	0.275	0.374	0.38	0.343	0.341	0.265	0.284	0.229	0.291	0.486	0.336	0.516	0.366	0.357	0.43	0.489	0.481	0.328	0.228	0.283	0.187	0.216	0.246	0.346	0.354	0.292	0.228	0.364	0.332	0.286	0.365	0.274	0.23	0.344	0.306
1989	0.35	0.298	0.303	0.388	0.343	0.352	0.363	0.446	0.404	0.423	0.437	0.398	0.278	0.421	0.275	0.375	0.381	0.344	0.342	0.265	0.285	0.229	0.292	0.487	0.337	0.517	0.367	0.358	0.431	0.49	0.482	0.329	0.229	0.284	0.188	0.216	0.247	0.347	0.354	0.292	0.229	0.365	0.333	0.287	0.366	0.275	0.231	0.344	0.307
1990	0.351	0.299	0.303	0.389	0.343	0.353	0.364	0.446	0.404	0.424	0.437	0.398	0.278	0.422	0.275	0.376	0.382	0.344	0.343	0.266	0.285	0.23	0.292	0.487	0.338	0.518	0.367	0.359	0.432	0.491	0.482	0.33	0.229	0.285	0.188	0.217	0.247	0.347	0.355	0.293	0.229	0.366	0.333	0.288	0.367	0.276	0.231	0.345	0.308
1991	0.352	0.299	0.304	0.39	0.344	0.353	0.365	0.447	0.405	0.425	0.438	0.399	0.279	0.423	0.276	0.376	0.383	0.345	0.344	0.266	0.286	0.23	0.293	0.488	0.338	0.519	0.368	0.36	0.433	0.492	0.483	0.331	0.23	0.285	0.188	0.217	0.248	0.348	0.355	0.294	0.229	0.367	0.334	0.288	0.368	0.276	0.232	0.346	0.309
1992	0.352	0.3	0.304	0.391	0.345	0.354	0.366	0.447	0.406	0.425	0.439	0.4	0.279	0.423	0.276	0.377	0.384	0.345	0.344	0.267	0.286	0.231	0.294	0.489	0.339	0.52	0.369	0.361	0.433	0.493	0.485	0.332	0.23	0.286	0.189	0.218	0.249	0.349	0.356	0.295	0.23	0.367	0.335	0.289	0.369	0.277	0.232	0.347	0.31
1993	0.353	0.3	0.305	0.391	0.345	0.355	0.366	0.448	0.406	0.426	0.44	0.4	0.28	0.424	0.277	0.377	0.384	0.346	0.345	0.267	0.287	0.232	0.294	0.49	0.339	0.521	0.37	0.362	0.434	0.493	0.485	0.332	0.231	0.286	0.189	0.219	0.249	0.349	0.357	0.295	0.23	0.368	0.336	0.29	0.369	0.278	0.233	0.348	0.31
1994	0.353	0.301	0.305	0.392	0.346	0.355	0.367	0.448	0.406	0.427	0.44	0.401	0.28	0.424	0.277	0.378	0.385	0.346	0.346	0.268	0.287	0.232	0.294	0.49	0.34	0.522	0.37	0.363	0.435	0.494	0.486	0.333	0.231	0.287	0.189	0.219	0.25	0.35	0.357	0.296	0.23	0.369	0.336	0.29	0.37	0.278	0.234	0.349	0.311
1995	0.354	0.302	0.306	0.392	0.346	0.356	0.367	0.449	0.407	0.427	0.441	0.401	0.281	0.425	0.278	0.378	0.386	0.347	0.346	0.268	0.287	0.233	0.295	0.49	0.34	0.523	0.371	0.363	0.435	0.494	0.487	0.334	0.232	0.287	0.19	0.219	0.25	0.35	0.358	0.297	0.231	0.37	0.337	0.291	0.371	0.279	0.234	0.35	0.311
1996	0.354	0.302	0.307	0.393	0.347	0.356	0.368	0.449	0.407	0.428	0.441	0.402	0.281	0.426	0.278	0.379	0.386	0.347	0.347	0.269	0.288	0.234	0.295	0.491	0.341	0.523	0.371	0.364	0.436	0.494	0.488	0.335	0.233	0.288	0.19	0.22	0.251	0.351	0.358	0.297	0.231	0.371	0.338	0.292	0.372	0.28	0.235	0.35	0.312
1997	0.355	0.303	0.307	0.393	0.348	0.357	0.368	0.45	0.408	0.429	0.442	0.403	0.281	0.426	0.279	0.38	0.387	0.348	0.348	0.269	0.288	0.234	0.296	0.491	0.342	0.524	0.372	0.365	0.436	0.495	0.489	0.335	0.233	0.289	0.19	0.221	0.251	0.352	0.359	0.298	0.231	0.372	0.339	0.293	0.372	0.28	0.236	0.351	0.313
1998	0.356	0.303	0.308	0.394	0.348	0.358	0.369	0.451	0.409	0.429	0.443	0.403	0.282	0.427	0.279	0.381	0.388	0.349	0.349	0.27	0.288	0.235	0.296	0.492	0.342	0.525	0.373	0.365	0.437	0.496	0.49	0.336	0.234	0.289	0.19	0.221	0.252	0.353	0.36	0.299	0.231	0.373	0.34	0.293	0.373	0.281	0.236	0.352	0.313
1999	0.356	0.304	0.309	0.395	0.349	0.359	0.37	0.452	0.41	0.43	0.444	0.404	0.282	0.428	0.279	0.382	0.389	0.349	0.349	0.27	0.289	0.235	0.297	0.493	0.343	0.526	0.374	0.366	0.438	0.497	0.491	0.337	0.234	0.29	0.191	0.222	0.253	0.354	0.36	0.3	0.231	0.374	0.341	0.294	0.374	0.282	0.237	0.353	0.314
2000	0.357	0.305	0.31	0.396	0.35	0.36	0.371	0.452	0.411	0.431	0.445	0.405	0.283	0.429	0.28	0.383	0.39	0.35	0.35	0.271	0.29	0.236	0.298	0.494	0.344	0.527	0.375	0.367	0.439	0.498	0.492	0.338	0.235	0.291	0.191	0.223	0.253	0.354	0.361	0.3	0.232	0.375	0.341	0.295	0.375	0.283	0.237	0.354	0.315
2001	0.358	0.305	0.31	0.397	0.351	0.36	0.371	0.453	0.411	0.432	0.446	0.405	0.284	0.43	0.281	0.384	0.391	0.351	0.351	0.272	0.29	0.237	0.298	0.494	0.345	0.528	0.376	0.368	0.44	0.499	0.493	0.338	0.235	0.291	0.192	0.223	0.254	0.355	0.362	0.301	0.233	0.375	0.342	0.295	0.375	0.283	0.238	0.354	0.316
2002	0.359	0.306	0.311	0.397	0.351	0.361	0.372	0.453	0.412	0.433	0.447	0.406	0.284	0.43	0.281	0.384	0.392	0.351	0.352	0.272	0.291	0.238	0.299	0.495	0.345	0.529	0.377	0.369	0.441	0.5	0.494	0.339	0.236	0.292	0.192	0.224	0.254	0.356	0.362	0.302	0.233	0.376	0.342	0.296	0.376	0.284	0.238	0.355	0.317
2003	0.36	0.307	0.312	0.398	0.352	0.362	0.373	0.454	0.413	0.433	0.447	0.406	0.285	0.431	0.282	0.385	0.393	0.352	0.352	0.273	0.291	0.239	0.3	0.496	0.346	0.529	0.377	0.37	0.442	0.501	0.495	0.34	0.236	0.293	0.192	0.224	0.255	0.356	0.363	0.302	0.233	0.376	0.343	0.296	0.377	0.284	0.239	0.355	0.318
2004	0.36	0.307	0.313	0.399	0.353	0.362	0.373	0.455	0.413	0.434	0.448	0.407	0.285	0.432	0.282	0.386	0.393	0.353	0.353	0.273	0.292	0.239	0.3	0.496	0.347	0.53	0.378	0.371	0.442	0.502	0.495	0.34	0.237	0.293	0.193	0.225	0.256	0.357	0.363	0.303	0.234	0.377	0.343	0.297	0.377	0.285	0.239	0.356	0.318
2005	0.36	0.308	0.313	0.399	0.354	0.363	0.374	0.455	0.413	0.434	0.448	0.407	0.286	0.432	0.282	0.387	0.394	0.353	0.354	0.274	0.292	0.24	0.301	0.497	0.347	0.531	0.378	0.371	0.443	0.502	0.496	0.341	0.238	0.294	0.193	0.225	0.256	0.358	0.364	0.304	0.234	0.378	0.344	0.298	0.378	0.286	0.24	0.357	0.319
2006	0.361	0.309	0.314	0.4	0.354	0.363	0.374	0.456	0.414	0.435	0.449	0.408	0.286	0.433	0.283	0.387	0.394	0.354	0.354	0.274	0.292	0.24	0.301	0.497	0.348	0.532	0.379	0.372	0.444	0.503	0.497	0.342	0.238	0.295	0.193	0.226	0.257	0.358	0.365	0.304	0.234	0.379	0.345	0.299	0.379	0.286	0.24	0.358	0.32
2007	0.361	0.309	0.314	0.4	0.354	0.364	0.375	0.456	0.414	0.435	0.449	0.408	0.286	0.433	0.283	0.387	0.395	0.354	0.355	0.274	0.292	0.241	0.301	0.498	0.349	0.532	0.379	0.372	0.444	0.504	0.498	0.343	0.239	0.295	0.193	0.227	0.257	0.359	0.365	0.305	0.235	0.38	0.346	0.299	0.38	0.287	0.241	0.358	0.32
2008	0.362	0.31	0.315	0.401	0.355	0.365	0.375	0.457	0.414	0.436	0.45	0.409	0.287	0.434	0.283	0.388	0.396	0.354	0.355	0.275	0.293	0.241	0.302	0.498	0.349	0.533	0.38	0.373	0.445	0.504	0.499	0.343	0.24	0.296	0.193	0.227	0.257	0.36	0.366	0.306	0.235	0.38	0.347	0.3	0.38	0.288	0.241	0.359	0.321
2009	0.362	0.31	0.316	0.401	0.355	0.365	0.376	0.457	0.415	0.436	0.45	0.409	0.287	0.434	0.284	0.388	0.396	0.355	0.356	0.275	0.293	0.242	0.302	0.498	0.35	0.534	0.381	0.373	0.445	0.504	0.5	0.344	0.24	0.296	0.194	0.228	0.258	0.36	0.366	0.307	0.235	0.381	0.347	0.3	0.381	0.288	0.242	0.36	0.321
2010	0.363	0.311	0.316	0.402	0.356	0.366	0.376	0.457	0.415	0.437	0.451	0.41	0.288	0.435	0.284	0.389	0.397	0.355	0.357	0.276	0.293	0.243	0.302	0.499	0.35	0.534	0.381	0.374	0.446	0.505	0.501	0.345	0.24	0.297	0.194	0.228	0.259	0.361	0.367	0.307	0.235	0.382	0.348	0.301	0.382	0.289	0.242	0.36	0.322
2011	0.364	0.311	0.317	0.403	0.357	0.367	0.377	0.458	0.416	0.437	0.452	0.41	0.288	0.435	0.285	0.39	0.398	0.356	0.358	0.276	0.294	0.243	0.303	0.5	0.351	0.535	0.382	0.375	0.447	0.506	0.501	0.345	0.241	0.297	0.194	0.229	0.259	0.361	0.367	0.308	0.236	0.383	0.349	0.302	0.382	0.29	0.243	0.361	0.323
2012	0.364	0.312	0.318	0.404	0.357	0.367	0.378	0.458	0.417	0.438	0.452	0.411	0.289	0.436	0.285	0.391	0.399	0.356	0.358	0.277	0.294	0.244	0.304	0.501	0.351	0.536	0.383	0.376	0.448	0.506	0.502	0.346	0.241	0.298	0.194	0.229	0.26	0.362	0.368	0.308	0.236	0.383	0.349	0.302	0.383	0.291	0.244	0.362	0.323
2013	0.365	0.313	0.319	0.405	0.358	0.368	0.379	0.459	0.418	0.439	0.454	0.412	0.289	0.437	0.286	0.391	0.4	0.357	0.359	0.277	0.295	0.245	0.304	0.502	0.352	0.537	0.383	0.377	0.449	0.507	0.503	0.347	0.242	0.299	0.195	0.23	0.26	0.363	0.369	0.309	0.236	0.384	0.35	0.303	0.384	0.291	0.244	0.363	0.324
2014	0.366	0.313	0.319	0.406	0.359	0.369	0.379	0.46	0.418	0.44	0.454	0.413	0.29	0.438	0.287	0.392	0.401	0.358	0.36	0.278	0.296	0.245	0.305	0.502	0.353	0.538	0.384	0.378	0.45	0.508	0.504	0.348	0.242	0.299	0.195	0.231	0.261	0.364	0.369	0.31	0.237	0.384	0.35	0.304	0.385	0.292	0.244	0.364	0.325
2015	0.366	0.314	0.32	0.406	0.359	0.369	0.38	0.461	0.419	0.44	0.455	0.413	0.29	0.439	0.287	0.393	0.402	0.359	0.361	0.278	0.296	0.246	0.306	0.503	0.354	0.539	0.385	0.378	0.451	0.509	0.505	0.349	0.243	0.3	0.195	0.231	0.261	0.364	0.37	0.31	0.237	0.385	0.351	0.304	0.385	0.292	0.245	0.364	0.325
2016	0.367	0.315	0.32	0.407	0.36	0.37	0.381	0.461	0.42	0.441	0.456	0.414	0.29	0.439	0.287	0.394	0.402	0.359	0.361	0.278	0.297	0.247	0.306	0.504	0.354	0.54	0.386	0.379	0.452	0.51	0.506	0.35	0.243	0.3	0.195	0.232	0.262	0.365	0.371	0.311	0.238	0.385	0.352	0.305	0.386	0.293	0.245	0.365	0.326
2017	0.368	0.315	0.321	0.407	0.361	0.371	0.381	0.462	0.42	0.441	0.457	0.414	0.291	0.44	0.288	0.395	0.403	0.36	0.362	0.279	0.297	0.247	0.307	0.504	0.355	0.541	0.386	0.38	0.452	0.511	0.507	0.35	0.244	0.301	0.196	0.232	0.263	0.365	0.372	0.311	0.238	0.386	0.352	0.305	0.387	0.294	0.246	0.366	0.326
2018	0.368	0.316	0.322	0.408	0.362	0.371	0.381	0.462	0.42	0.442	0.457	0.415	0.291	0.44	0.288	0.395	0.404	0.361	0.363	0.279	0.297	0.247	0.307	0.505	0.356	0.541	0.387	0.381	0.453	0.511	0.508	0.35	0.245	0.301	0.196	0.233	0.263	0.366	0.372	0.312	0.238	0.387	0.353	0.306	0.387	0.294	0.246	0.366	0.327
2019	0.369	0.316	0.322	0.408	0.362	0.372	0.382	0.462	0.421	0.442	0.458	0.415	0.292	0.441	0.289	0.396	0.405	0.361	0.363	0.28	0.298	0.248	0.308	0.505	0.356	0.542	0.387	0.381	0.454	0.512	0.508	0.351	0.245	0.302	0.196	0.233	0.263	0.366	0.373	0.313	0.239	0.388	0.354	0.306	0.388	0.295	0.247	0.367	0.328
2020	0.37	0.317	0.323	0.409	0.363	0.372	0.383	0.463	0.421	0.443	0.459	0.416	0.292	0.441	0.289	0.397	0.406	0.362	0.364	0.28	0.298	0.249	0.308	0.506	0.357	0.543	0.388	0.382	0.455	0.513	0.509	0.351	0.245	0.302	0.196	0.234	0.264	0.367	0.373	0.313	0.239	0.389	0.354	0.307	0.389	0.296	0.248	0.368	0.329
2021	0.37	0.318	0.324	0.41	0.363	0.373	0.383	0.463	0.421	0.444	0.46	0.416	0.293	0.442	0.289	0.397	0.406	0.362	0.365	0.281	0.299	0.249	0.309	0.507	0.357	0.543	0.389	0.383	0.455	0.513	0.51	0.352	0.246	0.303	0.196	0.234	0.264	0.368	0.373	0.314	0.239	0.389	0.355	0.307	0.389	0.296	0.248	0.368	0.329
2022	0.371	0.318	0.324	0.41	0.364	0.374	0.384	0.464	0.422	0.444	0.46	0.417	0.293	0.443	0.289	0.398	0.407	0.363	0.365	0.282	0.299	0.25	0.309	0.507	0.358	0.544	0.39	0.384	0.456	0.514	0.51	0.353	0.246	0.303	0.197	0.235	0.265	0.368	0.374	0.314	0.239	0.39	0.356	0.308	0.39	0.297	0.249	0.369	0.33
2023	0.371	0.318	0.325	0.411	0.364	0.374	0.384	0.465	0.423	0.445	0.461	0.417	0.293	0.443	0.29	0.399	0.408	0.363	0.365	0.282	0.299	0.25	0.31	0.508	0.359	0.545	0.39	0.384	0.457	0.514	0.511	0.353	0.247	0.304	0.197	0.235	0.265	0.369	0.374	0.315	0.239	0.391	0.356	0.308	0.391	0.297	0.249	0.369	0.33
2024	0.371	0.319	0.326	0.411	0.365	0.375	0.384	0.465	0.423	0.445	0.461	0.418	0.294	0.443	0.29	0.399	0.408	0.363	0.366	0.282	0.3	0.251	0.31	0.508	0.359	0.546	0.391	0.385	0.457	0.515	0.512	0.354	0.247	0.305	0.197	0.236	0.266	0.37	0.374	0.315	0.239	0.391	0.357	0.309	0.391	0.298	0.25	0.37	0.331
2025	0.372	0.319	0.326	0.412	0.365	0.375	0.385	0.466	0.424	0.446	0.462	0.418	0.294	0.444	0.291	0.4	0.409	0.364	0.366	0.282	0.3	0.252	0.311	0.509	0.36	0.546	0.391	0.386	0.458	0.516	0.513	0.355	0.247	0.305	0.198	0.236	0.266	0.37	0.375	0.316	0.239	0.392	0.357	0.31	0.392	0.298	0.25	0.37	0.331
2026	0.372	0.32	0.327	0.413	0.366	0.376	0.385	0.466	0.424	0.446	0.462	0.419	0.294	0.444	0.291	0.401	0.41	0.364	0.367	0.283	0.3	0.252	0.311	0.51	0.36	0.547	0.392	0.386	0.459	0.516	0.513	0.355	0.248	0.306	0.198	0.237	0.267	0.371	0.375	0.317	0.24	0.392	0.358	0.311	0.393	0.299	0.25	0.371	0.332
2027	0.373	0.32	0.327	0.413	0.366	0.376	0.386	0.467	0.425	0.447	0.463	0.42	0.295	0.445	0.292	0.401	0.411	0.365	0.368	0.283	0.301	0.253	0.311	0.51	0.361	0.548	0.393	0.387	0.459	0.517	0.514	0.356	0.248	0.306	0.198	0.238	0.267	0.371	0.376	0.317	0.24	0.393	0.358	0.311	0.393	0.299	0.251	0.372	0.333
2028	0.373	0.321	0.328	0.414	0.367	0.377	0.387	0.467	0.425	0.447	0.464	0.42	0.295	0.446	0.292	0.402	0.412	0.366	0.368	0.284	0.302	0.253	0.312	0.511	0.362	0.549	0.393	0.387	0.46	0.517	0.515	0.356	0.248	0.307	0.198	0.238	0.267	0.372	0.376	0.318	0.24	0.394	0.359	0.312	0.394	0.3	0.251	0.373	0.333
2029	0.374	0.321	0.328	0.414	0.367	0.377	0.387	0.468	0.426	0.448	0.465	0.421	0.296	0.446	0.292	0.403	0.412	0.366	0.369	0.284	0.302	0.254	0.312	0.512	0.362	0.549	0.394	0.388	0.461	0.518	0.515	0.357	0.249	0.307	0.198	0.238	0.268	0.372	0.377	0.318	0.241	0.395	0.36	0.312	0.394	0.3	0.252	0.373	0.334
2030	0.374	0.322	0.329	0.415	0.368	0.378	0.388	0.468	0.426	0.448	0.465	0.421	0.296	0.447	0.293	0.403	0.413	0.366	0.37	0.285	0.302	0.254	0.313	0.512	0.362	0.55	0.394	0.388	0.461	0.518	0.516	0.357	0.249	0.308	0.198	0.239	0.269	0.373	0.377	0.319	0.241	0.395	0.36	0.313	0.395	0.301	0.252	0.374	0.334
2031	0.375	0.322	0.33	0.415	0.368	0.378	0.388	0.468	0.426	0.449	0.466	0.421	0.296	0.447	0.293	0.404	0.413	0.367	0.37	0.285	0.303	0.255	0.313	0.512	0.363	0.551	0.395	0.389	0.462	0.519	0.517	0.358	0.25	0.308	0.199	0.239	0.269	0.373	0.377	0.319	0.241	0.396	0.361	0.314	0.395	0.302	0.252	0.375	0.335
2032	0.375	0.323	0.33	0.416	0.369	0.379	0.389	0.469	0.427	0.449	0.466	0.422	0.297	0.448	0.294	0.404	0.414	0.367	0.371	0.285	0.303	0.256	0.313	0.513	0.363	0.552	0.395	0.39	0.462	0.52	0.518	0.359	0.25	0.309	0.199	0.24	0.269	0.374	0.378	0.32	0.242	0.397	0.362	0.314	0.396	0.302	0.253	0.375	0.335
2033	0.376	0.323	0.33	0.416	0.369	0.379	0.389	0.47	0.427	0.45	0.467	0.422	0.297	0.448	0.294	0.405	0.415	0.368	0.372	0.286	0.304	0.256	0.314	0.513	0.364	0.553	0.396	0.39	0.463	0.52	0.518	0.359	0.251	0.309	0.199	0.24	0.269	0.374	0.378	0.32	0.242	0.397	0.362	0.314	0.396	0.302	0.253	0.376	0.336
2034	0.376	0.323	0.331	0.417	0.37	0.38	0.389	0.47	0.428	0.45	0.467	0.423	0.298	0.449	0.294	0.405	0.416	0.368	0.372	0.286	0.304	0.257	0.314	0.514	0.364	0.553	0.397	0.391	0.463	0.521	0.519	0.36	0.251	0.309	0.199	0.241	0.27	0.374	0.379	0.32	0.242	0.397	0.363	0.315	0.396	0.303	0.254	0.376	0.336
2035	0.376	0.324	0.331	0.417	0.37	0.38	0.39	0.47	0.428	0.451	0.468	0.423	0.298	0.449	0.295	0.406	0.416	0.369	0.373	0.286	0.304	0.257	0.315	0.514	0.365	0.554	0.397	0.392	0.464	0.521	0.519	0.361	0.252	0.31	0.199	0.241	0.27	0.375	0.379	0.321	0.242	0.398	0.363	0.315	0.397	0.303	0.254	0.377	0.337
2036	0.377	0.324	0.331	0.418	0.371	0.381	0.39	0.471	0.428	0.451	0.468	0.424	0.299	0.449	0.295	0.406	0.417	0.369	0.373	0.287	0.304	0.257	0.315	0.515	0.365	0.555	0.397	0.392	0.464	0.522	0.52	0.361	0.252	0.311	0.2	0.241	0.271	0.375	0.38	0.321	0.243	0.398	0.363	0.316	0.398	0.303	0.255	0.377	0.337
2037	0.377	0.325	0.332	0.418	0.371	0.381	0.391	0.471	0.429	0.451	0.469	0.424	0.299	0.45	0.295	0.406	0.417	0.37	0.374	0.287	0.305	0.258	0.315	0.515	0.366	0.555	0.398	0.392	0.465	0.522	0.52	0.362	0.252	0.311	0.2	0.241	0.271	0.376	0.38	0.322	0.243	0.399	0.364	0.316	0.398	0.304	0.255	0.378	0.338
2038	0.378	0.325	0.332	0.419	0.372	0.382	0.391	0.471	0.429	0.452	0.469	0.424	0.299	0.45	0.295	0.407	0.418	0.37	0.374	0.288	0.305	0.258	0.316	0.516	0.366	0.556	0.399	0.393	0.466	0.523	0.521	0.362	0.253	0.312	0.2	0.242	0.272	0.377	0.381	0.323	0.243	0.399	0.364	0.317	0.399	0.304	0.255	0.378	0.338
2039	0.378	0.326	0.333	0.419	0.372	0.382	0.392	0.472	0.43	0.452	0.47	0.424	0.3	0.451	0.296	0.407	0.418	0.37	0.375	0.288	0.305	0.259	0.316	0.516	0.367	0.556	0.399	0.393	0.466	0.523	0.522	0.363	0.253	0.312	0.2	0.242	0.272	0.377	0.381	0.324	0.243	0.4	0.365	0.317	0.399	0.305	0.256	0.379	0.339
2040	0.379	0.326	0.333	0.42	0.372	0.382	0.392	0.472	0.43	0.453	0.47	0.425	0.3	0.451	0.296	0.408	0.419	0.371	0.375	0.288	0.305	0.259	0.316	0.516	0.367	0.557	0.399	0.394	0.466	0.523	0.523	0.363	0.254	0.312	0.201	0.243	0.272	0.377	0.382	0.324	0.243	0.401	0.365	0.317	0.4	0.305	0.256	0.379	0.339
2041	0.379	0.326	0.333	0.42	0.373	0.383	0.392	0.472	0.43	0.453	0.471	0.425	0.3	0.452	0.296	0.408	0.42	0.371	0.376	0.289	0.306	0.26	0.317	0.517	0.368	0.557	0.4	0.394	0.467	0.524	0.523	0.364	0.254	0.313	0.201	0.243	0.273	0.378	0.382	0.324	0.243	0.401	0.365	0.318	0.4	0.306	0.256	0.38	0.34
2042	0.379	0.327	0.334	0.421	0.373	0.383	0.393	0.473	0.43	0.453	0.471	0.425	0.3	0.452	0.296	0.409	0.42	0.371	0.376	0.289	0.306	0.26	0.317	0.517	0.368	0.557	0.4	0.394	0.468	0.524	0.524	0.364	0.255	0.313	0.201	0.244	0.273	0.378	0.383	0.325	0.244	0.401	0.366	0.318	0.401	0.306	0.257	0.38	0.34
2043	0.379	0.327	0.334	0.421	0.373	0.383	0.393	0.473	0.431	0.454	0.471	0.426	0.301	0.452	0.296	0.409	0.42	0.371	0.376	0.289	0.306	0.26	0.317	0.517	0.368	0.558	0.4	0.395	0.468	0.525	0.524	0.364	0.255	0.313	0.201	0.244	0.273	0.378	0.383	0.325	0.244	0.402	0.366	0.319	0.401	0.306	0.257	0.381	0.34
2044	0.38	0.327	0.334	0.421	0.373	0.384	0.393	0.473	0.431	0.454	0.472	0.426	0.301	0.453	0.297	0.41	0.42	0.372	0.377	0.29	0.307	0.261	0.318	0.518	0.369	0.558	0.4	0.396	0.469	0.525	0.525	0.365	0.255	0.314	0.202	0.244	0.274	0.379	0.383	0.325	0.244	0.403	0.367	0.319	0.402	0.307	0.257	0.382	0.34
2045	0.38	0.328	0.335	0.422	0.374	0.385	0.394	0.473	0.432	0.455	0.472	0.427	0.301	0.453	0.297	0.41	0.421	0.372	0.377	0.29	0.307	0.261	0.318	0.518	0.369	0.559	0.401	0.396	0.469	0.526	0.526	0.365	0.255	0.314	0.202	0.245	0.274	0.38	0.384	0.326	0.244	0.403	0.367	0.319	0.402	0.307	0.258	0.382	0.341
[truncated: 405 more rows]
[truncated: 55 more columns]
